# Supplementary material for: tidytcells: standardizer for TR/MH nomenclature
Source: Front Immunol. 2023 Oct 25;14:1276106. doi: 10.3389/fimmu.2023.1276106 (PMC10634431; doi:10.3389/fimmu.2023.1276106)
Supplement: Supplementary file 1 [file DataSheet_1.zip › valid_homosapiens_mh.json]

{
    "HLA-A": {
        "01": {
            "01": {
                "01G": {}
            },
            "01P": {},
            "02": {
                "01G": {}
            },
            "02P": {},
            "03": {
                "01G": {}
            },
            "03P": {},
            "04": {},
            "06": {},
            "07": {},
            "08": {},
            "09": {
                "01G": {}
            },
            "09P": {},
            "10": {},
            "100": {},
            "101": {},
            "102": {},
            "103": {},
            "104": {},
            "105": {},
            "106": {},
            "107": {},
            "108": {},
            "109": {},
            "11": {},
            "110": {},
            "111": {},
            "112": {},
            "113": {},
            "114": {},
            "115": {},
            "116": {},
            "117": {},
            "118": {},
            "119": {},
            "12": {},
            "120": {},
            "121": {},
            "122": {},
            "123": {},
            "124": {},
            "125": {},
            "126": {},
            "127": {},
            "128": {},
            "129": {},
            "13": {},
            "130": {},
            "131": {},
            "132": {},
            "133": {},
            "134": {},
            "135": {},
            "136": {},
            "137": {},
            "138": {},
            "139": {},
            "14": {},
            "140": {},
            "140P": {},
            "141": {},
            "142": {},
            "143": {},
            "144": {},
            "145": {},
            "146": {},
            "147": {},
            "148": {},
            "149": {},
            "15": {},
            "150": {},
            "151": {},
            "152": {},
            "153": {},
            "154": {},
            "155": {},
            "156": {},
            "157": {},
            "158": {},
            "159": {},
            "16": {},
            "160": {},
            "161": {},
            "162": {},
            "163": {},
            "164": {},
            "165": {},
            "166": {},
            "167": {},
            "168": {},
            "169": {},
            "17": {},
            "170": {},
            "171": {},
            "172": {},
            "173": {},
            "174": {},
            "175": {},
            "176": {},
            "177": {},
            "178": {},
            "179": {},
            "18": {},
            "180": {},
            "181": {},
            "182": {},
            "183": {},
            "184": {},
            "185": {},
            "186": {},
            "187": {},
            "188": {},
            "189": {},
            "19": {},
            "190": {},
            "191": {},
            "192": {},
            "193": {},
            "194": {},
            "195": {},
            "196": {},
            "197": {},
            "198": {},
            "199": {},
            "20": {},
            "200": {},
            "201": {},
            "202": {},
            "203": {},
            "204": {},
            "205": {},
            "206": {},
            "207": {},
            "208": {},
            "209": {},
            "21": {},
            "210": {},
            "210P": {},
            "211": {},
            "212": {},
            "213": {},
            "214": {},
            "215": {},
            "216": {},
            "217": {},
            "218": {},
            "219": {},
            "22": {},
            "220": {},
            "221": {},
            "222": {},
            "223": {},
            "224": {},
            "225": {},
            "226": {},
            "227": {},
            "228": {},
            "229": {},
            "23": {
                "01G": {}
            },
            "230": {},
            "231": {},
            "232": {},
            "232P": {},
            "233": {},
            "234": {},
            "235": {},
            "236": {},
            "237": {},
            "238": {},
            "239": {},
            "23P": {},
            "24": {},
            "240": {},
            "241": {},
            "242": {},
            "243": {},
            "244": {},
            "245": {},
            "246": {},
            "247": {},
            "248": {},
            "249": {},
            "25": {},
            "250": {},
            "251": {},
            "252": {},
            "253": {},
            "254": {},
            "255": {},
            "256": {},
            "257": {},
            "258": {},
            "259": {},
            "26": {},
            "260": {},
            "261": {},
            "262": {},
            "263": {},
            "264": {},
            "265": {},
            "266": {},
            "266P": {},
            "267": {},
            "268": {},
            "269": {},
            "27": {},
            "270": {},
            "271": {},
            "272": {},
            "273": {},
            "274": {},
            "275": {},
            "276": {},
            "277": {},
            "278": {},
            "279": {},
            "28": {},
            "280": {},
            "281": {},
            "282": {},
            "283": {},
            "284": {},
            "285": {},
            "286": {},
            "287": {},
            "288": {},
            "289": {},
            "29": {},
            "290": {},
            "291": {},
            "292": {},
            "293": {},
            "294": {},
            "295": {},
            "296": {},
            "297": {},
            "298": {},
            "299": {},
            "30": {},
            "300": {},
            "301": {},
            "302": {},
            "303": {},
            "303P": {},
            "304": {},
            "305": {},
            "306": {},
            "307": {},
            "308": {},
            "309": {},
            "31": {},
            "310": {},
            "311": {},
            "312": {},
            "313": {},
            "314": {},
            "315": {},
            "316": {},
            "317": {},
            "318": {},
            "319": {},
            "32": {},
            "320": {},
            "321": {},
            "322": {},
            "323": {},
            "324": {},
            "325": {},
            "326": {},
            "327": {},
            "328": {},
            "329": {},
            "33": {},
            "330": {},
            "331": {},
            "332": {},
            "333": {},
            "334": {},
            "335": {},
            "336": {},
            "337": {},
            "338": {},
            "339": {},
            "340": {},
            "341": {},
            "342": {},
            "343": {},
            "344": {},
            "345": {},
            "346": {},
            "347": {},
            "348": {},
            "349": {},
            "35": {},
            "350": {},
            "351": {},
            "352": {},
            "353": {},
            "354": {},
            "355": {},
            "356": {},
            "357": {},
            "358": {},
            "359": {},
            "36": {},
            "360": {},
            "361": {},
            "362": {},
            "363": {},
            "364": {},
            "365": {},
            "366": {},
            "367": {},
            "368": {},
            "369": {},
            "37": {},
            "370": {},
            "371": {},
            "372": {},
            "373": {},
            "374": {},
            "375": {},
            "376": {},
            "377": {},
            "378": {},
            "379": {},
            "38": {},
            "380": {
                "01G": {}
            },
            "380P": {},
            "381": {},
            "382": {},
            "383": {},
            "384": {},
            "385": {},
            "386": {},
            "387": {},
            "388": {},
            "389": {},
            "39": {},
            "390": {},
            "391": {},
            "392": {},
            "393": {},
            "394": {},
            "395": {},
            "396": {},
            "397": {},
            "398": {},
            "399": {},
            "40": {},
            "400": {},
            "401": {},
            "402": {},
            "403": {},
            "404": {},
            "405": {},
            "406": {},
            "407": {},
            "408": {},
            "409": {},
            "41": {},
            "410": {},
            "411": {},
            "412": {},
            "413": {},
            "414": {},
            "415": {},
            "416": {},
            "417": {},
            "418": {},
            "419": {},
            "42": {},
            "420": {},
            "421": {},
            "422": {},
            "423": {},
            "424": {},
            "425": {},
            "426": {},
            "427": {},
            "428": {},
            "429": {},
            "43": {},
            "430": {},
            "431": {},
            "432": {},
            "433": {},
            "434": {},
            "435": {},
            "44": {},
            "45": {},
            "46": {},
            "47": {},
            "48": {},
            "49": {},
            "50": {},
            "51": {},
            "52": {},
            "53": {},
            "54": {},
            "55": {},
            "56": {},
            "57": {},
            "58": {},
            "59": {},
            "60": {},
            "61": {},
            "62": {},
            "63": {},
            "64": {},
            "65": {},
            "66": {},
            "67": {},
            "67P": {},
            "68": {},
            "69": {},
            "69P": {},
            "70": {},
            "71": {},
            "72": {},
            "73": {},
            "74": {},
            "75": {},
            "76": {},
            "77": {},
            "78": {},
            "79": {},
            "80": {},
            "81": {},
            "82": {},
            "83": {},
            "83P": {},
            "84": {},
            "85": {},
            "86": {},
            "87": {},
            "88": {},
            "88P": {},
            "89": {},
            "90": {},
            "91": {},
            "92": {},
            "93": {},
            "94": {},
            "95": {},
            "96": {},
            "97": {},
            "98": {},
            "99": {}
        },
        "02": {
            "01": {
                "01G": {},
                "02G": {}
            },
            "01P": {},
            "02": {
                "01G": {}
            },
            "02P": {},
            "03": {
                "01G": {}
            },
            "03P": {},
            "04": {
                "01G": {}
            },
            "04P": {},
            "05": {
                "01G": {}
            },
            "05P": {},
            "06": {
                "01G": {}
            },
            "06P": {},
            "07": {
                "01G": {}
            },
            "07P": {},
            "08": {},
            "08P": {},
            "09": {},
            "10": {
                "01G": {}
            },
            "1000": {},
            "1001": {},
            "1002": {},
            "1003": {},
            "1004": {},
            "1005": {},
            "1006": {},
            "1007": {},
            "1008": {},
            "1009": {},
            "101": {},
            "1010": {},
            "1011": {},
            "1012": {},
            "1013": {},
            "1014": {},
            "1015": {},
            "1016": {},
            "1017": {},
            "1018": {},
            "1019": {},
            "101P": {},
            "102": {},
            "1020": {},
            "1021": {},
            "1022": {},
            "1023": {},
            "1024": {},
            "1025": {},
            "1026": {},
            "1027": {},
            "1028": {},
            "1029": {},
            "103": {},
            "1030": {},
            "1031": {},
            "1032": {},
            "1033": {},
            "1034": {},
            "1035": {},
            "1036": {},
            "1037": {},
            "1038": {},
            "1039": {},
            "104": {},
            "1040": {},
            "1041": {},
            "1042": {},
            "1043": {},
            "1044": {},
            "1045": {},
            "1046": {},
            "1047": {},
            "1048": {},
            "1049": {},
            "105": {},
            "1050": {},
            "1051": {},
            "1052": {},
            "1053": {},
            "1054": {},
            "1055": {},
            "1056": {},
            "1057": {},
            "1058": {},
            "1059": {},
            "106": {},
            "1060": {},
            "1061": {},
            "1062": {},
            "1063": {},
            "1064": {},
            "1065": {},
            "1066": {},
            "1067": {},
            "1068": {},
            "1069": {},
            "107": {},
            "1070": {},
            "1071": {},
            "1072": {},
            "1073": {},
            "1074": {},
            "1075": {},
            "1076": {},
            "1077": {},
            "1078": {},
            "1079": {},
            "108": {},
            "1080": {},
            "1081": {},
            "1082": {},
            "1083": {},
            "1084": {},
            "1085": {},
            "1086": {},
            "1087": {},
            "1088": {},
            "1089": {},
            "109": {},
            "1090": {},
            "1091": {},
            "1092": {},
            "1093": {},
            "1094": {},
            "1095": {},
            "1096": {},
            "1097": {},
            "1098": {},
            "1099": {},
            "10P": {},
            "11": {
                "01G": {}
            },
            "110": {},
            "1100": {},
            "1101": {},
            "1102": {},
            "1103": {},
            "1104": {},
            "1105": {},
            "1106": {},
            "1107": {},
            "1108": {},
            "1109": {},
            "111": {},
            "1110": {},
            "1111": {},
            "1112": {},
            "1113": {},
            "1114": {},
            "1115": {},
            "112": {},
            "113": {},
            "114": {},
            "115": {},
            "116": {},
            "117": {},
            "118": {},
            "119": {},
            "11P": {},
            "12": {},
            "120": {},
            "121": {},
            "122": {},
            "123": {},
            "124": {},
            "125": {},
            "126": {},
            "127": {},
            "128": {},
            "129": {},
            "13": {},
            "130": {},
            "131": {},
            "132": {},
            "133": {},
            "134": {},
            "135": {},
            "136": {},
            "137": {},
            "138": {},
            "139": {},
            "14": {
                "01G": {}
            },
            "140": {},
            "141": {},
            "142": {},
            "143": {},
            "144": {},
            "145": {},
            "146": {},
            "147": {},
            "148": {},
            "149": {},
            "149P": {},
            "14P": {},
            "15": {},
            "150": {},
            "150P": {},
            "151": {},
            "152": {},
            "153": {},
            "153P": {},
            "154": {},
            "155": {},
            "156": {},
            "157": {},
            "157P": {},
            "158": {},
            "159": {},
            "16": {
                "01G": {}
            },
            "160": {},
            "161": {},
            "162": {},
            "163": {},
            "164": {},
            "164P": {},
            "165": {},
            "166": {},
            "167": {},
            "168": {},
            "169": {},
            "16P": {},
            "17": {
                "01G": {}
            },
            "170": {},
            "171": {},
            "171P": {},
            "172": {},
            "173": {},
            "174": {},
            "175": {},
            "176": {},
            "177": {},
            "178": {},
            "179": {},
            "17P": {},
            "18": {},
            "180": {},
            "181": {},
            "182": {},
            "183": {},
            "184": {},
            "185": {},
            "186": {},
            "187": {},
            "188": {},
            "189": {},
            "19": {},
            "190": {},
            "191": {},
            "192": {},
            "193": {},
            "194": {},
            "195": {},
            "196": {},
            "197": {},
            "197P": {},
            "198": {},
            "199": {},
            "20": {
                "01G": {}
            },
            "200": {},
            "201": {},
            "202": {},
            "202P": {},
            "203": {},
            "204": {},
            "205": {},
            "206": {},
            "207": {},
            "208": {},
            "209": {},
            "20P": {},
            "21": {},
            "210": {},
            "211": {},
            "211P": {},
            "212": {},
            "213": {},
            "214": {},
            "215": {},
            "216": {},
            "217": {},
            "217P": {},
            "218": {},
            "219": {},
            "22": {
                "01G": {}
            },
            "220": {},
            "221": {},
            "222": {},
            "223": {},
            "224": {},
            "225": {},
            "226": {},
            "227": {},
            "228": {},
            "229": {},
            "22P": {},
            "230": {},
            "231": {},
            "232": {},
            "233": {},
            "233P": {},
            "234": {},
            "235": {},
            "236": {},
            "237": {},
            "238": {},
            "239": {},
            "24": {},
            "240": {},
            "241": {},
            "242": {},
            "243": {},
            "243P": {},
            "244": {},
            "245": {},
            "246": {},
            "247": {},
            "248": {},
            "249": {},
            "24P": {},
            "25": {},
            "250": {},
            "251": {},
            "252": {},
            "253": {},
            "254": {},
            "255": {},
            "256": {},
            "257": {},
            "258": {},
            "259": {},
            "26": {},
            "260": {},
            "261": {},
            "262": {},
            "263": {},
            "264": {},
            "265": {},
            "266": {},
            "267": {},
            "268": {},
            "269": {},
            "27": {},
            "270": {},
            "271": {},
            "272": {},
            "273": {},
            "274": {},
            "275": {},
            "276": {},
            "277": {},
            "278": {},
            "279": {},
            "28": {},
            "280": {},
            "281": {},
            "282": {},
            "283": {},
            "284": {},
            "285": {},
            "286": {},
            "287": {},
            "288": {},
            "289": {},
            "289P": {},
            "29": {
                "01G": {}
            },
            "290": {},
            "291": {},
            "292": {},
            "293": {},
            "294": {},
            "295": {},
            "296": {},
            "296P": {},
            "297": {},
            "298": {},
            "299": {},
            "29P": {},
            "30": {},
            "300": {},
            "301": {},
            "302": {},
            "303": {},
            "304": {},
            "305": {},
            "306": {},
            "307": {},
            "308": {},
            "309": {},
            "30P": {},
            "31": {},
            "310": {},
            "311": {},
            "312": {},
            "313": {},
            "314": {},
            "315": {},
            "316": {},
            "317": {},
            "318": {},
            "319": {},
            "32": {},
            "320": {},
            "321": {},
            "322": {},
            "323": {},
            "324": {},
            "325": {},
            "326": {},
            "327": {},
            "328": {},
            "329": {},
            "33": {},
            "330": {},
            "331": {},
            "332": {},
            "333": {},
            "334": {},
            "335": {},
            "336": {},
            "337": {},
            "338": {},
            "339": {},
            "34": {},
            "340": {},
            "341": {},
            "342": {},
            "343": {},
            "344": {},
            "345": {},
            "346": {},
            "347": {},
            "348": {},
            "349": {},
            "35": {},
            "350": {},
            "351": {},
            "352": {},
            "353": {},
            "354": {},
            "355": {},
            "356": {},
            "357": {},
            "358": {},
            "359": {},
            "35P": {},
            "36": {},
            "360": {},
            "361": {},
            "362": {},
            "363": {},
            "364": {},
            "365": {},
            "366": {},
            "367": {},
            "368": {},
            "369": {},
            "37": {},
            "370": {},
            "371": {},
            "372": {},
            "373": {},
            "374": {},
            "375": {},
            "376": {},
            "377": {},
            "378": {},
            "379": {},
            "38": {},
            "380": {},
            "381": {},
            "382": {},
            "383": {},
            "384": {},
            "385": {},
            "386": {},
            "387": {},
            "388": {},
            "389": {},
            "39": {},
            "390": {},
            "391": {},
            "392": {},
            "393": {},
            "394": {},
            "395": {},
            "396": {},
            "397": {},
            "398": {},
            "399": {},
            "40": {},
            "400": {},
            "401": {},
            "402": {},
            "403": {},
            "404": {},
            "405": {},
            "406": {},
            "407": {},
            "408": {},
            "409": {},
            "40P": {},
            "41": {},
            "410": {},
            "411": {},
            "412": {},
            "413": {},
            "414": {},
            "415": {},
            "416": {},
            "417": {},
            "418": {},
            "419": {},
            "419P": {},
            "42": {},
            "420": {},
            "421": {},
            "422": {},
            "423": {},
            "424": {},
            "425": {},
            "426": {},
            "427": {},
            "428": {},
            "429": {},
            "42P": {},
            "43": {},
            "430": {},
            "431": {},
            "432": {},
            "433": {},
            "434": {},
            "435": {},
            "436": {},
            "437": {},
            "438": {},
            "439": {},
            "44": {},
            "440": {},
            "441": {},
            "442": {},
            "443": {},
            "444": {},
            "445": {},
            "446": {},
            "447": {},
            "448": {},
            "449": {},
            "45": {},
            "450": {},
            "451": {},
            "452": {},
            "453": {},
            "454": {},
            "455": {},
            "456": {},
            "457": {},
            "458": {},
            "459": {},
            "46": {},
            "460": {},
            "461": {},
            "462": {},
            "463": {},
            "464": {},
            "465": {},
            "466": {},
            "467": {},
            "468": {},
            "469": {},
            "47": {},
            "470": {},
            "471": {},
            "472": {},
            "473": {},
            "474": {},
            "475": {},
            "476": {},
            "477": {},
            "478": {},
            "479": {},
            "48": {},
            "480": {},
            "481": {},
            "482": {},
            "483": {},
            "484": {},
            "485": {},
            "486": {},
            "487": {},
            "488": {},
            "489": {},
            "49": {
                "01G": {}
            },
            "490": {},
            "491": {},
            "492": {},
            "493": {},
            "494": {},
            "495": {},
            "496": {},
            "497": {},
            "498": {},
            "499": {},
            "49P": {},
            "50": {},
            "500": {},
            "501": {},
            "502": {},
            "503": {},
            "504": {},
            "505": {},
            "506": {},
            "507": {},
            "508": {},
            "509": {},
            "51": {},
            "510": {},
            "511": {},
            "512": {},
            "513": {},
            "514": {},
            "515": {},
            "516": {},
            "517": {},
            "518": {},
            "519": {},
            "52": {},
            "520": {},
            "521": {},
            "522": {},
            "523": {},
            "524": {},
            "524P": {},
            "525": {},
            "526": {},
            "527": {},
            "528": {},
            "528P": {},
            "529": {},
            "53": {},
            "530": {},
            "531": {},
            "532": {},
            "533": {},
            "534": {},
            "535": {},
            "536": {},
            "537": {},
            "538": {},
            "539": {},
            "54": {},
            "540": {},
            "541": {},
            "542": {},
            "543": {},
            "544": {},
            "545": {},
            "546": {},
            "547": {},
            "548": {},
            "549": {},
            "55": {},
            "550": {},
            "551": {},
            "552": {},
            "553": {},
            "554": {},
            "555": {},
            "556": {},
            "557": {},
            "558": {},
            "559": {},
            "56": {},
            "560": {},
            "561": {},
            "562": {},
            "563": {},
            "564": {},
            "565": {},
            "566": {},
            "567": {},
            "568": {},
            "569": {},
            "56P": {},
            "57": {},
            "570": {},
            "570P": {},
            "571": {},
            "572": {},
            "573": {},
            "574": {},
            "575": {},
            "576": {},
            "577": {},
            "578": {},
            "579": {},
            "58": {},
            "580": {},
            "581": {},
            "582": {},
            "583": {},
            "584": {},
            "585": {},
            "586": {},
            "587": {},
            "588": {},
            "589": {},
            "59": {},
            "590": {},
            "591": {},
            "591P": {},
            "592": {},
            "593": {},
            "594": {},
            "595": {},
            "596": {},
            "597": {},
            "598": {},
            "599": {},
            "60": {},
            "600": {},
            "601": {},
            "602": {},
            "603": {},
            "604": {},
            "605": {},
            "606": {},
            "607": {},
            "608": {},
            "609": {},
            "60P": {},
            "61": {},
            "610": {},
            "610P": {},
            "611": {},
            "612": {},
            "613": {},
            "614": {},
            "615": {},
            "616": {},
            "617": {},
            "618": {},
            "619": {},
            "619P": {},
            "62": {},
            "620": {},
            "621": {},
            "622": {},
            "623": {},
            "624": {},
            "625": {},
            "626": {},
            "627": {},
            "628": {},
            "629": {},
            "63": {},
            "630": {},
            "631": {},
            "632": {},
            "633": {},
            "634": {},
            "635": {},
            "636": {},
            "637": {},
            "638": {},
            "639": {},
            "64": {},
            "640": {},
            "641": {},
            "642": {},
            "643": {},
            "644": {},
            "645": {},
            "646": {},
            "647": {},
            "648": {},
            "648P": {},
            "649": {},
            "64P": {},
            "65": {},
            "650": {},
            "651": {},
            "652": {},
            "653": {},
            "654": {},
            "655": {},
            "656": {},
            "657": {},
            "658": {},
            "659": {},
            "65P": {},
            "66": {},
            "660": {},
            "661": {},
            "662": {},
            "663": {},
            "664": {},
            "665": {},
            "666": {},
            "667": {},
            "668": {},
            "669": {},
            "67": {},
            "670": {},
            "671": {},
            "672": {},
            "673": {},
            "674": {},
            "675": {},
            "676": {},
            "677": {},
            "678": {},
            "679": {},
            "68": {},
            "680": {},
            "681": {},
            "682": {},
            "683": {},
            "684": {},
            "685": {},
            "686": {},
            "687": {},
            "688": {},
            "688P": {},
            "689": {},
            "69": {},
            "690": {},
            "691": {},
            "692": {},
            "693": {},
            "694": {},
            "695": {},
            "696": {},
            "697": {},
            "698": {},
            "699": {},
            "70": {},
            "700": {},
            "701": {},
            "702": {},
            "703": {},
            "704": {},
            "705": {},
            "706": {},
            "707": {},
            "708": {},
            "709": {},
            "71": {},
            "710": {},
            "711": {},
            "712": {},
            "713": {},
            "714": {},
            "715": {},
            "716": {},
            "717": {},
            "718": {},
            "719": {},
            "72": {},
            "720": {},
            "721": {},
            "722": {},
            "723": {},
            "724": {},
            "725": {},
            "726": {},
            "727": {},
            "728": {},
            "729": {},
            "73": {},
            "730": {},
            "731": {},
            "732": {},
            "733": {},
            "734": {},
            "735": {},
            "736": {},
            "737": {},
            "738": {},
            "739": {},
            "74": {},
            "740": {},
            "741": {},
            "742": {},
            "743": {},
            "744": {},
            "745": {},
            "746": {},
            "747": {},
            "748": {},
            "749": {},
            "74P": {},
            "75": {},
            "750": {},
            "751": {},
            "752": {},
            "753": {},
            "754": {},
            "755": {},
            "756": {},
            "757": {},
            "758": {},
            "759": {},
            "76": {},
            "760": {},
            "761": {},
            "762": {},
            "763": {},
            "764": {},
            "765": {},
            "766": {},
            "767": {},
            "768": {},
            "769": {},
            "76P": {},
            "77": {},
            "770": {},
            "771": {},
            "772": {},
            "773": {},
            "774": {},
            "775": {},
            "776": {},
            "777": {},
            "778": {},
            "779": {},
            "78": {},
            "780": {},
            "781": {},
            "782": {},
            "783": {},
            "784": {},
            "785": {},
            "786": {},
            "787": {},
            "788": {},
            "789": {},
            "79": {},
            "790": {},
            "791": {},
            "792": {},
            "793": {},
            "794": {},
            "795": {},
            "796": {},
            "797": {},
            "798": {},
            "799": {},
            "79P": {},
            "80": {},
            "800": {},
            "801": {},
            "802": {},
            "803": {},
            "804": {},
            "805": {},
            "806": {},
            "807": {},
            "808": {},
            "809": {},
            "81": {
                "01G": {}
            },
            "810": {},
            "811": {},
            "811P": {},
            "812": {},
            "813": {},
            "814": {},
            "815": {},
            "816": {},
            "817": {},
            "818": {},
            "819": {},
            "81P": {},
            "82": {},
            "820": {},
            "821": {},
            "822": {},
            "823": {},
            "824": {},
            "825": {},
            "826": {},
            "827": {},
            "828": {},
            "829": {},
            "83": {},
            "830": {},
            "831": {},
            "832": {},
            "833": {},
            "834": {},
            "835": {},
            "836": {},
            "837": {},
            "838": {},
            "839": {},
            "84": {},
            "840": {},
            "841": {},
            "842": {},
            "843": {},
            "844": {},
            "845": {},
            "846": {},
            "847": {},
            "848": {},
            "849": {},
            "85": {},
            "850": {},
            "851": {},
            "852": {},
            "853": {},
            "854": {},
            "855": {},
            "856": {},
            "857": {},
            "858": {},
            "859": {},
            "86": {},
            "860": {},
            "861": {},
            "862": {},
            "863": {},
            "864": {},
            "865": {},
            "866": {},
            "867": {},
            "868": {},
            "869": {},
            "86P": {},
            "87": {},
            "870": {},
            "871": {},
            "872": {},
            "873": {},
            "874": {},
            "875": {},
            "876": {},
            "877": {},
            "878": {},
            "879": {},
            "88": {},
            "880": {},
            "881": {},
            "882": {},
            "883": {},
            "884": {},
            "885": {},
            "886": {},
            "887": {},
            "888": {},
            "889": {},
            "89": {},
            "890": {},
            "891": {},
            "892": {},
            "893": {},
            "894": {},
            "895": {},
            "896": {},
            "897": {},
            "898": {},
            "899": {},
            "90": {},
            "900": {},
            "901": {},
            "902": {},
            "903": {},
            "904": {},
            "905": {},
            "906": {},
            "907": {},
            "908": {},
            "909": {},
            "91": {},
            "910": {},
            "911": {},
            "912": {},
            "913": {},
            "914": {},
            "915": {},
            "916": {},
            "917": {},
            "918": {},
            "919": {},
            "92": {},
            "920": {},
            "921": {},
            "921P": {},
            "922": {},
            "923": {},
            "924": {},
            "925": {},
            "926": {},
            "927": {},
            "928": {},
            "929": {},
            "93": {},
            "930": {},
            "931": {},
            "932": {},
            "933": {},
            "934": {},
            "935": {},
            "936": {},
            "937": {},
            "938": {},
            "939": {},
            "93P": {},
            "94": {},
            "940": {},
            "941": {},
            "942": {},
            "943": {},
            "944": {},
            "945": {},
            "946": {},
            "947": {},
            "948": {},
            "949": {},
            "95": {},
            "950": {},
            "951": {},
            "952": {},
            "953": {},
            "954": {},
            "955": {},
            "956": {},
            "957": {},
            "958": {},
            "959": {},
            "96": {},
            "960": {},
            "961": {},
            "962": {},
            "963": {},
            "964": {},
            "965": {},
            "966": {},
            "967": {},
            "968": {},
            "969": {},
            "97": {},
            "970": {},
            "971": {},
            "972": {},
            "973": {},
            "974": {},
            "975": {},
            "976": {},
            "977": {},
            "978": {},
            "979": {},
            "980": {},
            "981": {},
            "982": {},
            "983": {},
            "984": {},
            "985": {},
            "986": {},
            "987": {},
            "988": {},
            "989": {},
            "99": {},
            "990": {},
            "991": {},
            "992": {},
            "993": {},
            "993P": {},
            "994": {},
            "995": {},
            "996": {},
            "997": {},
            "998": {},
            "999": {},
            "99P": {}
        },
        "03": {
            "01": {
                "01G": {},
                "03G": {},
                "92G": {}
            },
            "01P": {},
            "02": {
                "01G": {}
            },
            "02P": {},
            "03": {},
            "04": {
                "01G": {}
            },
            "04P": {},
            "05": {},
            "05P": {},
            "06": {},
            "07": {
                "01G": {}
            },
            "07P": {},
            "08": {
                "01G": {}
            },
            "08P": {},
            "09": {},
            "10": {},
            "100": {},
            "101": {},
            "102": {},
            "103": {},
            "103P": {},
            "104": {},
            "105": {},
            "106": {},
            "107": {},
            "108": {},
            "109": {},
            "11": {},
            "110": {},
            "111": {},
            "112": {},
            "113": {},
            "114": {},
            "115": {},
            "116": {},
            "117": {},
            "118": {},
            "119": {},
            "12": {},
            "120": {},
            "121": {},
            "122": {},
            "123": {},
            "123P": {},
            "124": {},
            "125": {},
            "126": {},
            "127": {},
            "128": {},
            "129": {},
            "13": {},
            "130": {},
            "131": {},
            "132": {},
            "133": {},
            "134": {},
            "135": {},
            "136": {},
            "137": {},
            "138": {},
            "139": {},
            "14": {},
            "140": {},
            "141": {},
            "142": {},
            "143": {},
            "144": {},
            "145": {},
            "145P": {},
            "146": {},
            "147": {},
            "148": {},
            "149": {},
            "15": {},
            "150": {},
            "151": {},
            "152": {},
            "153": {},
            "154": {},
            "154P": {},
            "155": {},
            "156": {},
            "157": {},
            "157P": {},
            "158": {},
            "159": {},
            "16": {},
            "160": {},
            "161": {},
            "162": {},
            "163": {},
            "164": {},
            "165": {},
            "166": {},
            "167": {},
            "168": {},
            "169": {},
            "17": {},
            "170": {},
            "171": {},
            "172": {},
            "173": {},
            "174": {},
            "175": {},
            "176": {},
            "177": {},
            "178": {},
            "179": {},
            "17P": {},
            "18": {},
            "180": {},
            "181": {},
            "182": {},
            "183": {},
            "184": {},
            "185": {},
            "186": {},
            "187": {},
            "188": {},
            "189": {},
            "19": {},
            "190": {},
            "191": {},
            "192": {},
            "193": {},
            "195": {},
            "196": {},
            "197": {},
            "198": {},
            "199": {},
            "20": {},
            "201": {},
            "202": {},
            "203": {},
            "204": {},
            "205": {},
            "206": {},
            "207": {},
            "208": {},
            "209": {},
            "21": {},
            "210": {},
            "211": {},
            "212": {},
            "213": {},
            "214": {},
            "215": {},
            "216": {},
            "217": {},
            "218": {},
            "219": {},
            "22": {},
            "220": {},
            "221": {},
            "222": {},
            "223": {},
            "224": {},
            "225": {},
            "226": {},
            "227": {},
            "228": {},
            "229": {},
            "22P": {},
            "23": {},
            "230": {},
            "231": {},
            "231P": {},
            "232": {},
            "233": {},
            "234": {},
            "235": {},
            "236": {},
            "237": {},
            "238": {},
            "239": {},
            "23P": {},
            "24": {},
            "240": {},
            "241": {},
            "242": {},
            "243": {},
            "244": {},
            "245": {},
            "246": {},
            "247": {},
            "247P": {},
            "248": {},
            "249": {},
            "25": {},
            "250": {},
            "251": {},
            "252": {},
            "253": {},
            "254": {},
            "255": {},
            "256": {},
            "257": {},
            "258": {},
            "259": {},
            "26": {},
            "261": {},
            "262": {},
            "263": {},
            "264": {},
            "265": {},
            "266": {},
            "267": {},
            "268": {},
            "269": {},
            "27": {},
            "270": {},
            "271": {},
            "272": {},
            "273": {},
            "274": {},
            "275": {},
            "276": {},
            "277": {},
            "278": {},
            "279": {},
            "28": {},
            "280": {},
            "280P": {},
            "281": {},
            "282": {},
            "283": {},
            "284": {},
            "285": {},
            "286": {},
            "287": {},
            "288": {},
            "289": {},
            "289P": {},
            "29": {},
            "290": {},
            "291": {},
            "292": {},
            "293": {},
            "294": {},
            "295": {},
            "296": {},
            "297": {},
            "298": {},
            "299": {},
            "30": {},
            "300": {},
            "301": {},
            "302": {},
            "303": {},
            "304": {},
            "305": {},
            "306": {},
            "307": {},
            "308": {},
            "309": {},
            "31": {},
            "310": {},
            "311": {},
            "312": {},
            "313": {},
            "314": {},
            "315": {},
            "316": {},
            "317": {},
            "318": {},
            "319": {},
            "32": {},
            "320": {},
            "321": {},
            "322": {},
            "323": {},
            "324": {},
            "325": {},
            "326": {},
            "327": {},
            "328": {},
            "329": {},
            "33": {},
            "330": {},
            "331": {},
            "332": {},
            "333": {},
            "334": {},
            "335": {},
            "336": {},
            "337": {},
            "338": {},
            "339": {},
            "34": {},
            "340": {},
            "341": {},
            "342": {},
            "343": {},
            "344": {},
            "345": {},
            "346": {},
            "347": {},
            "348": {},
            "349": {},
            "35": {},
            "350": {},
            "351": {},
            "352": {},
            "353": {},
            "354": {},
            "355": {},
            "356": {},
            "357": {},
            "358": {},
            "359": {},
            "36": {},
            "360": {},
            "361": {},
            "362": {},
            "363": {},
            "364": {},
            "365": {},
            "366": {},
            "367": {},
            "368": {},
            "369": {},
            "37": {},
            "370": {},
            "371": {},
            "372": {},
            "373": {},
            "374": {},
            "375": {},
            "376": {},
            "377": {},
            "378": {},
            "379": {},
            "38": {},
            "380": {},
            "381": {},
            "382": {},
            "383": {},
            "384": {},
            "385": {},
            "386": {},
            "387": {},
            "388": {},
            "389": {},
            "39": {},
            "390": {},
            "390P": {},
            "391": {},
            "392": {},
            "393": {},
            "394": {},
            "395": {},
            "396": {},
            "397": {},
            "398": {},
            "399": {},
            "40": {},
            "400": {},
            "401": {},
            "402": {},
            "403": {},
            "404": {},
            "405": {},
            "406": {},
            "407": {},
            "408": {},
            "409": {},
            "41": {},
            "410": {},
            "411": {},
            "412": {},
            "413": {},
            "414": {},
            "415": {},
            "416": {},
            "417": {},
            "418": {},
            "419": {},
            "42": {},
            "420": {},
            "421": {},
            "422": {},
            "423": {},
            "424": {},
            "425": {},
            "426": {},
            "427": {},
            "428": {},
            "429": {},
            "43": {},
            "430": {},
            "431": {},
            "432": {},
            "433": {},
            "434": {},
            "435": {},
            "436": {},
            "437": {},
            "438": {},
            "439": {},
            "44": {},
            "440": {},
            "441": {},
            "442": {},
            "443": {},
            "444": {},
            "445": {},
            "446": {},
            "447": {},
            "448": {},
            "449": {},
            "44P": {},
            "45": {},
            "450": {},
            "451": {},
            "452": {},
            "453": {},
            "454": {},
            "455": {},
            "456": {},
            "457": {},
            "458": {},
            "459": {},
            "46": {},
            "460": {},
            "461": {},
            "462": {},
            "463": {},
            "464": {},
            "465": {},
            "466": {},
            "467": {},
            "468": {},
            "469": {},
            "47": {},
            "48": {},
            "49": {},
            "50": {},
            "51": {},
            "51P": {},
            "52": {},
            "53": {},
            "54": {},
            "55": {},
            "56": {
                "01G": {}
            },
            "56P": {},
            "57": {},
            "58": {},
            "59": {},
            "60": {},
            "61": {},
            "62": {
                "01G": {}
            },
            "62P": {},
            "63": {},
            "64": {},
            "65": {},
            "66": {},
            "67": {},
            "68": {},
            "69": {},
            "70": {},
            "71": {},
            "72": {},
            "73": {},
            "74": {},
            "75": {},
            "76": {},
            "77": {},
            "78": {},
            "79": {},
            "80": {},
            "81": {},
            "82": {},
            "83": {},
            "84": {},
            "85": {},
            "86": {},
            "87": {},
            "88": {},
            "89": {},
            "89P": {},
            "90": {},
            "91": {},
            "92": {},
            "93": {},
            "94": {},
            "95": {},
            "96": {},
            "97": {},
            "98": {},
            "99": {}
        },
        "11": {
            "01": {
                "01G": {}
            },
            "01P": {},
            "02": {
                "01G": {}
            },
            "02P": {},
            "03": {
                "01G": {}
            },
            "03P": {},
            "04": {},
            "05": {
                "01G": {}
            },
            "05P": {},
            "06": {},
            "07": {},
            "07P": {},
            "08": {},
            "09": {},
            "10": {},
            "100": {},
            "101": {},
            "102": {},
            "103": {},
            "104": {},
            "105": {},
            "106": {},
            "107": {},
            "108": {},
            "109": {},
            "11": {},
            "110": {},
            "111": {},
            "112": {},
            "113": {},
            "114": {},
            "115": {},
            "116": {},
            "117": {},
            "118": {},
            "119": {},
            "119P": {},
            "12": {},
            "120": {},
            "121": {},
            "122": {},
            "123": {},
            "124": {},
            "125": {},
            "126": {},
            "127": {},
            "128": {},
            "129": {},
            "12P": {},
            "13": {},
            "130": {},
            "131": {},
            "132": {},
            "133": {},
            "134": {},
            "135": {},
            "136": {},
            "137": {},
            "138": {},
            "139": {},
            "14": {},
            "140": {},
            "141": {},
            "142": {},
            "143": {},
            "144": {},
            "145": {},
            "146": {},
            "147": {},
            "148": {},
            "148P": {},
            "149": {},
            "15": {},
            "150": {},
            "151": {},
            "152": {},
            "153": {},
            "153P": {},
            "154": {},
            "155": {},
            "156": {},
            "157": {},
            "158": {},
            "159": {},
            "15P": {},
            "16": {},
            "160": {},
            "161": {},
            "162": {},
            "163": {},
            "164": {},
            "165": {},
            "166": {},
            "167": {},
            "168": {},
            "169": {},
            "17": {},
            "170": {},
            "171": {},
            "172": {},
            "173": {},
            "174": {},
            "175": {},
            "176": {},
            "177": {},
            "178": {},
            "179": {},
            "18": {},
            "180": {},
            "181": {},
            "182": {},
            "183": {},
            "184": {},
            "185": {},
            "186": {},
            "187": {},
            "188": {},
            "189": {},
            "19": {},
            "190": {},
            "191": {},
            "192": {},
            "193": {},
            "194": {},
            "195": {},
            "196": {},
            "197": {},
            "198": {},
            "199": {},
            "199P": {},
            "20": {},
            "200": {},
            "201": {},
            "202": {},
            "203": {},
            "204": {},
            "205": {},
            "206": {},
            "207": {},
            "208": {},
            "209": {},
            "21": {},
            "210": {},
            "211": {},
            "212": {},
            "213": {},
            "214": {},
            "215": {},
            "216": {},
            "217": {},
            "218": {},
            "219": {},
            "22": {},
            "220": {},
            "221": {},
            "222": {},
            "223": {},
            "224": {},
            "225": {},
            "226": {},
            "227": {},
            "228": {},
            "229": {},
            "23": {},
            "230": {},
            "231": {},
            "232": {},
            "233": {},
            "234": {},
            "235": {},
            "236": {},
            "237": {},
            "238": {},
            "239": {},
            "24": {},
            "240": {},
            "241": {},
            "242": {},
            "243": {},
            "244": {},
            "245": {},
            "246": {},
            "247": {},
            "248": {},
            "249": {},
            "24P": {},
            "25": {},
            "250": {},
            "251": {},
            "252": {},
            "253": {},
            "254": {},
            "255": {},
            "256": {},
            "257": {},
            "258": {},
            "259": {},
            "25P": {},
            "26": {},
            "260": {},
            "261": {},
            "262": {},
            "263": {},
            "264": {},
            "265": {},
            "266": {},
            "267": {},
            "268": {},
            "269": {},
            "27": {},
            "270": {},
            "271": {},
            "272": {},
            "273": {},
            "274": {},
            "275": {},
            "276": {},
            "277": {},
            "278": {},
            "279": {},
            "280": {},
            "281": {},
            "282": {},
            "283": {},
            "284": {},
            "285": {},
            "286": {},
            "287": {},
            "288": {},
            "289": {},
            "29": {},
            "290": {},
            "291": {},
            "292": {},
            "293": {},
            "294": {},
            "295": {},
            "296": {},
            "297": {},
            "298": {},
            "299": {},
            "30": {},
            "300": {},
            "301": {},
            "302": {},
            "302P": {},
            "303": {},
            "304": {},
            "305": {},
            "306": {},
            "307": {},
            "308": {},
            "309": {},
            "31": {},
            "310": {},
            "311": {},
            "312": {},
            "313": {},
            "314": {},
            "315": {},
            "316": {},
            "317": {},
            "318": {},
            "319": {},
            "32": {},
            "320": {},
            "321": {},
            "322": {},
            "323": {},
            "324": {},
            "325": {},
            "326": {},
            "327": {},
            "328": {},
            "329": {},
            "32P": {},
            "33": {},
            "330": {},
            "331": {},
            "332": {},
            "333": {},
            "334": {},
            "335": {},
            "336": {},
            "337": {},
            "338": {},
            "339": {},
            "33P": {},
            "34": {},
            "340": {},
            "341": {},
            "342": {},
            "343": {},
            "344": {},
            "345": {},
            "346": {},
            "347": {},
            "348": {},
            "349": {},
            "35": {},
            "350": {},
            "351": {},
            "352": {},
            "353": {},
            "354": {},
            "355": {},
            "355P": {},
            "356": {},
            "357": {},
            "358": {},
            "359": {},
            "36": {},
            "360": {},
            "361": {},
            "361P": {},
            "362": {},
            "363": {},
            "364": {},
            "365": {},
            "366": {},
            "367": {},
            "368": {},
            "369": {},
            "37": {},
            "370": {},
            "371": {},
            "372": {},
            "373": {},
            "374": {},
            "375": {},
            "376": {},
            "377": {},
            "378": {},
            "379": {},
            "38": {},
            "380": {},
            "381": {},
            "382": {},
            "383": {},
            "384": {},
            "385": {},
            "386": {},
            "387": {},
            "388": {},
            "389": {},
            "39": {},
            "390": {},
            "391": {},
            "392": {},
            "393": {},
            "394": {},
            "395": {},
            "396": {},
            "397": {},
            "398": {},
            "399": {},
            "40": {},
            "400": {},
            "401": {},
            "402": {},
            "403": {
                "01G": {}
            },
            "404": {},
            "405": {},
            "406": {},
            "407": {},
            "408": {},
            "409": {},
            "41": {},
            "410": {},
            "411": {},
            "412": {},
            "413": {},
            "414": {},
            "415": {},
            "416": {},
            "417": {},
            "418": {},
            "419": {},
            "42": {},
            "420": {},
            "421": {},
            "422": {},
            "423": {},
            "424": {},
            "425": {},
            "426": {},
            "427": {},
            "428": {},
            "429": {},
            "43": {
                "01G": {}
            },
            "430": {},
            "431": {},
            "432": {},
            "433": {},
            "434": {},
            "435": {},
            "436": {},
            "437": {},
            "438": {},
            "439": {},
            "43P": {},
            "44": {},
            "440": {},
            "441": {},
            "442": {},
            "443": {},
            "444": {},
            "445": {},
            "446": {},
            "447": {},
            "448": {},
            "45": {},
            "46": {},
            "47": {},
            "48": {},
            "49": {},
            "50": {},
            "51": {},
            "52": {},
            "54": {},
            "54P": {},
            "55": {},
            "56": {},
            "57": {},
            "58": {},
            "59": {},
            "60": {},
            "61": {},
            "62": {},
            "63": {},
            "64": {},
            "65": {},
            "65P": {},
            "66": {},
            "67": {},
            "68": {},
            "69": {},
            "70": {},
            "70P": {},
            "71": {},
            "72": {},
            "73": {},
            "74": {},
            "75": {},
            "76": {},
            "77": {},
            "78": {},
            "79": {},
            "80": {},
            "81": {},
            "82": {},
            "83": {},
            "84": {},
            "85": {},
            "86": {},
            "87": {},
            "88": {},
            "89": {},
            "90": {},
            "91": {},
            "91P": {},
            "92": {},
            "93": {},
            "94": {},
            "95": {},
            "96": {},
            "97": {},
            "98": {},
            "99": {}
        },
        "23": {
            "01": {
                "01G": {}
            },
            "01P": {},
            "02": {},
            "03": {
                "02G": {}
            },
            "03P": {},
            "04": {},
            "05": {},
            "06": {},
            "07": {},
            "08": {},
            "09": {},
            "10": {},
            "100": {},
            "101": {},
            "102": {},
            "103": {},
            "104": {},
            "105": {},
            "106": {},
            "107": {},
            "108": {},
            "109": {},
            "10P": {},
            "11": {},
            "110": {},
            "111": {},
            "112": {},
            "114": {},
            "115": {},
            "116": {},
            "117": {},
            "118": {},
            "119": {},
            "12": {},
            "120": {},
            "121": {},
            "122": {},
            "123": {},
            "124": {},
            "125": {},
            "126": {},
            "127": {},
            "128": {},
            "129": {},
            "13": {},
            "130": {},
            "131": {},
            "14": {},
            "14P": {},
            "15": {},
            "16": {},
            "17": {},
            "18": {},
            "19": {},
            "20": {},
            "21": {},
            "22": {},
            "23": {},
            "24": {},
            "25": {},
            "26": {},
            "27": {},
            "28": {},
            "29": {},
            "30": {},
            "31": {},
            "32": {},
            "33": {},
            "34": {},
            "35": {},
            "36": {},
            "37": {},
            "37P": {},
            "38": {},
            "39": {},
            "40": {},
            "41": {},
            "42": {},
            "43": {},
            "44": {},
            "45": {},
            "46": {},
            "47": {},
            "48": {},
            "49": {},
            "50": {},
            "51": {},
            "52": {},
            "53": {},
            "54": {},
            "55": {},
            "56": {},
            "57": {},
            "58": {},
            "59": {},
            "60": {},
            "61": {},
            "62": {},
            "63": {},
            "64": {},
            "65": {},
            "66": {},
            "67": {},
            "68": {},
            "70": {},
            "71": {},
            "72": {},
            "73": {},
            "74": {},
            "75": {},
            "76": {},
            "77": {},
            "78": {},
            "79": {},
            "80": {},
            "81": {},
            "82": {},
            "83": {},
            "84": {},
            "85": {},
            "86": {},
            "87": {},
            "88": {},
            "89": {},
            "90": {},
            "91": {},
            "92": {},
            "93": {},
            "94": {},
            "95": {},
            "96": {},
            "97": {},
            "98": {},
            "99": {}
        },
        "24": {
            "02": {
                "01G": {},
                "115G": {},
                "34G": {}
            },
            "02P": {},
            "03": {
                "01G": {}
            },
            "03P": {},
            "04": {},
            "05": {
                "01G": {}
            },
            "05P": {},
            "06": {},
            "07": {
                "01G": {}
            },
            "07P": {},
            "08": {},
            "09": {},
            "10": {
                "01G": {}
            },
            "100": {},
            "101": {},
            "102": {},
            "103": {},
            "104": {},
            "105": {},
            "106": {},
            "107": {},
            "108": {},
            "109": {},
            "10P": {},
            "11": {},
            "110": {},
            "111": {},
            "112": {},
            "113": {},
            "114": {},
            "115": {},
            "116": {},
            "117": {},
            "118": {},
            "119": {},
            "120": {},
            "121": {
                "01G": {}
            },
            "121P": {},
            "122": {},
            "123": {},
            "124": {},
            "125": {},
            "126": {},
            "127": {},
            "128": {},
            "129": {},
            "13": {
                "02G": {}
            },
            "130": {},
            "131": {},
            "132": {},
            "133": {},
            "134": {},
            "135": {},
            "135P": {},
            "136": {},
            "137": {},
            "138": {},
            "139": {},
            "13P": {},
            "14": {
                "01G": {}
            },
            "140": {},
            "141": {},
            "142": {},
            "142P": {},
            "143": {},
            "144": {},
            "145": {},
            "146": {},
            "147": {},
            "148": {},
            "149": {},
            "14P": {},
            "15": {},
            "150": {},
            "151": {},
            "152": {},
            "153": {},
            "154": {},
            "155": {},
            "156": {},
            "157": {},
            "158": {},
            "159": {},
            "160": {},
            "161": {},
            "162": {},
            "163": {},
            "164": {},
            "165": {},
            "166": {},
            "167": {},
            "168": {},
            "169": {},
            "17": {
                "01G": {}
            },
            "170": {},
            "171": {},
            "172": {},
            "172P": {},
            "173": {},
            "174": {},
            "175": {},
            "176": {},
            "177": {},
            "178": {},
            "179": {},
            "17P": {},
            "18": {},
            "180": {},
            "181": {},
            "182": {},
            "183": {},
            "184": {},
            "185": {},
            "186": {},
            "187": {},
            "188": {},
            "189": {},
            "19": {},
            "190": {},
            "191": {},
            "192": {},
            "193": {},
            "194": {},
            "195": {},
            "196": {},
            "197": {},
            "198": {},
            "199": {},
            "20": {
                "01G": {}
            },
            "200": {},
            "201": {},
            "202": {},
            "203": {},
            "204": {},
            "205": {},
            "206": {},
            "207": {},
            "207P": {},
            "208": {
                "02G": {}
            },
            "208P": {},
            "209": {},
            "20P": {},
            "21": {},
            "210": {},
            "212": {},
            "213": {},
            "214": {},
            "215": {},
            "216": {},
            "217": {},
            "218": {},
            "219": {},
            "21P": {},
            "22": {},
            "220": {},
            "221": {},
            "222": {},
            "223": {},
            "224": {},
            "225": {},
            "225P": {},
            "226": {},
            "226P": {},
            "227": {},
            "228": {},
            "229": {},
            "23": {},
            "230": {},
            "231": {},
            "232": {},
            "233": {},
            "234": {},
            "235": {},
            "236": {},
            "237": {},
            "238": {},
            "239": {},
            "24": {},
            "240": {},
            "241": {},
            "242": {},
            "243": {},
            "244": {},
            "245": {},
            "246": {},
            "247": {},
            "248": {},
            "249": {},
            "25": {},
            "250": {},
            "251": {},
            "252": {},
            "253": {},
            "254": {},
            "255": {},
            "256": {},
            "257": {},
            "258": {},
            "259": {},
            "26": {
                "01G": {}
            },
            "260": {},
            "261": {},
            "262": {},
            "263": {},
            "264": {},
            "265": {},
            "266": {},
            "267": {},
            "268": {},
            "269": {},
            "26P": {},
            "27": {},
            "270": {},
            "271": {},
            "272": {},
            "272P": {},
            "273": {},
            "274": {},
            "275": {},
            "276": {},
            "277": {},
            "278": {},
            "279": {},
            "28": {},
            "280": {},
            "281": {},
            "282": {},
            "283": {},
            "284": {},
            "285": {},
            "286": {},
            "287": {},
            "288": {},
            "289": {},
            "29": {},
            "290": {},
            "291": {},
            "292": {},
            "293": {},
            "294": {},
            "295": {},
            "296": {},
            "297": {},
            "298": {},
            "299": {},
            "30": {},
            "300": {},
            "301": {},
            "302": {},
            "303": {},
            "304": {},
            "305": {},
            "306": {},
            "307": {},
            "308": {},
            "309": {},
            "31": {},
            "310": {},
            "310P": {},
            "311": {},
            "312": {},
            "313": {},
            "313P": {},
            "314": {},
            "315": {},
            "316": {},
            "317": {},
            "318": {},
            "319": {},
            "32": {},
            "320": {},
            "321": {},
            "322": {},
            "323": {},
            "324": {},
            "325": {},
            "326": {},
            "327": {},
            "328": {},
            "329": {},
            "33": {},
            "330": {},
            "331": {},
            "332": {},
            "333": {},
            "334": {},
            "335": {},
            "336": {},
            "337": {},
            "338": {},
            "339": {},
            "34": {},
            "340": {},
            "341": {},
            "342": {},
            "343": {},
            "344": {},
            "345": {},
            "346": {},
            "347": {},
            "347P": {},
            "348": {},
            "349": {},
            "35": {},
            "350": {},
            "351": {},
            "352": {},
            "353": {},
            "354": {},
            "355": {},
            "356": {},
            "357": {},
            "358": {},
            "359": {},
            "36": {},
            "360": {},
            "361": {},
            "362": {},
            "363": {},
            "364": {},
            "365": {},
            "366": {},
            "367": {},
            "368": {},
            "369": {},
            "37": {},
            "370": {},
            "371": {},
            "372": {},
            "373": {},
            "374": {},
            "375": {},
            "376": {},
            "377": {},
            "378": {},
            "379": {},
            "38": {},
            "380": {},
            "381": {},
            "382": {},
            "383": {},
            "384": {},
            "385": {},
            "386": {},
            "387": {},
            "388": {},
            "389": {},
            "39": {},
            "390": {},
            "391": {},
            "392": {},
            "393": {},
            "394": {},
            "395": {},
            "396": {},
            "397": {},
            "398": {},
            "399": {},
            "40": {},
            "400": {},
            "401": {},
            "402": {},
            "403": {},
            "404": {},
            "405": {},
            "406": {},
            "407": {},
            "408": {},
            "409": {},
            "41": {},
            "410": {},
            "411": {},
            "412": {},
            "413": {},
            "414": {},
            "415": {},
            "416": {},
            "417": {},
            "418": {},
            "419": {},
            "42": {},
            "420": {},
            "421": {},
            "422": {},
            "423": {},
            "424": {},
            "425": {},
            "426": {},
            "427": {},
            "428": {},
            "429": {},
            "43": {},
            "430": {},
            "431": {},
            "432": {},
            "433": {},
            "434": {},
            "435": {},
            "436": {},
            "437": {},
            "438": {},
            "439": {},
            "44": {},
            "440": {},
            "441": {},
            "442": {},
            "443": {},
            "444": {},
            "445": {},
            "446": {},
            "447": {},
            "448": {},
            "449": {},
            "45": {},
            "450": {},
            "451": {},
            "452": {},
            "453": {},
            "454": {},
            "455": {},
            "456": {},
            "457": {},
            "458": {},
            "459": {},
            "459P": {},
            "46": {},
            "460": {},
            "461": {},
            "462": {},
            "463": {},
            "464": {},
            "465": {},
            "466": {},
            "467": {},
            "468": {},
            "469": {},
            "47": {},
            "470": {},
            "472": {},
            "473": {},
            "474": {},
            "475": {},
            "476": {},
            "477": {},
            "478": {},
            "479": {},
            "48": {},
            "480": {},
            "481": {},
            "482": {},
            "483": {},
            "484": {},
            "485": {},
            "486": {},
            "487": {},
            "488": {},
            "489": {},
            "49": {
                "01G": {}
            },
            "490": {},
            "491": {},
            "492": {},
            "493": {},
            "494": {},
            "495": {},
            "496": {},
            "497": {},
            "498": {},
            "499": {},
            "49P": {},
            "50": {},
            "500": {},
            "501": {},
            "502": {},
            "503": {},
            "504": {},
            "505": {},
            "506": {},
            "507": {},
            "508": {},
            "509": {},
            "51": {},
            "510": {},
            "511": {},
            "512": {},
            "513": {},
            "514": {},
            "515": {},
            "516": {},
            "517": {},
            "518": {},
            "519": {},
            "52": {},
            "520": {},
            "521": {},
            "522": {},
            "523": {},
            "524": {},
            "525": {},
            "526": {},
            "527": {},
            "528": {},
            "529": {},
            "53": {},
            "530": {},
            "531": {},
            "532": {},
            "533": {},
            "534": {},
            "535": {},
            "536": {},
            "537": {},
            "538": {},
            "539": {},
            "54": {},
            "540": {},
            "541": {},
            "542": {},
            "543": {},
            "544": {},
            "545": {},
            "546": {},
            "547": {},
            "548": {},
            "549": {},
            "55": {},
            "550": {},
            "551": {},
            "552": {},
            "553": {},
            "554": {},
            "555": {},
            "556": {},
            "557": {},
            "558": {},
            "559": {},
            "56": {},
            "560": {},
            "561": {},
            "561P": {},
            "562": {},
            "563": {},
            "564": {},
            "565": {},
            "566": {},
            "567": {},
            "568": {},
            "569": {},
            "56P": {},
            "57": {},
            "570": {},
            "571": {},
            "572": {},
            "573": {},
            "574": {},
            "575": {},
            "576": {},
            "577": {},
            "578": {},
            "579": {},
            "58": {},
            "580": {},
            "581": {},
            "582": {},
            "583": {},
            "584": {},
            "585": {},
            "586": {},
            "587": {},
            "588": {},
            "589": {},
            "59": {},
            "590": {},
            "591": {},
            "592": {},
            "593": {},
            "594": {},
            "595": {},
            "596": {},
            "597": {},
            "598": {},
            "599": {},
            "60": {},
            "600": {},
            "601": {},
            "602": {},
            "603": {},
            "604": {},
            "605": {},
            "606": {},
            "607": {},
            "608": {},
            "61": {},
            "62": {},
            "63": {},
            "64": {},
            "66": {},
            "67": {},
            "68": {},
            "69": {},
            "70": {},
            "71": {},
            "72": {},
            "73": {},
            "74": {},
            "74P": {},
            "75": {},
            "76": {},
            "77": {},
            "78": {},
            "79": {},
            "80": {},
            "81": {},
            "82": {},
            "83": {},
            "84": {},
            "85": {},
            "86": {},
            "87": {},
            "88": {},
            "89": {},
            "90": {},
            "91": {},
            "92": {},
            "93": {},
            "94": {},
            "95": {},
            "96": {},
            "97": {},
            "98": {},
            "99": {}
        },
        "25": {
            "01": {
                "01G": {}
            },
            "01P": {},
            "02": {},
            "03": {},
            "04": {},
            "05": {},
            "06": {},
            "07": {},
            "08": {},
            "09": {},
            "10": {},
            "11": {},
            "12": {},
            "13": {},
            "14": {},
            "15": {},
            "16": {},
            "17": {},
            "18": {},
            "19": {},
            "19P": {},
            "20": {},
            "21": {},
            "22": {},
            "23": {},
            "24": {},
            "25": {},
            "26": {},
            "27": {},
            "27P": {},
            "28": {},
            "29": {},
            "30": {},
            "31": {},
            "32": {},
            "33": {},
            "34": {},
            "35": {},
            "36": {},
            "37": {},
            "38": {},
            "39": {},
            "40": {},
            "41": {},
            "42": {},
            "43": {},
            "44": {},
            "45": {},
            "46": {},
            "47": {},
            "48": {},
            "49": {},
            "50": {},
            "51": {},
            "52": {},
            "53": {},
            "54": {},
            "55": {},
            "56": {},
            "57": {},
            "58": {},
            "59": {},
            "60": {},
            "61": {},
            "62": {},
            "63": {},
            "64": {},
            "65": {},
            "66": {},
            "67": {},
            "68": {},
            "69": {},
            "70": {},
            "71": {},
            "72": {},
            "73": {},
            "74": {},
            "75": {},
            "76": {},
            "76P": {},
            "77": {},
            "78": {},
            "79": {},
            "80": {},
            "81": {},
            "82": {},
            "83": {},
            "84": {},
            "85": {},
            "86": {}
        },
        "26": {
            "01": {
                "01G": {}
            },
            "01P": {},
            "02": {
                "01G": {}
            },
            "02P": {},
            "03": {
                "01G": {}
            },
            "03P": {},
            "04": {},
            "05": {},
            "06": {},
            "07": {},
            "07P": {},
            "08": {
                "01G": {}
            },
            "08P": {},
            "09": {},
            "10": {},
            "100": {},
            "101": {},
            "102": {},
            "103": {},
            "104": {},
            "105": {},
            "106": {},
            "107": {},
            "108": {},
            "109": {},
            "11": {},
            "110": {},
            "111": {},
            "112": {},
            "112P": {},
            "113": {},
            "114": {},
            "115": {},
            "116": {},
            "117": {},
            "118": {},
            "119": {},
            "12": {
                "01G": {}
            },
            "120": {},
            "121": {},
            "122": {},
            "123": {},
            "124": {},
            "125": {},
            "126": {},
            "127": {},
            "128": {},
            "129": {},
            "12P": {},
            "13": {},
            "130": {},
            "131": {},
            "132": {},
            "133": {},
            "134": {},
            "135": {},
            "136": {},
            "137": {},
            "138": {},
            "139": {},
            "14": {},
            "140": {},
            "141": {},
            "142": {},
            "143": {},
            "144": {},
            "145": {},
            "146": {},
            "147": {},
            "148": {},
            "149": {},
            "15": {},
            "150": {},
            "151": {},
            "152": {},
            "153": {},
            "154": {},
            "155": {},
            "156": {},
            "157": {},
            "158": {},
            "159": {},
            "16": {},
            "160": {},
            "161": {},
            "162": {},
            "163": {},
            "164": {},
            "165": {},
            "166": {},
            "167": {},
            "168": {},
            "169": {},
            "17": {},
            "170": {},
            "171": {},
            "172": {},
            "173": {},
            "174": {},
            "175": {},
            "176": {},
            "177": {},
            "178": {},
            "179": {},
            "18": {},
            "180": {},
            "181": {},
            "182": {},
            "183": {},
            "184": {},
            "185": {},
            "186": {},
            "187": {},
            "188": {},
            "189": {},
            "19": {},
            "190": {},
            "191": {},
            "192": {},
            "193": {},
            "194": {},
            "195": {},
            "196": {},
            "197": {},
            "198": {},
            "199": {},
            "20": {},
            "200": {},
            "201": {},
            "202": {},
            "203": {},
            "204": {
                "01G": {}
            },
            "204P": {},
            "205": {},
            "206": {},
            "207": {},
            "208": {},
            "209": {},
            "20P": {},
            "21": {},
            "210": {},
            "211": {},
            "212": {},
            "213": {},
            "214": {},
            "215": {},
            "216": {},
            "217": {},
            "218": {},
            "219": {},
            "22": {},
            "220": {},
            "221": {},
            "222": {},
            "223": {},
            "224": {},
            "225": {},
            "226": {},
            "227": {},
            "228": {},
            "229": {},
            "23": {},
            "230": {},
            "231": {},
            "232": {},
            "233": {},
            "234": {},
            "235": {},
            "236": {},
            "237": {},
            "238": {},
            "24": {},
            "25": {},
            "26": {},
            "27": {},
            "28": {},
            "29": {},
            "30": {},
            "31": {},
            "32": {},
            "33": {},
            "34": {},
            "35": {},
            "36": {},
            "37": {},
            "38": {},
            "39": {},
            "40": {},
            "41": {},
            "42": {},
            "43": {},
            "43P": {},
            "45": {},
            "46": {},
            "47": {},
            "48": {},
            "49": {},
            "50": {},
            "51": {},
            "52": {},
            "53": {},
            "54": {},
            "55": {},
            "56": {},
            "57": {},
            "58": {},
            "59": {},
            "60": {},
            "61": {},
            "62": {},
            "63": {},
            "64": {},
            "65": {},
            "66": {},
            "67": {},
            "68": {},
            "69": {},
            "70": {},
            "71": {},
            "72": {},
            "73": {},
            "74": {},
            "75": {},
            "76": {},
            "77": {},
            "78": {},
            "79": {},
            "80": {},
            "81": {},
            "82": {},
            "83": {},
            "84": {},
            "85": {},
            "86": {},
            "87": {},
            "88": {},
            "89": {},
            "90": {},
            "91": {},
            "92": {},
            "93": {},
            "94": {},
            "95": {},
            "96": {},
            "97": {},
            "98": {},
            "99": {}
        },
        "29": {
            "01": {
                "01G": {}
            },
            "01P": {},
            "02": {
                "01G": {},
                "17G": {}
            },
            "02P": {},
            "03": {},
            "04": {},
            "05": {},
            "06": {},
            "07": {},
            "08": {},
            "09": {},
            "10": {},
            "100": {},
            "101": {},
            "101P": {},
            "102": {},
            "103": {},
            "104": {},
            "105": {},
            "106": {},
            "107": {},
            "108": {},
            "109": {},
            "10P": {},
            "11": {},
            "110": {},
            "111": {},
            "112": {},
            "113": {},
            "114": {},
            "115": {},
            "116": {},
            "117": {},
            "118": {},
            "119": {},
            "12": {},
            "120": {},
            "121": {},
            "122": {},
            "123": {},
            "124": {},
            "125": {},
            "126": {},
            "127": {},
            "128": {},
            "129": {},
            "13": {},
            "130": {},
            "131": {},
            "132": {},
            "133": {
                "01G": {}
            },
            "133P": {},
            "134": {},
            "135": {},
            "136": {},
            "137": {},
            "138": {},
            "139": {},
            "14": {},
            "140": {},
            "141": {},
            "142": {},
            "143": {},
            "144": {},
            "145": {},
            "146": {},
            "147": {},
            "148": {},
            "149": {},
            "15": {},
            "150": {},
            "151": {},
            "152": {},
            "153": {},
            "154": {},
            "155": {},
            "156": {},
            "157": {},
            "158": {},
            "159": {},
            "16": {},
            "160": {},
            "161": {},
            "162": {},
            "163": {},
            "164": {},
            "165": {},
            "166": {},
            "167": {},
            "168": {},
            "169": {},
            "17": {},
            "170": {},
            "171": {},
            "172": {},
            "173": {},
            "174": {},
            "175": {},
            "176": {},
            "177": {},
            "178": {},
            "179": {},
            "18": {},
            "19": {},
            "20": {},
            "21": {},
            "22": {},
            "23": {},
            "24": {},
            "25": {},
            "26": {},
            "27": {},
            "28": {},
            "29": {},
            "30": {},
            "31": {},
            "32": {},
            "33": {},
            "34": {},
            "35": {},
            "36": {},
            "37": {},
            "38": {},
            "39": {},
            "40": {},
            "41": {},
            "42": {},
            "43": {},
            "44": {},
            "45": {},
            "46": {},
            "47": {},
            "48": {},
            "49": {},
            "50": {},
            "51": {},
            "52": {},
            "53": {},
            "54": {},
            "55": {},
            "56": {},
            "57": {},
            "58": {},
            "59": {},
            "60": {},
            "61": {},
            "62": {},
            "63": {},
            "64": {},
            "65": {},
            "66": {},
            "67": {},
            "67P": {},
            "68": {},
            "69": {},
            "70": {},
            "71": {},
            "72": {},
            "73": {},
            "74": {},
            "75": {},
            "76": {},
            "77": {},
            "78": {},
            "79": {},
            "80": {},
            "81": {},
            "82": {},
            "83": {},
            "84": {},
            "85": {},
            "86": {},
            "87": {},
            "88": {},
            "89": {},
            "90": {},
            "91": {},
            "92": {},
            "93": {},
            "94": {},
            "95": {},
            "96": {},
            "97": {},
            "98": {},
            "99": {}
        },
        "30": {
            "01": {
                "01G": {}
            },
            "01P": {},
            "02": {
                "01G": {}
            },
            "02P": {},
            "03": {},
            "04": {
                "01G": {}
            },
            "04P": {},
            "06": {},
            "07": {},
            "08": {},
            "08P": {},
            "09": {
                "01G": {}
            },
            "09P": {},
            "10": {},
            "100": {},
            "101": {},
            "102": {},
            "103": {},
            "104": {},
            "105": {},
            "106": {},
            "107": {},
            "108": {},
            "109": {},
            "11": {},
            "110": {},
            "111": {},
            "112": {},
            "113": {},
            "114": {},
            "115": {},
            "116": {},
            "117": {},
            "118": {},
            "119": {},
            "11P": {},
            "12": {},
            "120": {},
            "121": {},
            "122": {},
            "123": {},
            "124": {},
            "125": {},
            "126": {},
            "127": {},
            "128": {},
            "129": {},
            "12P": {},
            "13": {},
            "130": {},
            "131": {},
            "132": {},
            "133": {},
            "134": {},
            "135": {},
            "136": {},
            "137": {},
            "138": {},
            "139": {},
            "14": {},
            "140": {},
            "141": {},
            "142": {},
            "143": {},
            "144": {},
            "145": {},
            "146": {},
            "147": {},
            "148": {},
            "149": {},
            "15": {},
            "150": {},
            "151": {},
            "152": {},
            "153": {},
            "154": {},
            "155": {},
            "156": {},
            "157": {},
            "158": {},
            "159": {},
            "16": {},
            "160": {},
            "161": {},
            "162": {},
            "163": {},
            "164": {},
            "165": {},
            "166": {},
            "167": {},
            "168": {},
            "169": {},
            "17": {},
            "170": {},
            "171": {},
            "172": {},
            "173": {},
            "174": {},
            "175": {},
            "176": {},
            "177": {},
            "178": {},
            "179": {},
            "18": {},
            "180": {},
            "181": {},
            "182": {},
            "183": {},
            "184": {},
            "185": {},
            "186": {},
            "187": {},
            "188": {},
            "189": {},
            "18P": {},
            "19": {},
            "190": {},
            "191": {},
            "192": {},
            "193": {},
            "194": {},
            "195": {},
            "196": {},
            "197": {},
            "198": {},
            "199": {},
            "20": {},
            "200": {},
            "201": {},
            "202": {},
            "203": {},
            "204": {},
            "205": {},
            "206": {},
            "207": {},
            "208": {},
            "209": {},
            "210": {},
            "211": {},
            "212": {},
            "213": {},
            "22": {},
            "23": {},
            "24": {},
            "25": {},
            "26": {},
            "27": {},
            "28": {},
            "29": {},
            "30": {},
            "31": {},
            "32": {},
            "33": {},
            "34": {},
            "35": {},
            "36": {},
            "37": {},
            "38": {},
            "39": {},
            "39P": {},
            "40": {},
            "41": {},
            "42": {},
            "43": {},
            "44": {},
            "45": {},
            "46": {},
            "47": {},
            "48": {},
            "49": {},
            "50": {},
            "51": {},
            "52": {},
            "53": {},
            "54": {},
            "55": {},
            "56": {},
            "57": {},
            "58": {},
            "59": {},
            "60": {},
            "61": {},
            "62": {},
            "63": {},
            "64": {},
            "65": {},
            "66": {},
            "67": {},
            "68": {},
            "69": {},
            "70": {},
            "71": {},
            "72": {},
            "73": {},
            "74": {},
            "75": {},
            "76": {},
            "77": {},
            "78": {},
            "79": {},
            "80": {},
            "81": {},
            "82": {},
            "83": {},
            "84": {},
            "85": {},
            "86": {},
            "87": {},
            "88": {},
            "89": {},
            "90": {},
            "91": {},
            "92": {},
            "93": {},
            "94": {},
            "95": {},
            "96": {},
            "97": {},
            "98": {},
            "99": {}
        },
        "31": {
            "01": {
                "02G": {}
            },
            "01P": {},
            "02": {
                "01G": {}
            },
            "02P": {},
            "03": {},
            "04": {
                "01G": {}
            },
            "04P": {},
            "05": {},
            "06": {},
            "07": {},
            "08": {},
            "09": {},
            "10": {},
            "100": {},
            "101": {},
            "102": {},
            "103": {},
            "104": {},
            "105": {},
            "106": {},
            "107": {},
            "108": {},
            "109": {},
            "11": {},
            "110": {},
            "111": {},
            "112": {},
            "113": {},
            "114": {},
            "115": {},
            "116": {},
            "117": {},
            "118": {},
            "119": {},
            "11P": {},
            "12": {},
            "120": {},
            "121": {},
            "122": {},
            "123": {},
            "124": {},
            "125": {},
            "126": {},
            "127": {},
            "128": {},
            "129": {},
            "13": {},
            "130": {},
            "131": {},
            "132": {},
            "133": {},
            "134": {},
            "135": {},
            "136": {},
            "137": {},
            "138": {},
            "139": {},
            "14": {},
            "140": {},
            "141": {},
            "142": {},
            "143": {},
            "144": {},
            "145": {},
            "146": {},
            "147": {},
            "148": {},
            "149": {},
            "15": {},
            "150": {},
            "151": {},
            "152": {},
            "153": {},
            "154": {},
            "155": {},
            "156": {},
            "157": {},
            "158": {},
            "159": {},
            "16": {},
            "160": {},
            "161": {},
            "162": {},
            "163": {},
            "164": {},
            "165": {},
            "166": {},
            "167": {},
            "168": {},
            "169": {},
            "17": {},
            "170": {},
            "171": {},
            "172": {},
            "173": {},
            "174": {},
            "175": {},
            "176": {},
            "177": {},
            "178": {},
            "179": {},
            "18": {},
            "180": {},
            "181": {},
            "182": {},
            "183": {},
            "184": {},
            "185": {},
            "186": {},
            "187": {},
            "188": {},
            "189": {},
            "19": {},
            "190": {},
            "191": {},
            "192": {},
            "193": {},
            "194": {},
            "195": {},
            "196": {},
            "197": {},
            "198": {},
            "199": {},
            "20": {},
            "200": {},
            "201": {},
            "202": {},
            "203": {},
            "204": {},
            "205": {},
            "206": {},
            "207": {},
            "208": {},
            "209": {},
            "21": {},
            "210": {},
            "211": {},
            "212": {},
            "213": {},
            "214": {},
            "215": {},
            "216": {},
            "217": {},
            "218": {},
            "219": {},
            "22": {},
            "220": {},
            "221": {},
            "222": {},
            "23": {},
            "24": {},
            "25": {},
            "26": {},
            "27": {},
            "28": {},
            "29": {},
            "30": {},
            "31": {},
            "32": {},
            "33": {},
            "34": {},
            "35": {},
            "36": {},
            "37": {},
            "38": {},
            "39": {},
            "40": {},
            "41": {},
            "42": {},
            "43": {},
            "44": {},
            "45": {},
            "46": {},
            "47": {},
            "48": {},
            "49": {},
            "50": {},
            "51": {},
            "52": {},
            "53": {},
            "54": {},
            "55": {},
            "56": {},
            "57": {},
            "58": {},
            "59": {},
            "60": {},
            "61": {},
            "62": {},
            "63": {},
            "64": {},
            "65": {},
            "66": {},
            "67": {},
            "68": {},
            "69": {},
            "70": {},
            "71": {},
            "72": {},
            "73": {},
            "74": {},
            "75": {},
            "76": {},
            "77": {},
            "78": {},
            "79": {},
            "80": {},
            "81": {},
            "82": {},
            "83": {},
            "84": {},
            "85": {},
            "86": {},
            "87": {},
            "88": {},
            "89": {},
            "90": {},
            "91": {},
            "92": {},
            "93": {},
            "94": {},
            "95": {},
            "96": {},
            "97": {},
            "98": {},
            "99": {}
        },
        "32": {
            "01": {
                "01G": {}
            },
            "01P": {},
            "02": {},
            "03": {
                "01G": {}
            },
            "03P": {},
            "04": {},
            "05": {},
            "06": {},
            "07": {},
            "08": {},
            "09": {},
            "10": {},
            "100": {},
            "101": {},
            "102": {},
            "103": {},
            "104": {},
            "105": {},
            "106": {},
            "107": {},
            "108": {},
            "109": {},
            "11": {},
            "110": {},
            "111": {},
            "112": {},
            "113": {},
            "114": {},
            "115": {},
            "116": {},
            "117": {},
            "118": {},
            "119": {},
            "12": {},
            "120": {},
            "121": {},
            "122": {},
            "123": {},
            "124": {},
            "125": {},
            "126": {},
            "127": {},
            "128": {},
            "129": {},
            "13": {},
            "130": {},
            "131": {},
            "132": {},
            "133": {},
            "134": {},
            "135": {},
            "136": {},
            "137": {},
            "138": {},
            "139": {},
            "14": {},
            "140": {},
            "141": {},
            "142": {},
            "143": {},
            "144": {},
            "145": {},
            "146": {},
            "147": {},
            "148": {},
            "149": {},
            "15": {},
            "150": {},
            "151": {},
            "152": {},
            "153": {},
            "154": {},
            "155": {},
            "156": {},
            "157": {},
            "158": {},
            "159": {},
            "16": {},
            "160": {},
            "161": {},
            "162": {},
            "163": {},
            "164": {},
            "165": {},
            "166": {},
            "167": {},
            "168": {},
            "169": {},
            "17": {},
            "170": {},
            "171": {},
            "172": {},
            "173": {},
            "174": {},
            "175": {},
            "18": {},
            "19": {},
            "20": {},
            "21": {},
            "22": {},
            "23": {},
            "24": {},
            "25": {},
            "26": {},
            "26P": {},
            "27": {},
            "28": {},
            "29": {},
            "30": {},
            "30P": {},
            "31": {},
            "32": {},
            "33": {},
            "33P": {},
            "34": {},
            "35": {},
            "36": {},
            "37": {},
            "38": {},
            "39": {},
            "40": {},
            "41": {},
            "42": {},
            "43": {},
            "43P": {},
            "44": {},
            "45": {},
            "46": {},
            "46P": {},
            "47": {},
            "48": {},
            "49": {},
            "50": {},
            "51": {},
            "52": {},
            "53": {},
            "54": {},
            "55": {},
            "55P": {},
            "56": {},
            "57": {},
            "58": {},
            "59": {},
            "60": {},
            "61": {},
            "62": {},
            "63": {},
            "64": {},
            "65": {},
            "66": {},
            "67": {},
            "68": {},
            "69": {},
            "70": {},
            "71": {},
            "72": {},
            "73": {},
            "74": {},
            "75": {},
            "76": {},
            "77": {},
            "78": {},
            "79": {},
            "80": {},
            "81": {},
            "82": {},
            "83": {},
            "84": {},
            "85": {},
            "86": {},
            "87": {},
            "88": {},
            "89": {},
            "90": {},
            "91": {},
            "92": {},
            "93": {},
            "94": {},
            "95": {},
            "96": {},
            "97": {},
            "98": {},
            "99": {}
        },
        "33": {
            "01": {
                "01G": {}
            },
            "01P": {},
            "03": {
                "01G": {}
            },
            "03P": {},
            "04": {},
            "05": {},
            "06": {},
            "07": {},
            "08": {},
            "09": {},
            "10": {},
            "100": {},
            "101": {},
            "102": {},
            "103": {},
            "104": {},
            "105": {},
            "106": {},
            "107": {},
            "108": {},
            "109": {},
            "11": {},
            "110": {},
            "111": {},
            "112": {},
            "113": {},
            "114": {},
            "115": {},
            "116": {},
            "117": {},
            "118": {},
            "119": {},
            "12": {},
            "120": {},
            "121": {},
            "122": {},
            "123": {},
            "124": {},
            "125": {},
            "126": {},
            "127": {},
            "128": {},
            "129": {},
            "13": {},
            "130": {},
            "131": {},
            "132": {},
            "133": {},
            "134": {},
            "135": {},
            "136": {},
            "137": {},
            "138": {},
            "139": {},
            "14": {},
            "140": {},
            "141": {},
            "142": {},
            "143": {},
            "144": {},
            "145": {},
            "146": {},
            "147": {},
            "148": {},
            "149": {},
            "15": {},
            "150": {},
            "151": {},
            "152": {},
            "152P": {},
            "153": {},
            "154": {},
            "155": {},
            "156": {},
            "157": {},
            "158": {},
            "159": {},
            "16": {},
            "160": {},
            "161": {},
            "162": {},
            "163": {},
            "164": {},
            "165": {},
            "166": {},
            "167": {},
            "168": {},
            "169": {},
            "17": {},
            "170": {},
            "171": {},
            "172": {},
            "173": {},
            "174": {},
            "175": {},
            "176": {},
            "177": {},
            "178": {},
            "179": {},
            "18": {},
            "180": {},
            "181": {},
            "182": {},
            "183": {},
            "184": {},
            "185": {},
            "186": {},
            "187": {},
            "188": {},
            "189": {},
            "18P": {},
            "19": {},
            "190": {},
            "191": {},
            "192": {},
            "193": {},
            "194": {},
            "195": {},
            "196": {},
            "197": {},
            "198": {},
            "199": {},
            "20": {},
            "200": {},
            "201": {},
            "202": {},
            "203": {},
            "204": {},
            "205": {},
            "206": {},
            "207": {},
            "208": {},
            "209": {},
            "21": {},
            "210": {},
            "211": {},
            "212": {},
            "213": {},
            "214": {},
            "215": {},
            "216": {},
            "217": {},
            "218": {},
            "219": {},
            "22": {},
            "220": {},
            "221": {},
            "222": {},
            "223": {},
            "224": {},
            "225": {},
            "226": {},
            "227": {},
            "228": {},
            "229": {},
            "23": {},
            "230": {},
            "231": {},
            "232": {},
            "233": {},
            "234": {},
            "235": {},
            "236": {},
            "237": {},
            "238": {},
            "239": {},
            "24": {},
            "240": {},
            "241": {},
            "242": {},
            "243": {},
            "244": {},
            "245": {},
            "246": {},
            "247": {},
            "248": {},
            "249": {},
            "25": {},
            "26": {},
            "27": {},
            "28": {},
            "29": {},
            "30": {},
            "31": {},
            "32": {},
            "32P": {},
            "33": {},
            "34": {},
            "35": {},
            "36": {},
            "37": {},
            "39": {},
            "40": {},
            "40P": {},
            "41": {},
            "42": {},
            "43": {},
            "44": {},
            "45": {},
            "46": {},
            "47": {},
            "48": {},
            "49": {},
            "50": {},
            "51": {},
            "52": {},
            "53": {},
            "54": {},
            "55": {},
            "56": {},
            "57": {},
            "58": {},
            "59": {},
            "60": {},
            "61": {},
            "62": {},
            "63": {},
            "64": {},
            "65": {},
            "66": {},
            "67": {},
            "68": {},
            "69": {},
            "70": {},
            "71": {},
            "72": {},
            "73": {},
            "74": {},
            "75": {},
            "76": {},
            "77": {},
            "78": {},
            "79": {},
            "80": {},
            "81": {},
            "82": {},
            "83": {},
            "84": {},
            "85": {},
            "86": {},
            "87": {},
            "88": {},
            "89": {},
            "90": {},
            "91": {},
            "92": {},
            "93": {},
            "94": {},
            "95": {},
            "96": {},
            "97": {},
            "98": {},
            "99": {}
        },
        "34": {
            "01": {
                "01G": {}
            },
            "01P": {},
            "02": {
                "01G": {}
            },
            "02P": {},
            "03": {},
            "04": {},
            "05": {},
            "06": {},
            "07": {},
            "08": {},
            "09": {},
            "10": {},
            "11": {},
            "12": {},
            "13": {},
            "14": {},
            "15": {},
            "16": {},
            "17": {},
            "18": {},
            "19": {},
            "20": {},
            "21": {},
            "22": {},
            "23": {},
            "24": {},
            "25": {},
            "26": {},
            "27": {},
            "28": {},
            "29": {},
            "30": {},
            "31": {}
        },
        "36": {
            "01": {
                "01G": {}
            },
            "01P": {},
            "02": {},
            "03": {},
            "04": {},
            "05": {},
            "06": {},
            "07": {},
            "08": {},
            "09": {},
            "10": {},
            "11": {},
            "12": {},
            "13": {},
            "14": {}
        },
        "43": {
            "01": {
                "01G": {}
            },
            "02": {},
            "03": {}
        },
        "66": {
            "01": {
                "01G": {}
            },
            "01P": {},
            "02": {
                "01G": {}
            },
            "02P": {},
            "03": {
                "01G": {}
            },
            "03P": {},
            "04": {},
            "05": {},
            "06": {},
            "07": {},
            "08": {},
            "09": {},
            "10": {},
            "11": {},
            "12": {},
            "13": {},
            "14": {},
            "15": {},
            "16": {},
            "17": {},
            "18": {},
            "19": {},
            "20": {},
            "21": {},
            "22": {},
            "23": {},
            "24": {},
            "25": {},
            "26": {},
            "27": {},
            "28": {},
            "29": {},
            "30": {},
            "31": {},
            "32": {},
            "33": {},
            "34": {},
            "35": {},
            "36": {},
            "37": {},
            "38": {},
            "39": {},
            "40": {},
            "41": {},
            "42": {},
            "43": {},
            "44": {},
            "45": {},
            "46": {},
            "47": {},
            "48": {}
        },
        "68": {
            "01": {
                "01G": {},
                "02G": {}
            },
            "01P": {},
            "02": {
                "01G": {}
            },
            "02P": {},
            "03": {
                "01G": {}
            },
            "03P": {},
            "04": {},
            "04P": {},
            "05": {},
            "06": {},
            "07": {},
            "08": {
                "01G": {}
            },
            "08P": {},
            "09": {},
            "10": {},
            "100": {},
            "101": {},
            "101P": {},
            "102": {},
            "103": {},
            "103P": {},
            "104": {},
            "104P": {},
            "105": {
                "01G": {}
            },
            "105P": {},
            "106": {},
            "107": {},
            "108": {},
            "109": {},
            "11": {},
            "110": {},
            "111": {},
            "112": {},
            "112P": {},
            "113": {},
            "113P": {},
            "114": {},
            "114P": {},
            "115": {},
            "116": {},
            "117": {},
            "118": {},
            "119": {},
            "119P": {},
            "12": {},
            "120": {},
            "121": {},
            "121P": {},
            "122": {},
            "123": {},
            "124": {},
            "125": {},
            "126": {},
            "127": {},
            "128": {},
            "129": {},
            "12P": {},
            "13": {},
            "130": {},
            "130P": {},
            "131": {},
            "132": {},
            "133": {},
            "134": {},
            "135": {},
            "136": {},
            "137": {},
            "138": {},
            "139": {},
            "13P": {},
            "14": {},
            "140": {},
            "141": {},
            "142": {},
            "143": {},
            "144": {},
            "145": {},
            "146": {},
            "147": {},
            "148": {},
            "149": {},
            "15": {},
            "150": {},
            "151": {},
            "152": {},
            "153": {},
            "154": {},
            "155": {},
            "156": {},
            "157": {},
            "158": {},
            "159": {},
            "16": {},
            "160": {},
            "161": {},
            "162": {},
            "163": {},
            "164": {},
            "165": {},
            "166": {},
            "167": {},
            "168": {},
            "169": {},
            "17": {},
            "170": {},
            "171": {},
            "172": {},
            "173": {},
            "174": {},
            "175": {},
            "175P": {},
            "176": {},
            "177": {},
            "178": {},
            "179": {},
            "17P": {},
            "18": {},
            "180": {},
            "181": {},
            "182": {},
            "183": {},
            "184": {},
            "185": {},
            "186": {},
            "187": {},
            "188": {},
            "189": {},
            "19": {},
            "190": {},
            "191": {},
            "192": {},
            "193": {},
            "194": {},
            "195": {},
            "196": {},
            "197": {},
            "198": {},
            "199": {},
            "20": {},
            "200": {},
            "201": {},
            "202": {},
            "203": {},
            "204": {},
            "205": {},
            "206": {},
            "207": {},
            "208": {},
            "209": {},
            "21": {},
            "210": {},
            "211": {},
            "212": {},
            "213": {},
            "214": {},
            "215": {},
            "216": {},
            "217": {},
            "218": {},
            "219": {},
            "21P": {},
            "22": {},
            "220": {},
            "221": {},
            "222": {},
            "223": {},
            "224": {},
            "225": {},
            "226": {},
            "227": {},
            "228": {},
            "229": {},
            "23": {},
            "230": {},
            "231": {},
            "232": {},
            "233": {},
            "234": {},
            "235": {},
            "236": {},
            "237": {},
            "238": {},
            "239": {},
            "24": {},
            "240": {},
            "241": {},
            "242": {},
            "243": {},
            "244": {},
            "244P": {},
            "245": {},
            "246": {},
            "247": {},
            "248": {},
            "249": {},
            "25": {},
            "250": {},
            "251": {},
            "252": {},
            "253": {},
            "254": {},
            "255": {},
            "256": {},
            "257": {},
            "258": {},
            "259": {},
            "26": {},
            "260": {},
            "261": {},
            "262": {},
            "263": {},
            "264": {},
            "265": {},
            "266": {},
            "267": {},
            "268": {},
            "269": {},
            "27": {},
            "270": {},
            "271": {},
            "272": {},
            "273": {},
            "274": {},
            "275": {},
            "276": {},
            "277": {},
            "278": {},
            "279": {},
            "27P": {},
            "28": {},
            "280": {},
            "281": {},
            "282": {},
            "283": {},
            "284": {},
            "285": {},
            "286": {},
            "287": {},
            "288": {},
            "289": {},
            "29": {},
            "290": {},
            "291": {},
            "292": {},
            "293": {},
            "294": {},
            "295": {},
            "296": {},
            "297": {},
            "298": {},
            "299": {},
            "30": {},
            "300": {},
            "301": {},
            "302": {},
            "303": {},
            "304": {},
            "305": {},
            "31": {},
            "32": {},
            "33": {},
            "34": {},
            "35": {
                "01G": {}
            },
            "35P": {},
            "36": {},
            "37": {},
            "38": {},
            "39": {},
            "40": {},
            "41": {},
            "42": {},
            "43": {},
            "43P": {},
            "44": {},
            "45": {},
            "46": {},
            "47": {},
            "48": {},
            "49": {},
            "50": {},
            "50P": {},
            "51": {},
            "52": {},
            "53": {},
            "54": {},
            "55": {},
            "55P": {},
            "56": {},
            "56P": {},
            "57": {},
            "58": {},
            "58P": {},
            "59": {},
            "60": {},
            "61": {},
            "62": {},
            "63": {},
            "64": {},
            "65": {},
            "66": {},
            "66P": {},
            "67": {},
            "68": {},
            "69": {},
            "70": {},
            "71": {},
            "72": {},
            "73": {},
            "74": {},
            "75": {},
            "75P": {},
            "76": {},
            "76P": {},
            "77": {},
            "78": {},
            "79": {},
            "80": {},
            "81": {},
            "82": {},
            "83": {},
            "84": {},
            "85": {},
            "86": {},
            "87": {},
            "88": {},
            "89": {},
            "90": {},
            "91": {},
            "92": {},
            "93": {},
            "94": {},
            "95": {},
            "96": {},
            "97": {},
            "98": {},
            "99": {},
            "99P": {}
        },
        "69": {
            "01": {
                "01G": {}
            },
            "01P": {},
            "02": {},
            "03": {},
            "04": {},
            "05": {},
            "06": {},
            "07": {},
            "08": {},
            "09": {}
        },
        "74": {
            "01": {
                "01G": {}
            },
            "01P": {},
            "02": {},
            "03": {
                "01G": {}
            },
            "03P": {},
            "04": {},
            "05": {},
            "06": {
                "01G": {}
            },
            "06P": {},
            "07": {},
            "08": {},
            "09": {},
            "10": {},
            "11": {},
            "12": {},
            "13": {},
            "14": {},
            "15": {},
            "16": {},
            "16P": {},
            "17": {},
            "18": {},
            "19": {},
            "20": {},
            "21": {},
            "22": {},
            "23": {},
            "24": {},
            "25": {},
            "26": {},
            "27": {},
            "28": {},
            "29": {},
            "30": {},
            "31": {},
            "32": {},
            "33": {},
            "34": {},
            "35": {},
            "36": {},
            "37": {},
            "38": {},
            "39": {},
            "40": {},
            "41": {},
            "42": {},
            "43": {},
            "44": {},
            "45": {},
            "46": {}
        },
        "80": {
            "01": {
                "01G": {}
            },
            "01P": {},
            "02": {},
            "03": {},
            "04": {},
            "05": {},
            "06": {},
            "07": {},
            "08": {},
            "09": {}
        }
    },
    "HLA-B": {
        "07": {
            "02": {
                "01G": {},
                "75G": {}
            },
            "02P": {},
            "03": {},
            "04": {},
            "04P": {},
            "05": {
                "01G": {}
            },
            "05P": {},
            "06": {},
            "07": {
                "01G": {}
            },
            "07P": {},
            "08": {},
            "08P": {},
            "09": {},
            "09P": {},
            "10": {},
            "100": {},
            "101": {},
            "102": {},
            "103": {},
            "104": {},
            "105": {},
            "106": {},
            "107": {},
            "108": {},
            "109": {},
            "11": {},
            "110": {},
            "111": {},
            "112": {},
            "113": {},
            "114": {},
            "115": {},
            "116": {},
            "117": {},
            "118": {},
            "119": {},
            "12": {},
            "120": {},
            "121": {},
            "122": {},
            "123": {},
            "124": {},
            "125": {},
            "126": {},
            "127": {},
            "128": {},
            "129": {},
            "13": {},
            "130": {},
            "131": {},
            "132": {},
            "133": {},
            "134": {},
            "135": {},
            "136": {},
            "136P": {},
            "137": {},
            "138": {},
            "139": {},
            "139P": {},
            "14": {},
            "140": {},
            "141": {},
            "142": {},
            "143": {},
            "144": {},
            "145": {},
            "146": {},
            "147": {},
            "148": {},
            "149": {},
            "14P": {},
            "15": {},
            "150": {},
            "151": {},
            "151P": {},
            "152": {},
            "153": {},
            "154": {},
            "155": {},
            "156": {},
            "157": {},
            "158": {},
            "159": {},
            "16": {},
            "160": {},
            "161": {},
            "162": {},
            "163": {},
            "164": {},
            "165": {},
            "166": {},
            "167": {},
            "168": {},
            "169": {},
            "17": {},
            "170": {},
            "171": {},
            "172": {},
            "172P": {},
            "173": {},
            "174": {},
            "175": {},
            "176": {},
            "177": {},
            "178": {},
            "179": {},
            "18": {},
            "180": {},
            "181": {},
            "182": {},
            "183": {},
            "184": {},
            "185": {},
            "186": {},
            "187": {},
            "188": {},
            "189": {},
            "18P": {},
            "19": {},
            "190": {},
            "191": {},
            "192": {},
            "193": {},
            "194": {},
            "195": {},
            "196": {},
            "197": {},
            "198": {},
            "199": {},
            "20": {},
            "200": {},
            "201": {},
            "202": {},
            "203": {},
            "204": {},
            "205": {},
            "206": {},
            "207": {},
            "208": {},
            "209": {},
            "209P": {},
            "21": {},
            "210": {},
            "211": {},
            "212": {},
            "213": {},
            "214": {},
            "215": {},
            "216": {},
            "217": {},
            "218": {},
            "219": {},
            "22": {},
            "220": {},
            "221": {},
            "222": {},
            "223": {},
            "224": {},
            "225": {},
            "226": {},
            "227": {},
            "228": {},
            "228P": {},
            "229": {},
            "229P": {},
            "22P": {},
            "23": {},
            "230": {},
            "231": {},
            "232": {},
            "233": {},
            "234": {},
            "235": {},
            "236": {},
            "237": {},
            "238": {},
            "239": {},
            "24": {},
            "240": {},
            "241": {},
            "242": {},
            "243": {},
            "244": {},
            "245": {},
            "246": {},
            "247": {},
            "248": {},
            "249": {},
            "25": {},
            "250": {},
            "251": {},
            "252": {},
            "253": {},
            "254": {},
            "255": {},
            "256": {},
            "257": {},
            "258": {},
            "259": {},
            "26": {},
            "260": {},
            "261": {},
            "262": {},
            "262P": {},
            "263": {},
            "264": {},
            "265": {},
            "266": {},
            "267": {},
            "268": {},
            "269": {},
            "27": {},
            "270": {},
            "271": {},
            "272": {},
            "273": {},
            "274": {},
            "275": {},
            "276": {},
            "276P": {},
            "277": {},
            "278": {},
            "279": {},
            "28": {},
            "280": {},
            "281": {},
            "282": {},
            "283": {},
            "284": {},
            "285": {},
            "286": {},
            "287": {},
            "288": {},
            "289": {},
            "29": {},
            "290": {},
            "291": {},
            "292": {},
            "293": {},
            "294": {},
            "295": {},
            "296": {},
            "297": {},
            "298": {},
            "299": {},
            "30": {},
            "300": {},
            "301": {},
            "302": {},
            "303": {},
            "303P": {},
            "304": {},
            "305": {},
            "306": {},
            "307": {},
            "308": {},
            "309": {},
            "31": {},
            "310": {},
            "311": {},
            "312": {},
            "313": {},
            "314": {},
            "315": {},
            "316": {},
            "317": {},
            "318": {},
            "319": {},
            "31P": {},
            "32": {},
            "320": {},
            "321": {},
            "322": {},
            "323": {},
            "324": {},
            "325": {},
            "326": {},
            "327": {},
            "328": {},
            "329": {},
            "33": {},
            "330": {},
            "331": {},
            "332": {},
            "333": {},
            "334": {},
            "335": {},
            "336": {},
            "337": {},
            "338": {},
            "339": {},
            "33P": {},
            "34": {},
            "340": {},
            "341": {},
            "342": {},
            "343": {},
            "344": {},
            "345": {},
            "346": {},
            "347": {},
            "348": {},
            "349": {},
            "35": {},
            "350": {},
            "351": {},
            "352": {},
            "353": {},
            "354": {},
            "355": {},
            "356": {},
            "357": {},
            "358": {},
            "359": {},
            "36": {},
            "360": {},
            "361": {},
            "362": {},
            "363": {},
            "364": {},
            "365": {},
            "366": {},
            "367": {},
            "368": {},
            "369": {},
            "37": {
                "01G": {}
            },
            "370": {},
            "371": {},
            "372": {},
            "373": {},
            "374": {},
            "375": {},
            "376": {},
            "377": {},
            "378": {},
            "379": {},
            "37P": {},
            "38": {},
            "380": {},
            "381": {},
            "382": {},
            "383": {},
            "384": {},
            "385": {},
            "386": {},
            "387": {},
            "388": {},
            "389": {},
            "39": {},
            "390": {},
            "391": {},
            "392": {},
            "393": {},
            "394": {},
            "395": {},
            "396": {},
            "397": {},
            "398": {},
            "399": {},
            "40": {},
            "400": {},
            "401": {},
            "402": {},
            "403": {},
            "404": {},
            "405": {},
            "406": {},
            "407": {},
            "408": {},
            "409": {},
            "41": {},
            "410": {},
            "411": {},
            "412": {},
            "413": {},
            "414": {},
            "415": {},
            "416": {},
            "417": {},
            "418": {},
            "419": {},
            "42": {},
            "420": {},
            "421": {},
            "422": {},
            "423": {},
            "424": {},
            "425": {},
            "426": {},
            "427": {},
            "428": {},
            "429": {},
            "43": {},
            "430": {},
            "431": {},
            "432": {},
            "433": {},
            "434": {},
            "435": {},
            "436": {},
            "437": {},
            "438": {},
            "439": {},
            "44": {},
            "440": {},
            "441": {},
            "442": {},
            "443": {},
            "444": {},
            "445": {},
            "446": {},
            "447": {},
            "448": {},
            "449": {},
            "45": {},
            "450": {},
            "451": {},
            "452": {},
            "453": {},
            "454": {},
            "455": {},
            "456": {},
            "457": {},
            "458": {},
            "459": {},
            "46": {},
            "460": {},
            "461": {},
            "462": {},
            "463": {},
            "464": {},
            "465": {},
            "466": {},
            "467": {},
            "468": {},
            "469": {},
            "47": {},
            "470": {},
            "471": {},
            "472": {},
            "473": {},
            "474": {},
            "475": {},
            "476": {},
            "477": {},
            "478": {},
            "479": {},
            "48": {},
            "480": {},
            "481": {},
            "482": {},
            "483": {},
            "48P": {},
            "49": {},
            "50": {},
            "51": {},
            "52": {},
            "53": {},
            "54": {},
            "55": {},
            "56": {},
            "56P": {},
            "57": {},
            "58": {},
            "59": {},
            "60": {},
            "61": {},
            "62": {},
            "63": {},
            "64": {},
            "65": {},
            "66": {},
            "67": {},
            "68": {},
            "68P": {},
            "69": {},
            "70": {},
            "71": {},
            "72": {},
            "73": {},
            "74": {},
            "75": {
                "01G": {}
            },
            "75P": {},
            "76": {},
            "77": {},
            "78": {},
            "79": {},
            "80": {},
            "81": {},
            "82": {},
            "83": {},
            "84": {},
            "85": {},
            "85P": {},
            "86": {},
            "87": {},
            "88": {},
            "89": {},
            "90": {},
            "91": {},
            "92": {},
            "93": {},
            "94": {},
            "95": {},
            "96": {},
            "96P": {},
            "97": {},
            "98": {},
            "99": {}
        },
        "08": {
            "01": {
                "01G": {}
            },
            "01P": {},
            "02": {},
            "03": {},
            "04": {},
            "04P": {},
            "05": {},
            "07": {},
            "08": {},
            "09": {},
            "10": {},
            "100": {},
            "101": {},
            "102": {},
            "103": {},
            "104": {},
            "105": {},
            "106": {},
            "107": {},
            "108": {},
            "109": {},
            "11": {},
            "110": {},
            "111": {},
            "112": {},
            "113": {},
            "114": {},
            "115": {},
            "116": {},
            "117": {},
            "118": {},
            "119": {},
            "12": {},
            "120": {},
            "121": {},
            "122": {},
            "123": {},
            "124": {},
            "125": {},
            "126": {},
            "127": {},
            "128": {},
            "129": {},
            "12P": {},
            "13": {},
            "130": {},
            "131": {},
            "132": {},
            "133": {},
            "134": {},
            "135": {},
            "136": {},
            "137": {},
            "138": {},
            "139": {},
            "14": {},
            "140": {},
            "141": {},
            "142": {},
            "143": {},
            "144": {},
            "145": {},
            "146": {},
            "147": {},
            "148": {},
            "149": {},
            "15": {},
            "150": {},
            "151": {},
            "152": {},
            "153": {},
            "154": {},
            "155": {},
            "156": {},
            "157": {},
            "158": {},
            "159": {},
            "16": {},
            "160": {},
            "161": {},
            "162": {},
            "163": {},
            "164": {},
            "165": {},
            "166": {},
            "167": {},
            "168": {},
            "169": {},
            "17": {},
            "170": {},
            "171": {},
            "172": {},
            "173": {},
            "174": {},
            "175": {},
            "176": {},
            "177": {},
            "178": {},
            "179": {},
            "18": {},
            "180": {},
            "181": {},
            "182": {},
            "183": {},
            "184": {},
            "185": {},
            "186": {},
            "187": {},
            "188": {},
            "189": {},
            "189P": {},
            "19": {},
            "190": {},
            "191": {},
            "192": {},
            "193": {},
            "194": {},
            "195": {},
            "196": {},
            "197": {},
            "198": {},
            "199": {},
            "20": {},
            "200": {},
            "201": {},
            "202": {},
            "203": {},
            "204": {},
            "205": {},
            "206": {},
            "207": {},
            "208": {},
            "209": {},
            "20P": {},
            "21": {},
            "210": {},
            "211": {},
            "212": {},
            "213": {},
            "213P": {},
            "214": {},
            "215": {},
            "216": {},
            "217": {},
            "218": {},
            "219": {},
            "22": {},
            "220": {},
            "221": {},
            "222": {},
            "223": {},
            "224": {},
            "225": {},
            "226": {},
            "227": {},
            "228": {},
            "229": {},
            "23": {},
            "230": {},
            "231": {},
            "232": {},
            "233": {},
            "234": {},
            "235": {},
            "236": {},
            "237": {},
            "238": {},
            "239": {},
            "24": {},
            "240": {},
            "241": {},
            "242": {},
            "243": {},
            "244": {},
            "245": {},
            "246": {},
            "247": {},
            "248": {},
            "249": {},
            "25": {},
            "250": {},
            "251": {},
            "252": {},
            "253": {},
            "254": {},
            "255": {},
            "256": {},
            "257": {},
            "258": {},
            "259": {},
            "26": {},
            "260": {},
            "261": {},
            "262": {},
            "263": {},
            "264": {},
            "265": {},
            "266": {},
            "267": {},
            "268": {},
            "269": {},
            "26P": {},
            "27": {},
            "270": {},
            "271": {},
            "272": {},
            "273": {},
            "274": {},
            "275": {},
            "276": {},
            "277": {},
            "278": {},
            "279": {},
            "28": {},
            "280": {},
            "281": {},
            "282": {},
            "283": {},
            "284": {},
            "285": {},
            "286": {},
            "287": {},
            "288": {},
            "289": {},
            "29": {},
            "290": {},
            "291": {},
            "292": {},
            "293": {},
            "294": {},
            "295": {},
            "296": {},
            "297": {},
            "298": {},
            "299": {},
            "30": {},
            "300": {},
            "301": {},
            "302": {},
            "303": {},
            "304": {},
            "305": {},
            "306": {},
            "307": {},
            "308": {},
            "309": {},
            "31": {},
            "310": {},
            "311": {},
            "32": {},
            "33": {},
            "34": {},
            "35": {},
            "36": {},
            "37": {},
            "38": {},
            "38P": {},
            "39": {},
            "40": {},
            "41": {},
            "42": {},
            "43": {},
            "44": {},
            "45": {},
            "46": {},
            "47": {},
            "48": {},
            "49": {},
            "50": {},
            "51": {},
            "52": {},
            "53": {},
            "53P": {},
            "54": {},
            "54P": {},
            "55": {},
            "56": {},
            "56P": {},
            "57": {},
            "58": {},
            "59": {},
            "59P": {},
            "60": {},
            "61": {},
            "62": {},
            "63": {},
            "64": {},
            "65": {},
            "66": {},
            "67": {},
            "68": {},
            "69": {},
            "70": {},
            "71": {},
            "72": {},
            "73": {},
            "74": {},
            "75": {},
            "76": {},
            "77": {},
            "78": {},
            "79": {},
            "79P": {},
            "80": {},
            "81": {},
            "82": {},
            "83": {},
            "84": {},
            "85": {},
            "86": {},
            "87": {},
            "88": {},
            "89": {},
            "90": {},
            "91": {},
            "92": {},
            "93": {},
            "94": {},
            "95": {},
            "96": {},
            "96P": {},
            "97": {},
            "98": {},
            "99": {}
        },
        "13": {
            "01": {
                "01G": {}
            },
            "01P": {},
            "02": {
                "01G": {}
            },
            "02P": {},
            "03": {},
            "04": {},
            "06": {},
            "07": {},
            "08": {},
            "09": {},
            "10": {},
            "100": {},
            "101": {},
            "102": {},
            "103": {},
            "104": {},
            "105": {},
            "106": {},
            "107": {},
            "108": {},
            "109": {},
            "11": {},
            "110": {},
            "111": {},
            "112": {},
            "113": {},
            "114": {},
            "115": {},
            "116": {},
            "117": {},
            "118": {},
            "119": {},
            "12": {},
            "120": {},
            "121": {},
            "122": {},
            "123": {},
            "124": {},
            "125": {},
            "126": {},
            "127": {},
            "128": {},
            "129": {},
            "12P": {},
            "13": {},
            "130": {},
            "131": {},
            "132": {},
            "133": {},
            "134": {},
            "135": {},
            "136": {},
            "137": {},
            "138": {},
            "139": {},
            "13P": {},
            "14": {},
            "140": {},
            "141": {},
            "142": {},
            "143": {},
            "144": {},
            "145": {},
            "146": {},
            "147": {},
            "148": {},
            "149": {},
            "15": {},
            "150": {},
            "151": {},
            "152": {},
            "153": {},
            "154": {},
            "155": {},
            "156": {},
            "157": {},
            "158": {},
            "159": {},
            "16": {},
            "160": {},
            "161": {},
            "162": {},
            "163": {},
            "164": {},
            "165": {},
            "166": {},
            "167": {},
            "168": {},
            "169": {},
            "17": {},
            "170": {},
            "171": {},
            "172": {},
            "173": {},
            "174": {},
            "175": {},
            "176": {},
            "177": {},
            "178": {},
            "179": {},
            "18": {},
            "180": {},
            "19": {},
            "20": {},
            "21": {},
            "22": {},
            "22P": {},
            "23": {},
            "25": {},
            "26": {},
            "26P": {},
            "27": {},
            "28": {},
            "29": {},
            "30": {},
            "31": {},
            "32": {},
            "33": {},
            "34": {},
            "35": {},
            "36": {},
            "37": {},
            "38": {},
            "39": {},
            "40": {},
            "41": {},
            "42": {},
            "43": {},
            "44": {},
            "45": {},
            "46": {},
            "47": {},
            "48": {},
            "49": {},
            "50": {},
            "51": {},
            "52": {},
            "53": {},
            "54": {},
            "55": {},
            "56": {},
            "57": {},
            "58": {},
            "59": {},
            "60": {},
            "61": {},
            "62": {},
            "63": {},
            "64": {},
            "65": {},
            "66": {},
            "67": {},
            "68": {},
            "69": {},
            "70": {},
            "71": {},
            "72": {},
            "73": {},
            "74": {},
            "75": {},
            "76": {},
            "77": {},
            "78": {},
            "79": {},
            "80": {},
            "81": {},
            "82": {},
            "83": {},
            "84": {},
            "85": {},
            "86": {},
            "87": {},
            "88": {},
            "89": {},
            "90": {},
            "91": {},
            "92": {},
            "93": {},
            "94": {},
            "95": {},
            "96": {},
            "97": {},
            "98": {},
            "99": {}
        },
        "14": {
            "01": {
                "01G": {}
            },
            "01P": {},
            "02": {
                "01G": {}
            },
            "02P": {},
            "03": {},
            "04": {},
            "05": {},
            "06": {},
            "06P": {},
            "07": {},
            "08": {},
            "08P": {},
            "09": {},
            "10": {},
            "100": {},
            "101": {},
            "102": {},
            "103": {},
            "104": {},
            "105": {},
            "106": {},
            "107": {},
            "108": {},
            "109": {},
            "11": {},
            "110": {},
            "111": {},
            "112": {},
            "113": {},
            "114": {},
            "115": {},
            "116": {},
            "117": {},
            "118": {},
            "119": {},
            "12": {},
            "120": {},
            "13": {},
            "14": {},
            "15": {},
            "16": {},
            "17": {},
            "18": {},
            "19": {},
            "20": {},
            "21": {},
            "22": {},
            "23": {},
            "24": {},
            "25": {},
            "26": {},
            "27": {},
            "28": {},
            "29": {},
            "30": {},
            "31": {},
            "32": {},
            "33": {},
            "34": {},
            "35": {},
            "36": {},
            "37": {},
            "38": {},
            "39": {},
            "40": {},
            "41": {},
            "42": {},
            "42P": {},
            "43": {},
            "44": {},
            "45": {},
            "46": {},
            "47": {},
            "48": {},
            "49": {},
            "50": {},
            "51": {},
            "52": {},
            "53": {},
            "54": {},
            "55": {},
            "56": {},
            "57": {},
            "58": {},
            "59": {},
            "60": {},
            "61": {},
            "62": {},
            "63": {},
            "64": {},
            "65": {},
            "66": {},
            "67": {},
            "68": {},
            "69": {},
            "70": {},
            "71": {},
            "72": {},
            "73": {},
            "74": {},
            "75": {},
            "76": {},
            "77": {},
            "78": {},
            "79": {},
            "80": {},
            "81": {},
            "82": {},
            "83": {},
            "84": {},
            "85": {},
            "86": {},
            "87": {},
            "88": {},
            "89": {},
            "90": {},
            "91": {},
            "92": {},
            "93": {},
            "94": {},
            "95": {},
            "96": {},
            "97": {},
            "98": {},
            "99": {}
        },
        "15": {
            "01": {
                "01G": {}
            },
            "01P": {},
            "02": {
                "01G": {}
            },
            "02P": {},
            "03": {
                "01G": {}
            },
            "03P": {},
            "04": {
                "01G": {}
            },
            "04P": {},
            "05": {
                "01G": {}
            },
            "05P": {},
            "06": {},
            "07": {
                "01G": {}
            },
            "07P": {},
            "08": {
                "01G": {}
            },
            "08P": {},
            "09": {
                "01G": {}
            },
            "09P": {},
            "10": {
                "01G": {}
            },
            "101": {},
            "102": {},
            "103": {},
            "104": {},
            "105": {},
            "106": {},
            "107": {},
            "108": {},
            "109": {},
            "10P": {},
            "11": {
                "01G": {}
            },
            "110": {},
            "111": {},
            "112": {},
            "113": {},
            "114": {},
            "115": {},
            "116": {},
            "117": {},
            "118": {},
            "119": {},
            "11P": {},
            "12": {
                "01G": {}
            },
            "120": {},
            "121": {},
            "122": {},
            "123": {
                "01G": {}
            },
            "123P": {},
            "124": {},
            "125": {},
            "125P": {},
            "126": {},
            "127": {},
            "128": {},
            "129": {},
            "12P": {},
            "13": {},
            "131": {},
            "132": {},
            "133": {},
            "134": {},
            "135": {},
            "136": {},
            "137": {},
            "138": {},
            "139": {},
            "13P": {},
            "14": {
                "01G": {}
            },
            "140": {},
            "141": {},
            "142": {},
            "143": {},
            "144": {},
            "145": {},
            "146": {},
            "147": {},
            "148": {},
            "149": {},
            "14P": {},
            "15": {
                "01G": {}
            },
            "150": {},
            "151": {},
            "152": {},
            "153": {},
            "154": {},
            "154P": {},
            "155": {},
            "156": {},
            "157": {},
            "158": {},
            "159": {},
            "15P": {},
            "16": {
                "01G": {},
                "02G": {}
            },
            "160": {
                "01G": {}
            },
            "160P": {},
            "161": {},
            "162": {},
            "163": {},
            "164": {},
            "165": {},
            "166": {},
            "167": {},
            "168": {},
            "169": {},
            "16P": {},
            "17": {
                "01G": {}
            },
            "170": {},
            "171": {},
            "172": {},
            "173": {},
            "174": {},
            "175": {},
            "176": {},
            "177": {},
            "178": {},
            "179": {},
            "179P": {},
            "17P": {},
            "18": {
                "01G": {}
            },
            "180": {},
            "181": {},
            "182": {},
            "183": {},
            "184": {},
            "185": {},
            "186": {},
            "187": {},
            "188": {},
            "189": {},
            "189P": {},
            "18P": {},
            "19": {},
            "190": {},
            "191": {},
            "192": {},
            "193": {},
            "194": {},
            "195": {},
            "196": {},
            "197": {},
            "197P": {},
            "198": {},
            "199": {},
            "20": {},
            "200": {},
            "201": {},
            "202": {},
            "203": {},
            "204": {},
            "205": {},
            "206": {},
            "207": {},
            "208": {},
            "209": {},
            "20P": {},
            "21": {
                "01G": {}
            },
            "210": {},
            "211": {},
            "212": {},
            "213": {},
            "214": {},
            "215": {},
            "216": {},
            "217": {},
            "218": {},
            "219": {},
            "21P": {},
            "220": {},
            "221": {},
            "222": {},
            "223": {},
            "224": {},
            "225": {},
            "226": {},
            "227": {},
            "228": {},
            "229": {},
            "23": {},
            "230": {},
            "231": {},
            "232": {},
            "233": {},
            "234": {},
            "235": {},
            "236": {},
            "237": {},
            "238": {},
            "239": {},
            "24": {},
            "240": {},
            "241": {},
            "242": {},
            "242P": {},
            "243": {},
            "244": {},
            "245": {},
            "245P": {},
            "246": {},
            "247": {},
            "248": {},
            "249": {},
            "24P": {},
            "25": {
                "01G": {}
            },
            "250": {},
            "251": {},
            "251P": {},
            "252": {},
            "253": {},
            "254": {},
            "255": {},
            "256": {},
            "257": {},
            "258": {},
            "259": {},
            "25P": {},
            "26": {},
            "260": {},
            "261": {},
            "262": {},
            "263": {},
            "264": {},
            "265": {},
            "266": {},
            "267": {},
            "268": {},
            "269": {},
            "27": {
                "01G": {}
            },
            "270": {},
            "271": {},
            "272": {},
            "273": {},
            "274": {},
            "275": {},
            "275P": {},
            "276": {},
            "277": {},
            "278": {},
            "279": {},
            "27P": {},
            "28": {
                "01G": {}
            },
            "280": {},
            "281": {},
            "282": {},
            "283": {},
            "284": {},
            "285": {},
            "286": {},
            "287": {},
            "288": {},
            "289": {},
            "28P": {},
            "29": {
                "01G": {}
            },
            "290": {},
            "291": {},
            "292": {},
            "293": {},
            "294": {},
            "295": {},
            "296": {},
            "297": {},
            "298": {},
            "299": {},
            "29P": {},
            "30": {
                "01G": {}
            },
            "300": {},
            "301": {},
            "302": {},
            "303": {},
            "304": {},
            "305": {},
            "306": {},
            "307": {},
            "308": {},
            "309": {},
            "30P": {},
            "31": {
                "01G": {}
            },
            "310": {},
            "311": {},
            "312": {},
            "313": {},
            "314": {},
            "315": {},
            "316": {},
            "317": {},
            "318": {},
            "319": {},
            "31P": {},
            "32": {
                "01G": {}
            },
            "320": {},
            "321": {},
            "322": {},
            "323": {},
            "324": {},
            "325": {},
            "326": {},
            "327": {},
            "328": {},
            "329": {},
            "32P": {},
            "33": {},
            "330": {},
            "331": {},
            "332": {},
            "333": {},
            "334": {},
            "335": {},
            "336": {},
            "337": {},
            "338": {},
            "339": {},
            "34": {},
            "340": {},
            "341": {},
            "342": {},
            "343": {},
            "344": {},
            "345": {},
            "346": {},
            "347": {},
            "348": {},
            "349": {},
            "349P": {},
            "34P": {},
            "35": {
                "01G": {}
            },
            "350": {},
            "351": {},
            "352": {},
            "353": {},
            "354": {},
            "355": {},
            "356": {},
            "357": {},
            "358": {},
            "359": {},
            "35P": {},
            "36": {},
            "360": {},
            "361": {},
            "362": {},
            "363": {},
            "363P": {},
            "364": {},
            "365": {},
            "366": {},
            "367": {},
            "368": {},
            "369": {},
            "37": {},
            "370": {},
            "371": {},
            "372": {},
            "373": {},
            "374": {},
            "375": {},
            "376": {},
            "377": {},
            "378": {},
            "379": {
                "01G": {}
            },
            "379P": {},
            "38": {},
            "380": {},
            "381": {},
            "382": {},
            "383": {},
            "384": {},
            "384P": {},
            "385": {},
            "386": {},
            "387": {},
            "388": {},
            "389": {},
            "38P": {},
            "39": {
                "01G": {}
            },
            "390": {},
            "391": {},
            "392": {},
            "393": {},
            "394": {},
            "395": {},
            "396": {},
            "397": {},
            "398": {},
            "399": {},
            "39P": {},
            "40": {},
            "400": {},
            "401": {},
            "402": {},
            "403": {},
            "404": {},
            "405": {},
            "406": {},
            "407": {},
            "408": {},
            "409": {},
            "40P": {},
            "410": {},
            "411": {},
            "412": {},
            "413": {},
            "414": {},
            "415": {},
            "416": {},
            "417": {},
            "418": {},
            "419": {},
            "42": {},
            "420": {},
            "421": {},
            "422": {},
            "423": {},
            "424": {},
            "425": {},
            "426": {},
            "427": {},
            "428": {},
            "429": {},
            "43": {},
            "430": {},
            "431": {},
            "432": {},
            "433": {},
            "434": {},
            "435": {},
            "436": {},
            "437": {},
            "438": {},
            "439": {},
            "44": {},
            "440": {},
            "441": {},
            "442": {},
            "443": {},
            "444": {},
            "445": {},
            "446": {},
            "447": {},
            "448": {},
            "449": {},
            "45": {},
            "450": {},
            "451": {},
            "452": {},
            "453": {},
            "454": {},
            "455": {},
            "456": {},
            "457": {},
            "458": {},
            "459": {},
            "46": {},
            "460": {},
            "461": {},
            "462": {},
            "463": {},
            "464": {},
            "465": {},
            "466": {},
            "467": {},
            "468": {},
            "469": {},
            "47": {},
            "470": {},
            "471": {},
            "472": {},
            "473": {},
            "474": {},
            "475": {},
            "476": {},
            "477": {},
            "478": {},
            "479": {},
            "47P": {},
            "48": {},
            "480": {},
            "481": {},
            "482": {},
            "483": {},
            "484": {},
            "485": {},
            "486": {},
            "487": {},
            "488": {},
            "489": {},
            "49": {},
            "490": {},
            "491": {},
            "492": {},
            "493": {},
            "494": {},
            "495": {},
            "496": {},
            "497": {},
            "498": {},
            "499": {},
            "50": {},
            "500": {},
            "501": {},
            "502": {},
            "503": {},
            "504": {},
            "504P": {},
            "505": {},
            "506": {},
            "507": {},
            "508": {},
            "509": {},
            "51": {},
            "510": {},
            "511": {},
            "512": {},
            "513": {},
            "514": {},
            "515": {},
            "516": {},
            "517": {},
            "518": {},
            "519": {},
            "52": {},
            "520": {},
            "521": {},
            "522": {},
            "523": {},
            "524": {},
            "525": {},
            "526": {},
            "527": {},
            "528": {},
            "529": {},
            "53": {},
            "530": {},
            "531": {},
            "532": {},
            "533": {},
            "534": {},
            "535": {},
            "536": {},
            "537": {},
            "538": {},
            "539": {},
            "54": {},
            "540": {},
            "541": {},
            "542": {},
            "543": {},
            "544": {},
            "545": {},
            "546": {},
            "547": {},
            "548": {},
            "549": {},
            "55": {},
            "550": {},
            "551": {},
            "552": {},
            "553": {},
            "554": {},
            "555": {},
            "556": {},
            "557": {},
            "558": {},
            "559": {},
            "56": {},
            "560": {},
            "561": {},
            "562": {},
            "563": {},
            "564": {},
            "565": {},
            "566": {},
            "567": {},
            "568": {},
            "569": {},
            "57": {},
            "570": {},
            "571": {},
            "572": {},
            "573": {},
            "574": {},
            "575": {},
            "576": {},
            "577": {},
            "578": {},
            "579": {},
            "58": {},
            "580": {},
            "581": {},
            "582": {},
            "583": {},
            "584": {},
            "585": {},
            "586": {},
            "587": {},
            "588": {},
            "589": {},
            "590": {},
            "591": {},
            "592": {},
            "593": {},
            "594": {},
            "595": {},
            "596": {},
            "597": {},
            "598": {},
            "599": {},
            "60": {},
            "600": {},
            "601": {},
            "602": {},
            "603": {},
            "604": {},
            "605": {},
            "606": {},
            "607": {},
            "608": {},
            "609": {},
            "61": {},
            "610": {},
            "611": {},
            "612": {},
            "613": {},
            "614": {
                "01G": {}
            },
            "614P": {},
            "615": {},
            "616": {},
            "617": {},
            "618": {},
            "619": {},
            "62": {},
            "620": {},
            "621": {},
            "622": {},
            "623": {},
            "624": {},
            "625": {},
            "626": {},
            "627": {},
            "628": {},
            "629": {},
            "63": {},
            "630": {},
            "631": {},
            "632": {},
            "633": {},
            "634": {},
            "635": {},
            "636": {},
            "637": {},
            "638": {},
            "639": {},
            "64": {},
            "640": {},
            "641": {},
            "642": {},
            "643": {},
            "644": {},
            "645": {},
            "646": {},
            "647": {},
            "648": {},
            "649": {},
            "64P": {},
            "65": {},
            "650": {},
            "651": {},
            "652": {},
            "653": {},
            "654": {},
            "655": {},
            "656": {},
            "657": {},
            "658": {},
            "659": {},
            "66": {},
            "660": {},
            "661": {},
            "662": {},
            "663": {},
            "664": {},
            "665": {},
            "666": {},
            "667": {},
            "668": {},
            "669": {},
            "67": {},
            "670": {},
            "671": {},
            "672": {},
            "68": {},
            "69": {},
            "70": {},
            "71": {},
            "72": {},
            "73": {
                "01G": {}
            },
            "73P": {},
            "74": {},
            "75": {},
            "76": {},
            "77": {},
            "78": {
                "01G": {}
            },
            "78P": {},
            "79": {},
            "80": {},
            "81": {},
            "82": {},
            "83": {
                "01G": {}
            },
            "83P": {},
            "84": {},
            "85": {},
            "86": {},
            "87": {},
            "88": {},
            "89": {},
            "89P": {},
            "90": {},
            "91": {},
            "92": {},
            "93": {},
            "94": {},
            "95": {},
            "96": {},
            "97": {},
            "98": {},
            "99": {}
        },
        "18": {
            "01": {
                "01G": {}
            },
            "01P": {},
            "02": {},
            "02P": {},
            "03": {
                "01G": {}
            },
            "03P": {},
            "04": {},
            "04P": {},
            "05": {
                "01G": {}
            },
            "05P": {},
            "06": {},
            "07": {
                "03G": {}
            },
            "07P": {},
            "08": {},
            "09": {},
            "10": {},
            "100": {},
            "101": {},
            "102": {},
            "103": {},
            "104": {},
            "105": {},
            "106": {},
            "107": {},
            "108": {},
            "109": {},
            "11": {},
            "110": {},
            "111": {},
            "112": {},
            "113": {},
            "114": {},
            "115": {},
            "116": {},
            "117": {},
            "118": {},
            "119": {},
            "12": {},
            "120": {},
            "121": {},
            "122": {},
            "123": {},
            "124": {},
            "125": {},
            "126": {},
            "127": {},
            "128": {},
            "129": {},
            "12P": {},
            "13": {},
            "130": {},
            "131": {},
            "132": {},
            "133": {},
            "134": {},
            "135": {},
            "136": {},
            "137": {},
            "138": {},
            "139": {},
            "14": {},
            "140": {},
            "141": {},
            "142": {},
            "143": {},
            "144": {},
            "145": {},
            "146": {},
            "147": {},
            "148": {},
            "149": {},
            "15": {},
            "150": {},
            "151": {},
            "152": {},
            "153": {},
            "154": {},
            "155": {},
            "156": {
                "01G": {}
            },
            "156P": {},
            "157": {
                "01G": {}
            },
            "157P": {},
            "158": {},
            "159": {},
            "160": {},
            "161": {},
            "162": {},
            "163": {},
            "164": {},
            "165": {},
            "166": {},
            "167": {},
            "168": {},
            "169": {},
            "17": {},
            "170": {},
            "171": {},
            "172": {},
            "173": {},
            "174": {},
            "175": {},
            "176": {},
            "177": {},
            "178": {},
            "179": {},
            "18": {
                "01G": {}
            },
            "180": {},
            "181": {},
            "182": {},
            "183": {},
            "184": {},
            "185": {},
            "186": {},
            "187": {},
            "188": {},
            "189": {},
            "18P": {},
            "19": {},
            "190": {},
            "191": {},
            "192": {},
            "193": {},
            "194": {
                "01G": {}
            },
            "194P": {},
            "195": {},
            "196": {},
            "197": {},
            "198": {},
            "199": {},
            "20": {},
            "200": {},
            "201": {},
            "202": {},
            "203": {},
            "204": {},
            "205": {},
            "206": {},
            "207": {},
            "208": {},
            "209": {},
            "21": {},
            "210": {},
            "211": {},
            "212": {},
            "213": {},
            "214": {},
            "215": {},
            "216": {},
            "217": {},
            "218": {},
            "219": {},
            "22": {},
            "220": {},
            "221": {},
            "222": {},
            "223": {},
            "224": {},
            "225": {},
            "226": {},
            "227": {},
            "228": {},
            "229": {},
            "23": {},
            "230": {},
            "231": {},
            "232": {},
            "24": {},
            "25": {},
            "26": {},
            "27": {},
            "28": {},
            "29": {},
            "30": {},
            "31": {},
            "32": {},
            "33": {},
            "34": {},
            "35": {},
            "36": {},
            "37": {},
            "37P": {},
            "38": {},
            "39": {},
            "40": {},
            "41": {},
            "42": {},
            "43": {},
            "44": {},
            "44P": {},
            "45": {},
            "46": {},
            "47": {},
            "48": {},
            "49": {},
            "50": {},
            "51": {},
            "52": {},
            "53": {},
            "54": {},
            "55": {},
            "56": {},
            "57": {},
            "57P": {},
            "58": {},
            "59": {},
            "60": {},
            "61": {},
            "62": {},
            "63": {},
            "64": {},
            "65": {},
            "66": {},
            "67": {},
            "68": {},
            "69": {},
            "70": {},
            "71": {},
            "72": {},
            "72P": {},
            "73": {},
            "74": {},
            "75": {},
            "76": {},
            "77": {},
            "78": {},
            "79": {},
            "80": {},
            "81": {},
            "82": {},
            "83": {},
            "84": {},
            "85": {},
            "86": {},
            "87": {},
            "88": {},
            "89": {},
            "90": {},
            "91": {},
            "92": {},
            "93": {},
            "94": {},
            "95": {},
            "96": {},
            "97": {},
            "98": {},
            "98P": {},
            "99": {}
        },
        "27": {
            "01": {},
            "02": {
                "01G": {}
            },
            "02P": {},
            "03": {},
            "04": {
                "01G": {}
            },
            "04P": {},
            "05": {
                "02G": {},
                "18G": {}
            },
            "05P": {},
            "06": {
                "01G": {}
            },
            "06P": {},
            "07": {
                "01G": {}
            },
            "07P": {},
            "08": {},
            "09": {},
            "10": {},
            "100": {},
            "101": {},
            "102": {},
            "103": {},
            "104": {},
            "105": {},
            "106": {},
            "107": {},
            "108": {},
            "109": {},
            "11": {},
            "110": {},
            "111": {},
            "112": {},
            "113": {},
            "114": {},
            "115": {},
            "116": {},
            "117": {},
            "118": {},
            "119": {},
            "12": {
                "01G": {}
            },
            "120": {},
            "121": {},
            "122": {},
            "123": {},
            "124": {},
            "125": {},
            "126": {},
            "127": {},
            "128": {},
            "129": {},
            "12P": {},
            "13": {},
            "130": {},
            "131": {},
            "132": {},
            "133": {},
            "134": {},
            "135": {},
            "136": {},
            "137": {},
            "138": {},
            "139": {},
            "14": {},
            "140": {},
            "141": {},
            "142": {},
            "143": {},
            "144": {},
            "144P": {},
            "145": {},
            "146": {},
            "147": {},
            "148": {},
            "149": {},
            "15": {},
            "150": {},
            "151": {},
            "152": {},
            "153": {},
            "154": {},
            "155": {},
            "156": {},
            "157": {},
            "158": {},
            "159": {},
            "16": {},
            "160": {},
            "161": {},
            "162": {},
            "163": {},
            "164": {},
            "165": {},
            "166": {},
            "167": {},
            "168": {},
            "169": {},
            "17": {},
            "170": {},
            "171": {},
            "172": {},
            "173": {},
            "174": {},
            "175": {},
            "176": {},
            "177": {},
            "178": {},
            "178P": {},
            "179": {},
            "18": {},
            "180": {},
            "181": {},
            "182": {},
            "183": {},
            "184": {},
            "185": {},
            "186": {},
            "187": {},
            "188": {},
            "189": {},
            "19": {
                "01G": {}
            },
            "190": {},
            "191": {},
            "192": {},
            "193": {},
            "194": {},
            "195": {},
            "196": {},
            "197": {},
            "198": {},
            "199": {},
            "19P": {},
            "20": {},
            "200": {},
            "201": {},
            "202": {},
            "203": {},
            "204": {
                "01G": {}
            },
            "204P": {},
            "205": {},
            "206": {},
            "207": {},
            "208": {},
            "209": {},
            "21": {},
            "210": {},
            "211": {},
            "212": {},
            "213": {},
            "214": {},
            "216": {},
            "217": {},
            "218": {},
            "219": {},
            "21P": {},
            "220": {},
            "221": {},
            "222": {},
            "223": {},
            "224": {},
            "225": {},
            "226": {},
            "227": {},
            "228": {},
            "229": {},
            "23": {},
            "230": {},
            "231": {},
            "232": {},
            "233": {},
            "234": {},
            "235": {},
            "236": {},
            "237": {},
            "238": {},
            "239": {},
            "24": {},
            "240": {},
            "241": {},
            "242": {},
            "243": {},
            "244": {},
            "245": {},
            "246": {},
            "247": {},
            "248": {},
            "249": {},
            "25": {},
            "250": {},
            "251": {},
            "252": {},
            "253": {},
            "254": {},
            "255": {},
            "256": {},
            "257": {},
            "258": {},
            "259": {},
            "26": {},
            "260": {},
            "261": {},
            "262": {},
            "263": {},
            "264": {},
            "265": {},
            "266": {},
            "267": {},
            "27": {},
            "28": {},
            "29": {},
            "30": {},
            "31": {},
            "32": {},
            "33": {},
            "34": {},
            "35": {},
            "36": {},
            "37": {},
            "38": {},
            "39": {},
            "40": {},
            "41": {},
            "42": {},
            "43": {},
            "44": {},
            "45": {},
            "46": {},
            "47": {},
            "48": {},
            "49": {},
            "50": {},
            "50P": {},
            "51": {},
            "52": {},
            "53": {},
            "54": {},
            "55": {},
            "56": {},
            "57": {},
            "58": {},
            "59": {},
            "60": {},
            "61": {},
            "62": {},
            "63": {},
            "64": {},
            "65": {},
            "66": {},
            "67": {},
            "68": {},
            "69": {},
            "70": {},
            "71": {},
            "72": {},
            "73": {},
            "74": {},
            "75": {},
            "76": {},
            "77": {},
            "78": {},
            "79": {},
            "80": {},
            "81": {},
            "82": {},
            "83": {},
            "84": {},
            "85": {},
            "86": {},
            "87": {},
            "88": {},
            "89": {},
            "90": {},
            "90P": {},
            "91": {},
            "92": {},
            "93": {},
            "94": {},
            "95": {},
            "96": {},
            "96P": {},
            "97": {},
            "98": {},
            "99": {}
        },
        "35": {
            "01": {
                "01G": {}
            },
            "01P": {},
            "02": {
                "01G": {}
            },
            "02P": {},
            "03": {
                "01G": {}
            },
            "03P": {},
            "04": {
                "01G": {}
            },
            "04P": {},
            "05": {
                "01G": {}
            },
            "05P": {},
            "06": {},
            "07": {},
            "08": {
                "01G": {}
            },
            "08P": {},
            "09": {
                "01G": {}
            },
            "09P": {},
            "10": {},
            "100": {},
            "101": {},
            "101P": {},
            "102": {},
            "103": {},
            "104": {},
            "105": {},
            "106": {},
            "107": {},
            "108": {},
            "108P": {},
            "109": {},
            "11": {},
            "110": {},
            "111": {},
            "112": {},
            "112P": {},
            "113": {},
            "114": {},
            "115": {},
            "116": {},
            "117": {},
            "118": {},
            "119": {},
            "11P": {},
            "12": {
                "01G": {}
            },
            "120": {},
            "121": {},
            "122": {},
            "123": {},
            "124": {},
            "125": {},
            "126": {},
            "127": {},
            "128": {},
            "129": {},
            "12P": {},
            "13": {},
            "130": {},
            "131": {},
            "131P": {},
            "132": {},
            "133": {},
            "134": {},
            "135": {},
            "136": {},
            "137": {
                "01G": {}
            },
            "137P": {},
            "138": {},
            "139": {},
            "14": {
                "01G": {}
            },
            "140": {},
            "141": {},
            "142": {},
            "143": {},
            "144": {},
            "145": {},
            "146": {},
            "147": {},
            "148": {},
            "149": {},
            "14P": {},
            "15": {},
            "150": {},
            "150P": {},
            "151": {},
            "151P": {},
            "152": {},
            "153": {},
            "154": {},
            "155": {},
            "156": {},
            "157": {},
            "158": {},
            "159": {},
            "15P": {},
            "16": {},
            "160": {},
            "161": {},
            "162": {},
            "163": {},
            "164": {},
            "165": {},
            "166": {},
            "167": {},
            "168": {},
            "169": {},
            "17": {
                "01G": {}
            },
            "170": {},
            "171": {},
            "172": {},
            "173": {},
            "174": {},
            "175": {},
            "176": {},
            "177": {},
            "178": {},
            "179": {},
            "17P": {},
            "18": {},
            "180": {},
            "181": {},
            "182": {},
            "183": {},
            "184": {},
            "185": {},
            "186": {},
            "187": {},
            "188": {},
            "189": {},
            "19": {},
            "190": {},
            "191": {},
            "192": {},
            "193": {},
            "194": {},
            "195": {},
            "196": {},
            "197": {},
            "198": {},
            "199": {},
            "20": {},
            "200": {},
            "201": {},
            "202": {},
            "203": {},
            "204": {},
            "205": {},
            "205P": {},
            "206": {},
            "207": {},
            "208": {},
            "208P": {},
            "209": {},
            "20P": {},
            "21": {},
            "210": {},
            "211": {},
            "212": {},
            "213": {},
            "214": {},
            "215": {},
            "215P": {},
            "216": {},
            "217": {},
            "218": {},
            "219": {},
            "22": {
                "01G": {}
            },
            "220": {},
            "221": {},
            "222": {},
            "223": {},
            "224": {},
            "225": {},
            "226": {},
            "227": {},
            "228": {},
            "229": {},
            "22P": {},
            "23": {},
            "230": {},
            "231": {},
            "232": {},
            "233": {},
            "234": {},
            "235": {},
            "236": {},
            "237": {},
            "238": {},
            "239": {},
            "24": {},
            "240": {},
            "241": {},
            "242": {},
            "243": {},
            "244": {},
            "245": {},
            "246": {},
            "247": {},
            "247P": {},
            "248": {},
            "249": {},
            "24P": {},
            "25": {},
            "250": {},
            "251": {},
            "251P": {},
            "252": {},
            "253": {},
            "254": {},
            "255": {},
            "256": {},
            "257": {},
            "258": {},
            "259": {},
            "26": {},
            "260": {},
            "261": {},
            "262": {},
            "263": {},
            "264": {},
            "265": {},
            "266": {},
            "267": {},
            "268": {},
            "269": {},
            "27": {},
            "270": {},
            "271": {},
            "272": {},
            "273": {},
            "274": {},
            "275": {},
            "276": {},
            "277": {},
            "278": {},
            "279": {},
            "28": {
                "01G": {}
            },
            "280": {},
            "281": {},
            "282": {},
            "283": {},
            "284": {},
            "285": {},
            "286": {},
            "287": {},
            "288": {},
            "289": {},
            "28P": {},
            "29": {},
            "290": {},
            "291": {},
            "292": {},
            "293": {},
            "294": {},
            "295": {},
            "296": {},
            "297": {},
            "298": {},
            "299": {},
            "29P": {},
            "30": {
                "01G": {}
            },
            "300": {},
            "301": {},
            "302": {},
            "303": {},
            "304": {},
            "305": {},
            "306": {},
            "307": {},
            "308": {},
            "309": {},
            "30P": {},
            "31": {},
            "310": {},
            "311": {},
            "312": {},
            "313": {},
            "314": {},
            "315": {},
            "316": {},
            "317": {},
            "318": {},
            "319": {},
            "32": {},
            "320": {},
            "321": {},
            "322": {},
            "323": {},
            "323P": {},
            "324": {},
            "325": {},
            "326": {},
            "327": {},
            "328": {},
            "329": {},
            "32P": {},
            "33": {},
            "330": {},
            "331": {},
            "332": {},
            "333": {},
            "334": {},
            "335": {},
            "336": {},
            "337": {},
            "337P": {},
            "338": {},
            "339": {},
            "34": {},
            "340": {},
            "341": {},
            "342": {},
            "343": {},
            "344": {},
            "345": {},
            "346": {},
            "347": {},
            "348": {},
            "349": {},
            "35": {},
            "350": {},
            "351": {},
            "352": {},
            "353": {},
            "354": {},
            "355": {},
            "356": {},
            "357": {},
            "358": {},
            "359": {},
            "36": {},
            "360": {},
            "361": {},
            "362": {},
            "363": {},
            "364": {},
            "365": {},
            "366": {},
            "367": {},
            "368": {},
            "369": {},
            "37": {},
            "370": {},
            "371": {},
            "372": {},
            "373": {},
            "374": {},
            "375": {},
            "376": {},
            "377": {},
            "378": {},
            "379": {},
            "38": {},
            "380": {},
            "381": {},
            "382": {},
            "383": {},
            "384": {},
            "385": {},
            "386": {},
            "387": {},
            "388": {},
            "389": {},
            "39": {},
            "390": {},
            "391": {},
            "392": {},
            "393": {},
            "394": {},
            "395": {},
            "396": {},
            "397": {},
            "398": {},
            "399": {},
            "40": {},
            "400": {},
            "401": {},
            "402": {},
            "403": {},
            "404": {},
            "405": {},
            "406": {},
            "407": {},
            "408": {},
            "409": {},
            "41": {},
            "410": {},
            "411": {},
            "412": {},
            "413": {},
            "414": {},
            "415": {},
            "416": {},
            "417": {},
            "418": {},
            "419": {},
            "42": {},
            "420": {},
            "421": {},
            "422": {},
            "423": {},
            "424": {},
            "425": {},
            "426": {},
            "427": {},
            "428": {},
            "429": {},
            "43": {
                "01G": {}
            },
            "430": {},
            "431": {},
            "432": {},
            "433": {},
            "434": {},
            "435": {},
            "436": {},
            "437": {},
            "438": {},
            "439": {
                "01G": {}
            },
            "439P": {},
            "43P": {},
            "44": {},
            "440": {},
            "441": {},
            "442": {},
            "443": {},
            "444": {},
            "445": {},
            "446": {},
            "447": {},
            "448": {},
            "449": {},
            "45": {},
            "450": {},
            "451": {},
            "452": {},
            "453": {},
            "454": {},
            "455": {},
            "456": {},
            "457": {},
            "458": {},
            "459": {},
            "46": {},
            "460": {},
            "461": {},
            "462": {},
            "463": {},
            "464": {},
            "465": {},
            "466": {},
            "467": {},
            "468": {},
            "469": {},
            "47": {},
            "470": {},
            "471": {},
            "472": {},
            "473": {},
            "474": {},
            "475": {},
            "476": {},
            "477": {},
            "478": {},
            "479": {},
            "48": {},
            "480": {},
            "481": {},
            "482": {},
            "483": {},
            "484": {},
            "484P": {},
            "485": {},
            "486": {},
            "487": {},
            "488": {},
            "489": {},
            "49": {},
            "490": {},
            "491": {},
            "492": {},
            "493": {},
            "494": {},
            "495": {},
            "496": {},
            "497": {},
            "498": {},
            "499": {},
            "49P": {},
            "50": {},
            "500": {},
            "501": {},
            "502": {},
            "503": {},
            "504": {},
            "505": {},
            "506": {},
            "507": {},
            "508": {},
            "509": {},
            "51": {},
            "510": {},
            "511": {},
            "512": {},
            "513": {},
            "514": {},
            "515": {},
            "516": {},
            "517": {},
            "518": {},
            "519": {},
            "51P": {},
            "52": {},
            "520": {},
            "521": {},
            "522": {},
            "523": {},
            "524": {},
            "525": {},
            "526": {},
            "527": {},
            "528": {},
            "529": {},
            "53": {},
            "530": {},
            "531": {},
            "532": {},
            "533": {},
            "534": {},
            "535": {},
            "536": {},
            "537": {},
            "538": {},
            "539": {},
            "54": {},
            "540": {},
            "541": {},
            "542": {},
            "543": {},
            "544": {},
            "545": {},
            "546": {},
            "547": {},
            "548": {},
            "549": {},
            "55": {},
            "550": {},
            "551": {},
            "552": {},
            "553": {},
            "554": {},
            "555": {},
            "556": {},
            "557": {},
            "558": {},
            "559": {},
            "56": {},
            "560": {},
            "561": {},
            "562": {},
            "563": {},
            "564": {},
            "565": {},
            "566": {},
            "567": {},
            "568": {},
            "569": {},
            "57": {},
            "570": {},
            "571": {},
            "572": {},
            "573": {},
            "574": {},
            "575": {},
            "576": {},
            "577": {},
            "578": {},
            "579": {},
            "58": {},
            "580": {},
            "581": {},
            "582": {},
            "583": {},
            "584": {},
            "585": {},
            "586": {},
            "59": {},
            "59P": {},
            "60": {},
            "61": {},
            "61P": {},
            "62": {},
            "63": {},
            "64": {},
            "64P": {},
            "65": {},
            "66": {},
            "67": {},
            "68": {},
            "68P": {},
            "69": {},
            "70": {},
            "71": {},
            "72": {},
            "74": {},
            "75": {},
            "76": {},
            "77": {},
            "78": {},
            "79": {},
            "80": {},
            "81": {},
            "82": {},
            "83": {},
            "84": {},
            "85": {},
            "86": {},
            "87": {},
            "88": {},
            "89": {},
            "90": {},
            "91": {},
            "92": {},
            "93": {},
            "94": {},
            "95": {},
            "96": {},
            "97": {},
            "98": {},
            "99": {}
        },
        "37": {
            "01": {
                "01G": {}
            },
            "01P": {},
            "02": {},
            "03": {},
            "04": {},
            "04P": {},
            "05": {},
            "06": {},
            "06P": {},
            "07": {},
            "08": {},
            "09": {},
            "10": {},
            "100": {},
            "101": {},
            "102": {},
            "103": {},
            "104": {},
            "105": {},
            "106": {},
            "107": {},
            "108": {},
            "11": {},
            "12": {},
            "13": {},
            "14": {},
            "15": {},
            "16": {},
            "17": {},
            "18": {},
            "19": {},
            "19P": {},
            "20": {},
            "21": {},
            "22": {},
            "22P": {},
            "23": {},
            "24": {},
            "25": {},
            "26": {},
            "27": {},
            "28": {},
            "29": {},
            "30": {},
            "31": {},
            "32": {},
            "33": {},
            "34": {},
            "35": {},
            "36": {},
            "37": {},
            "38": {},
            "39": {},
            "40": {},
            "41": {},
            "42": {},
            "43": {},
            "44": {},
            "45": {},
            "46": {},
            "47": {},
            "48": {},
            "49": {},
            "50": {},
            "51": {},
            "52": {},
            "53": {},
            "54": {},
            "55": {},
            "56": {},
            "57": {},
            "58": {},
            "59": {},
            "60": {},
            "61": {},
            "62": {},
            "63": {},
            "64": {},
            "65": {},
            "66": {},
            "67": {},
            "68": {},
            "69": {},
            "70": {},
            "71": {},
            "72": {},
            "73": {},
            "74": {},
            "75": {},
            "76": {},
            "77": {},
            "78": {},
            "79": {},
            "80": {},
            "81": {},
            "82": {},
            "83": {},
            "84": {},
            "85": {},
            "86": {},
            "87": {},
            "88": {},
            "89": {},
            "90": {},
            "91": {},
            "92": {},
            "93": {},
            "94": {},
            "95": {},
            "96": {},
            "97": {},
            "98": {},
            "99": {}
        },
        "38": {
            "01": {
                "01G": {}
            },
            "01P": {},
            "02": {
                "01G": {},
                "02G": {}
            },
            "02P": {},
            "03": {},
            "04": {},
            "05": {},
            "06": {},
            "07": {},
            "08": {},
            "09": {},
            "10": {},
            "100": {},
            "101": {},
            "102": {},
            "103": {},
            "104": {},
            "105": {},
            "106": {},
            "107": {},
            "108": {},
            "109": {},
            "11": {},
            "110": {},
            "111": {},
            "12": {},
            "13": {},
            "14": {},
            "15": {},
            "16": {},
            "160": {},
            "161": {},
            "162": {},
            "163": {},
            "164": {},
            "165": {},
            "166": {},
            "167": {},
            "168": {},
            "169": {},
            "17": {},
            "170": {},
            "171": {},
            "172": {},
            "173": {},
            "18": {},
            "19": {},
            "20": {},
            "20P": {},
            "21": {},
            "22": {},
            "23": {},
            "24": {},
            "25": {},
            "26": {},
            "27": {},
            "28": {},
            "29": {},
            "30": {},
            "31": {},
            "32": {},
            "33": {},
            "34": {},
            "35": {},
            "36": {},
            "37": {},
            "38": {},
            "39": {},
            "40": {},
            "41": {},
            "42": {},
            "43": {},
            "44": {},
            "45": {},
            "46": {},
            "47": {},
            "48": {},
            "49": {},
            "50": {},
            "51": {},
            "52": {},
            "53": {},
            "54": {},
            "55": {},
            "56": {},
            "57": {},
            "58": {},
            "59": {},
            "60": {},
            "61": {},
            "62": {},
            "63": {},
            "64": {},
            "65": {},
            "66": {},
            "67": {},
            "68": {},
            "69": {},
            "70": {},
            "71": {},
            "72": {},
            "73": {},
            "74": {},
            "75": {},
            "76": {},
            "77": {},
            "78": {},
            "79": {},
            "80": {},
            "81": {},
            "82": {},
            "83": {},
            "84": {},
            "85": {},
            "86": {},
            "87": {},
            "88": {},
            "89": {},
            "90": {},
            "91": {},
            "92": {},
            "93": {},
            "94": {},
            "95": {},
            "96": {},
            "97": {},
            "98": {},
            "99": {}
        },
        "39": {
            "01": {
                "01G": {}
            },
            "01P": {},
            "02": {
                "01G": {},
                "02G": {}
            },
            "02P": {},
            "03": {
                "01G": {}
            },
            "03P": {},
            "04": {},
            "05": {
                "01G": {}
            },
            "05P": {},
            "06": {
                "01G": {},
                "02G": {}
            },
            "06P": {},
            "07": {},
            "08": {},
            "09": {
                "01G": {}
            },
            "09P": {},
            "10": {
                "01G": {}
            },
            "100": {},
            "101": {},
            "102": {},
            "103": {},
            "104": {},
            "105": {},
            "106": {},
            "107": {},
            "108": {},
            "109": {},
            "10P": {},
            "11": {},
            "110": {},
            "111": {},
            "112": {},
            "113": {},
            "114": {},
            "115": {},
            "116": {},
            "117": {},
            "118": {},
            "119": {},
            "12": {
                "01G": {}
            },
            "120": {},
            "121": {},
            "122": {},
            "123": {},
            "124": {},
            "125": {},
            "126": {},
            "127": {},
            "128": {},
            "129": {},
            "12P": {},
            "13": {},
            "130": {},
            "131": {},
            "132": {},
            "133": {},
            "134": {},
            "135": {},
            "136": {},
            "137": {},
            "138": {},
            "139": {},
            "13P": {},
            "14": {
                "01G": {}
            },
            "140": {},
            "141": {},
            "142": {},
            "143": {},
            "144": {},
            "145": {},
            "146": {},
            "147": {},
            "148": {},
            "149": {},
            "14P": {},
            "15": {
                "01G": {}
            },
            "150": {},
            "151": {},
            "152": {},
            "153": {},
            "154": {},
            "155": {},
            "156": {},
            "157": {},
            "158": {},
            "159": {},
            "15P": {},
            "16": {},
            "160": {},
            "161": {},
            "162": {},
            "163": {},
            "164": {},
            "165": {},
            "166": {},
            "167": {},
            "168": {},
            "169": {},
            "17": {},
            "170": {},
            "171": {},
            "172": {},
            "173": {},
            "174": {},
            "175": {},
            "176": {},
            "177": {},
            "178": {},
            "179": {},
            "18": {},
            "180": {},
            "181": {},
            "182": {},
            "183": {},
            "184": {},
            "185": {},
            "186": {},
            "187": {},
            "188": {},
            "189": {},
            "19": {},
            "190": {},
            "191": {},
            "192": {},
            "193": {},
            "194": {},
            "195": {},
            "196": {},
            "197": {},
            "198": {},
            "199": {},
            "19P": {},
            "20": {},
            "200": {},
            "22": {},
            "23": {},
            "24": {
                "01G": {}
            },
            "24P": {},
            "25": {},
            "26": {},
            "27": {},
            "28": {},
            "29": {},
            "30": {},
            "31": {
                "01G": {}
            },
            "31P": {},
            "32": {},
            "33": {},
            "34": {},
            "35": {},
            "36": {},
            "37": {
                "01G": {}
            },
            "37P": {},
            "38": {},
            "39": {},
            "39P": {},
            "40": {},
            "41": {},
            "42": {},
            "43": {},
            "44": {},
            "45": {},
            "46": {},
            "47": {},
            "48": {},
            "49": {},
            "50": {},
            "51": {},
            "52": {},
            "53": {},
            "54": {},
            "55": {},
            "56": {},
            "57": {},
            "58": {},
            "59": {},
            "60": {},
            "61": {},
            "62": {},
            "63": {},
            "64": {},
            "65": {},
            "66": {},
            "67": {},
            "68": {},
            "69": {},
            "70": {},
            "71": {},
            "72": {},
            "73": {},
            "74": {},
            "75": {},
            "76": {},
            "77": {},
            "78": {},
            "79": {},
            "80": {},
            "81": {},
            "82": {},
            "83": {},
            "83P": {},
            "84": {},
            "85": {},
            "86": {},
            "87": {},
            "88": {},
            "89": {},
            "90": {},
            "91": {},
            "92": {},
            "93": {},
            "94": {},
            "95": {},
            "96": {},
            "97": {},
            "98": {},
            "99": {}
        },
        "40": {
            "01": {
                "01G": {},
                "03G": {},
                "77G": {}
            },
            "01P": {},
            "02": {
                "01G": {}
            },
            "02P": {},
            "03": {
                "01G": {}
            },
            "03P": {},
            "04": {
                "01G": {}
            },
            "04P": {},
            "05": {
                "01G": {}
            },
            "05P": {},
            "06": {
                "01G": {}
            },
            "06P": {},
            "07": {},
            "08": {
                "01G": {}
            },
            "08P": {},
            "09": {},
            "10": {
                "01G": {}
            },
            "100": {},
            "101": {},
            "102": {},
            "103": {},
            "104": {},
            "105": {},
            "106": {},
            "107": {},
            "108": {},
            "109": {},
            "10P": {},
            "11": {
                "01G": {}
            },
            "110": {},
            "111": {},
            "112": {},
            "113": {},
            "114": {
                "01G": {}
            },
            "114P": {},
            "115": {},
            "116": {},
            "117": {},
            "118": {},
            "119": {},
            "11P": {},
            "12": {},
            "120": {},
            "121": {},
            "122": {},
            "123": {},
            "124": {},
            "124P": {},
            "125": {},
            "125P": {},
            "126": {},
            "127": {},
            "128": {},
            "129": {},
            "12P": {},
            "13": {},
            "130": {},
            "130P": {},
            "131": {},
            "132": {},
            "133": {},
            "134": {},
            "135": {},
            "136": {},
            "137": {},
            "138": {},
            "139": {},
            "14": {},
            "140": {},
            "141": {},
            "142": {},
            "143": {},
            "144": {},
            "145": {},
            "146": {},
            "147": {},
            "148": {},
            "149": {},
            "14P": {},
            "15": {},
            "150": {},
            "151": {},
            "152": {},
            "153": {},
            "154": {},
            "155": {
                "01G": {}
            },
            "156": {},
            "157": {},
            "158": {},
            "159": {},
            "16": {
                "01G": {}
            },
            "160": {},
            "160P": {},
            "161": {},
            "162": {},
            "163": {},
            "164": {},
            "165": {},
            "166": {},
            "167": {},
            "168": {},
            "169": {},
            "16P": {},
            "170": {},
            "171": {},
            "172": {},
            "173": {},
            "174": {},
            "175": {},
            "176": {},
            "177": {},
            "178": {},
            "179": {},
            "18": {},
            "180": {},
            "181": {},
            "182": {},
            "183": {},
            "184": {},
            "185": {},
            "186": {},
            "186P": {},
            "187": {},
            "188": {},
            "189": {},
            "19": {},
            "190": {},
            "191": {},
            "192": {},
            "193": {},
            "194": {},
            "195": {},
            "196": {},
            "197": {},
            "198": {},
            "199": {},
            "20": {
                "01G": {}
            },
            "200": {},
            "201": {},
            "202": {},
            "203": {},
            "204": {},
            "205": {},
            "206": {},
            "207": {},
            "208": {},
            "209": {},
            "20P": {},
            "21": {},
            "210": {},
            "211": {},
            "212": {},
            "213": {
                "01G": {}
            },
            "213P": {},
            "214": {},
            "215": {},
            "216": {},
            "217": {},
            "218": {},
            "219": {},
            "22": {},
            "220": {},
            "221": {},
            "222": {},
            "223": {},
            "224": {},
            "225": {},
            "225P": {},
            "226": {},
            "227": {},
            "228": {},
            "229": {},
            "23": {},
            "230": {},
            "231": {},
            "232": {},
            "233": {},
            "234": {},
            "235": {},
            "236": {},
            "237": {},
            "238": {},
            "239": {},
            "24": {},
            "240": {},
            "241": {},
            "242": {},
            "243": {},
            "244": {},
            "245": {},
            "245P": {},
            "246": {},
            "247": {},
            "248": {},
            "249": {},
            "25": {},
            "250": {},
            "251": {},
            "252": {},
            "253": {},
            "254": {},
            "255": {},
            "256": {},
            "257": {},
            "258": {},
            "259": {},
            "26": {},
            "260": {},
            "261": {},
            "262": {},
            "263": {},
            "264": {},
            "265": {},
            "266": {},
            "267": {},
            "268": {},
            "269": {},
            "27": {},
            "270": {},
            "271": {},
            "272": {},
            "273": {},
            "274": {},
            "275": {},
            "276": {},
            "277": {},
            "278": {},
            "279": {},
            "27P": {},
            "28": {},
            "280": {},
            "281": {},
            "282": {},
            "283": {},
            "284": {},
            "285": {},
            "286": {},
            "287": {},
            "288": {},
            "289": {},
            "29": {},
            "290": {},
            "291": {},
            "292": {},
            "293": {},
            "294": {},
            "295": {},
            "296": {},
            "297": {},
            "298": {},
            "298P": {},
            "299": {},
            "30": {},
            "300": {},
            "301": {},
            "302": {},
            "303": {},
            "304": {},
            "305": {},
            "306": {},
            "307": {},
            "308": {},
            "309": {},
            "31": {},
            "310": {},
            "311": {},
            "312": {},
            "313": {},
            "314": {},
            "315": {},
            "316": {},
            "317": {},
            "318": {},
            "319": {},
            "32": {},
            "320": {},
            "321": {},
            "322": {},
            "323": {},
            "323P": {},
            "324": {},
            "325": {},
            "326": {},
            "327": {},
            "328": {},
            "329": {},
            "33": {},
            "330": {},
            "331": {},
            "332": {},
            "333": {},
            "334": {},
            "334P": {},
            "335": {},
            "336": {},
            "337": {},
            "338": {},
            "339": {},
            "34": {},
            "340": {},
            "341": {},
            "342": {},
            "343": {},
            "344": {},
            "345": {},
            "346": {},
            "347": {},
            "348": {},
            "349": {},
            "35": {},
            "350": {},
            "351": {},
            "352": {},
            "353": {},
            "354": {},
            "355": {},
            "356": {},
            "357": {},
            "358": {},
            "359": {},
            "35P": {},
            "36": {},
            "360": {},
            "361": {},
            "362": {},
            "363": {},
            "364": {},
            "365": {},
            "366": {},
            "367": {},
            "368": {},
            "369": {},
            "37": {},
            "370": {},
            "371": {},
            "372": {},
            "373": {},
            "374": {},
            "375": {},
            "376": {},
            "377": {},
            "378": {},
            "379": {},
            "38": {},
            "380": {},
            "381": {},
            "381P": {},
            "382": {},
            "383": {},
            "384": {},
            "385": {},
            "386": {},
            "387": {},
            "388": {},
            "389": {},
            "39": {},
            "390": {},
            "391": {},
            "392": {},
            "393": {},
            "394": {},
            "395": {},
            "396": {},
            "397": {},
            "398": {},
            "399": {},
            "40": {
                "01G": {}
            },
            "400": {},
            "401": {},
            "402": {},
            "403": {},
            "404": {},
            "405": {},
            "406": {},
            "407": {},
            "408": {},
            "409": {},
            "40P": {},
            "410": {},
            "411": {},
            "412": {},
            "413": {},
            "414": {},
            "415": {},
            "416": {},
            "417": {},
            "418": {},
            "419": {},
            "42": {},
            "420": {},
            "421": {},
            "422": {},
            "423": {},
            "424": {},
            "425": {},
            "426": {},
            "427": {},
            "428": {},
            "429": {},
            "43": {},
            "430": {},
            "431": {},
            "432": {},
            "433": {},
            "434": {},
            "435": {},
            "436": {},
            "437": {},
            "438": {},
            "439": {},
            "44": {},
            "440": {},
            "441": {},
            "442": {},
            "443": {},
            "444": {},
            "445": {},
            "446": {},
            "447": {},
            "448": {},
            "449": {},
            "45": {},
            "450": {},
            "451": {},
            "452": {},
            "453": {},
            "454": {},
            "455": {},
            "456": {},
            "457": {},
            "458": {},
            "459": {},
            "46": {},
            "460": {},
            "461": {},
            "462": {},
            "463": {},
            "464": {},
            "465": {},
            "466": {},
            "467": {},
            "468": {},
            "469": {},
            "47": {},
            "470": {},
            "471": {},
            "472": {},
            "473": {},
            "474": {},
            "475": {},
            "476": {},
            "477": {},
            "478": {},
            "479": {},
            "48": {},
            "480": {},
            "481": {},
            "482": {},
            "483": {},
            "484": {},
            "485": {},
            "486": {},
            "487": {},
            "488": {},
            "489": {},
            "49": {},
            "490": {},
            "491": {},
            "492": {},
            "493": {},
            "494": {},
            "495": {},
            "496": {},
            "497": {},
            "498": {},
            "499": {},
            "50": {
                "01G": {}
            },
            "500": {},
            "501": {},
            "502": {},
            "503": {},
            "504": {},
            "505": {},
            "506": {},
            "507": {},
            "508": {},
            "509": {},
            "50P": {},
            "51": {},
            "510": {},
            "511": {},
            "512": {},
            "513": {},
            "514": {},
            "515": {},
            "516": {},
            "517": {},
            "518": {},
            "519": {},
            "52": {},
            "520": {},
            "521": {},
            "522": {},
            "523": {},
            "524": {},
            "525": {},
            "526": {},
            "527": {},
            "528": {},
            "529": {},
            "53": {},
            "530": {},
            "531": {},
            "532": {},
            "533": {},
            "534": {},
            "535": {},
            "536": {},
            "537": {},
            "538": {},
            "539": {},
            "54": {},
            "540": {},
            "541": {},
            "542": {},
            "543": {},
            "544": {},
            "545": {},
            "546": {},
            "547": {},
            "55": {},
            "56": {},
            "57": {},
            "58": {},
            "59": {},
            "60": {},
            "61": {},
            "62": {},
            "63": {},
            "64": {
                "01G": {}
            },
            "64P": {},
            "65": {},
            "66": {},
            "67": {},
            "68": {},
            "69": {},
            "70": {},
            "70P": {},
            "71": {},
            "72": {},
            "72P": {},
            "73": {},
            "74": {},
            "75": {},
            "76": {},
            "77": {},
            "78": {},
            "79": {},
            "80": {},
            "81": {},
            "82": {},
            "83": {},
            "84": {},
            "85": {},
            "86": {},
            "87": {},
            "87P": {},
            "88": {},
            "89": {},
            "90": {},
            "91": {},
            "92": {},
            "93": {},
            "94": {},
            "95": {},
            "96": {},
            "97": {},
            "98": {},
            "99": {}
        },
        "41": {
            "01": {
                "01G": {}
            },
            "01P": {},
            "02": {
                "01G": {}
            },
            "02P": {},
            "03": {},
            "03P": {},
            "04": {},
            "05": {},
            "06": {},
            "07": {},
            "08": {},
            "09": {},
            "10": {},
            "11": {},
            "12": {},
            "13": {},
            "14": {},
            "15": {},
            "16": {},
            "17": {},
            "18": {},
            "19": {},
            "20": {},
            "21": {},
            "22": {},
            "23": {},
            "24": {},
            "25": {},
            "26": {},
            "27": {},
            "28": {},
            "29": {},
            "30": {},
            "31": {},
            "32": {},
            "33": {},
            "34": {},
            "35": {},
            "36": {},
            "37": {},
            "38": {},
            "39": {},
            "40": {},
            "41": {},
            "42": {},
            "43": {},
            "44": {},
            "45": {},
            "46": {},
            "47": {},
            "48": {},
            "49": {},
            "50": {},
            "51": {},
            "52": {},
            "53": {},
            "54": {},
            "55": {},
            "56": {},
            "57": {},
            "58": {},
            "59": {},
            "60": {},
            "61": {},
            "62": {},
            "63": {},
            "64": {},
            "65": {},
            "66": {},
            "67": {},
            "68": {},
            "69": {},
            "70": {},
            "71": {},
            "72": {},
            "73": {},
            "74": {},
            "75": {},
            "76": {},
            "77": {},
            "78": {},
            "79": {},
            "80": {},
            "81": {},
            "82": {}
        },
        "42": {
            "01": {
                "01G": {}
            },
            "01P": {},
            "02": {
                "01G": {}
            },
            "02P": {},
            "04": {},
            "05": {},
            "05P": {},
            "06": {},
            "07": {},
            "08": {},
            "09": {},
            "10": {},
            "11": {},
            "12": {},
            "13": {},
            "14": {},
            "15": {},
            "16": {},
            "16P": {},
            "17": {},
            "18": {},
            "19": {},
            "20": {},
            "21": {},
            "22": {},
            "23": {},
            "24": {},
            "25": {},
            "26": {},
            "27": {},
            "28": {},
            "29": {},
            "30": {},
            "31": {},
            "32": {},
            "33": {},
            "34": {}
        },
        "44": {
            "02": {
                "01G": {}
            },
            "02P": {},
            "03": {
                "01G": {},
                "02G": {}
            },
            "03P": {},
            "04": {},
            "05": {
                "01G": {}
            },
            "05P": {},
            "06": {},
            "07": {},
            "08": {},
            "09": {},
            "10": {},
            "100": {},
            "101": {},
            "102": {},
            "103": {},
            "104": {},
            "105": {},
            "106": {},
            "107": {},
            "108": {},
            "109": {},
            "11": {},
            "110": {},
            "111": {},
            "112": {},
            "113": {},
            "114": {},
            "115": {},
            "116": {},
            "117": {},
            "118": {},
            "119": {},
            "12": {},
            "120": {},
            "121": {},
            "122": {},
            "123": {},
            "124": {},
            "125": {},
            "126": {},
            "126P": {},
            "127": {},
            "128": {},
            "128P": {},
            "129": {},
            "13": {},
            "130": {},
            "131": {},
            "132": {},
            "133": {},
            "134": {},
            "135": {},
            "136": {},
            "137": {},
            "138": {},
            "139": {},
            "14": {},
            "140": {},
            "141": {},
            "142": {},
            "143": {},
            "144": {},
            "145": {},
            "146": {},
            "147": {},
            "148": {},
            "149": {},
            "15": {
                "01G": {}
            },
            "150": {},
            "151": {},
            "152": {},
            "153": {},
            "154": {},
            "155": {},
            "156": {},
            "157": {},
            "158": {},
            "159": {},
            "15P": {},
            "16": {},
            "160": {},
            "161": {},
            "162": {},
            "163": {},
            "163P": {},
            "164": {},
            "165": {},
            "166": {},
            "167": {},
            "168": {},
            "169": {},
            "17": {},
            "170": {},
            "171": {},
            "172": {},
            "173": {},
            "174": {},
            "175": {},
            "176": {},
            "177": {},
            "178": {},
            "179": {},
            "18": {
                "01G": {}
            },
            "180": {},
            "181": {},
            "182": {},
            "183": {},
            "184": {},
            "185": {},
            "186": {},
            "186P": {},
            "187": {},
            "188": {},
            "189": {},
            "18P": {},
            "19": {},
            "190": {},
            "191": {},
            "192": {},
            "192P": {},
            "193": {},
            "194": {},
            "194P": {},
            "195": {},
            "196": {},
            "197": {},
            "198": {},
            "199": {},
            "20": {},
            "200": {},
            "201": {},
            "202": {},
            "203": {},
            "203P": {},
            "204": {},
            "204P": {},
            "205": {},
            "205P": {},
            "206": {},
            "207": {},
            "208": {},
            "209": {},
            "21": {},
            "210": {},
            "210P": {},
            "211": {},
            "212": {},
            "213": {},
            "214": {},
            "215": {},
            "216": {},
            "217": {},
            "218": {},
            "219": {},
            "22": {},
            "220": {},
            "221": {},
            "222": {},
            "223": {},
            "224": {},
            "225": {},
            "226": {},
            "227": {},
            "228": {},
            "229": {},
            "23": {
                "01G": {}
            },
            "230": {},
            "231": {},
            "232": {},
            "233": {},
            "234": {},
            "235": {},
            "236": {},
            "237": {},
            "238": {},
            "239": {},
            "24": {},
            "240": {},
            "241": {},
            "242": {},
            "243": {},
            "244": {},
            "245": {},
            "245P": {},
            "247": {},
            "248": {},
            "248P": {},
            "249": {},
            "25": {},
            "250": {},
            "251": {},
            "252": {},
            "253": {},
            "254": {},
            "255": {},
            "256": {},
            "257": {},
            "258": {},
            "259": {},
            "26": {},
            "260": {},
            "261": {},
            "262": {},
            "263": {},
            "264": {},
            "265": {},
            "266": {},
            "266P": {},
            "267": {},
            "268": {},
            "269": {},
            "27": {},
            "270": {},
            "271": {},
            "272": {},
            "273": {},
            "274": {},
            "275": {},
            "276": {},
            "277": {},
            "278": {},
            "279": {},
            "28": {},
            "280": {},
            "281": {},
            "282": {},
            "283": {},
            "284": {},
            "285": {},
            "286": {},
            "287": {},
            "288": {},
            "289": {},
            "28P": {},
            "29": {
                "01G": {}
            },
            "290": {},
            "291": {},
            "292": {},
            "293": {},
            "294": {},
            "295": {},
            "295P": {},
            "296": {},
            "297": {},
            "298": {},
            "299": {},
            "29P": {},
            "30": {},
            "300": {},
            "301": {},
            "302": {},
            "303": {},
            "304": {},
            "305": {},
            "306": {},
            "307": {},
            "308": {},
            "309": {},
            "31": {},
            "310": {},
            "311": {},
            "312": {},
            "313": {},
            "314": {},
            "315": {},
            "316": {},
            "317": {},
            "318": {},
            "319": {},
            "32": {},
            "320": {},
            "321": {},
            "322": {},
            "323": {},
            "324": {},
            "325": {},
            "326": {},
            "327": {},
            "328": {},
            "329": {},
            "33": {},
            "330": {},
            "331": {},
            "332": {},
            "333": {},
            "334": {},
            "335": {},
            "336": {},
            "337": {},
            "338": {},
            "339": {},
            "34": {},
            "340": {},
            "341": {},
            "342": {},
            "343": {},
            "344": {},
            "345": {},
            "346": {},
            "347": {},
            "348": {},
            "349": {},
            "34P": {},
            "35": {},
            "350": {},
            "351": {},
            "352": {},
            "353": {},
            "354": {},
            "355": {},
            "356": {},
            "357": {},
            "358": {},
            "359": {},
            "36": {},
            "360": {},
            "361": {},
            "362": {},
            "363": {},
            "364": {},
            "365": {},
            "366": {},
            "367": {},
            "368": {},
            "369": {},
            "37": {},
            "370": {},
            "371": {},
            "372": {},
            "373": {},
            "374": {},
            "37P": {},
            "38": {},
            "39": {},
            "40": {},
            "41": {},
            "41P": {},
            "42": {},
            "43": {},
            "437": {},
            "438": {},
            "439": {},
            "43P": {},
            "44": {},
            "440": {},
            "441": {},
            "442": {},
            "443": {},
            "444": {},
            "445": {},
            "446": {},
            "447": {},
            "448": {},
            "449": {},
            "45": {},
            "450": {},
            "451": {},
            "452": {},
            "452P": {},
            "453": {},
            "454": {},
            "455": {},
            "456": {},
            "457": {},
            "458": {},
            "459": {},
            "46": {},
            "460": {},
            "461": {},
            "462": {},
            "463": {},
            "464": {},
            "465": {},
            "466": {},
            "467": {},
            "468": {},
            "469": {},
            "46P": {},
            "47": {},
            "470": {},
            "471": {},
            "472": {},
            "473": {},
            "474": {},
            "475": {},
            "476": {},
            "477": {},
            "478": {},
            "479": {},
            "48": {},
            "480": {},
            "481": {},
            "481P": {},
            "482": {},
            "483": {},
            "484": {},
            "485": {},
            "486": {},
            "487": {},
            "488": {},
            "489": {},
            "48P": {},
            "49": {},
            "490": {},
            "491": {},
            "492": {},
            "493": {},
            "494": {},
            "495": {},
            "496": {},
            "497": {},
            "498": {},
            "499": {},
            "50": {},
            "500": {},
            "501": {},
            "502": {},
            "503": {},
            "504": {},
            "505": {},
            "506": {},
            "507": {},
            "508": {},
            "509": {},
            "50P": {},
            "51": {},
            "510": {},
            "511": {},
            "512": {},
            "513": {},
            "514": {},
            "514P": {},
            "515": {},
            "516": {},
            "517": {},
            "518": {},
            "519": {},
            "52": {},
            "520": {},
            "521": {},
            "522": {},
            "523": {},
            "524": {},
            "526": {},
            "527": {},
            "528": {},
            "529": {},
            "53": {},
            "530": {},
            "531": {},
            "532": {},
            "533": {},
            "534": {},
            "535": {},
            "536": {},
            "537": {},
            "538": {},
            "539": {},
            "53P": {},
            "54": {},
            "540": {},
            "541": {},
            "542": {},
            "543": {},
            "544": {},
            "545": {},
            "546": {},
            "55": {},
            "56": {},
            "57": {},
            "58": {},
            "59": {},
            "59P": {},
            "60": {},
            "61": {},
            "62": {},
            "63": {},
            "64": {},
            "64P": {},
            "65": {},
            "66": {},
            "67": {},
            "68": {},
            "69": {},
            "69P": {},
            "70": {},
            "71": {},
            "72": {},
            "73": {},
            "74": {},
            "75": {},
            "76": {},
            "77": {},
            "78": {},
            "79": {},
            "79P": {},
            "80": {},
            "81": {},
            "82": {},
            "83": {},
            "84": {},
            "84P": {},
            "85": {},
            "85P": {},
            "86": {},
            "87": {},
            "88": {},
            "89": {},
            "90": {},
            "91": {},
            "92": {},
            "93": {},
            "94": {},
            "95": {},
            "96": {},
            "97": {},
            "98": {},
            "99": {}
        },
        "45": {
            "01": {
                "01G": {}
            },
            "01P": {},
            "02": {},
            "03": {},
            "04": {},
            "05": {},
            "06": {},
            "07": {},
            "08": {},
            "09": {},
            "10": {},
            "11": {},
            "12": {},
            "13": {},
            "14": {},
            "15": {},
            "16": {},
            "17": {},
            "18": {},
            "19": {},
            "20": {},
            "21": {},
            "22": {},
            "23": {},
            "24": {},
            "25": {},
            "27": {},
            "28": {},
            "29": {},
            "30": {},
            "31": {},
            "32": {}
        },
        "46": {
            "01": {
                "01G": {}
            },
            "01P": {},
            "02": {},
            "03": {},
            "04": {},
            "05": {},
            "06": {},
            "07": {},
            "08": {},
            "09": {},
            "10": {},
            "11": {},
            "12": {},
            "13": {},
            "13P": {},
            "14": {},
            "15": {},
            "16": {},
            "17": {},
            "18": {},
            "19": {},
            "20": {},
            "21": {},
            "21P": {},
            "22": {},
            "23": {},
            "24": {},
            "25": {},
            "26": {},
            "27": {},
            "28": {},
            "29": {},
            "30": {},
            "31": {},
            "32": {},
            "32P": {},
            "33": {},
            "34": {},
            "35": {},
            "36": {},
            "37": {},
            "38": {},
            "39": {},
            "40": {},
            "40P": {},
            "41": {},
            "42": {},
            "43": {},
            "44": {},
            "45": {},
            "46": {},
            "47": {},
            "48": {},
            "49": {},
            "50": {},
            "51": {},
            "52": {},
            "53": {},
            "54": {},
            "55": {},
            "56": {},
            "57": {},
            "58": {},
            "59": {},
            "60": {},
            "61": {},
            "62": {},
            "63": {},
            "64": {},
            "65": {},
            "66": {},
            "67": {},
            "68": {},
            "69": {},
            "70": {},
            "71": {},
            "72": {},
            "73": {},
            "74": {},
            "75": {},
            "76": {},
            "77": {},
            "78": {},
            "79": {},
            "80": {},
            "81": {},
            "82": {},
            "83": {},
            "84": {},
            "85": {},
            "86": {},
            "87": {},
            "88": {},
            "89": {},
            "90": {},
            "91": {},
            "92": {},
            "93": {},
            "94": {},
            "95": {},
            "96": {},
            "97": {},
            "98": {},
            "99": {}
        },
        "47": {
            "01": {
                "01G": {}
            },
            "01P": {},
            "02": {},
            "03": {},
            "04": {},
            "05": {},
            "06": {},
            "07": {},
            "08": {},
            "09": {},
            "10": {},
            "11": {},
            "12": {},
            "13": {}
        },
        "48": {
            "01": {
                "01G": {}
            },
            "01P": {},
            "02": {},
            "02P": {},
            "03": {
                "01G": {}
            },
            "03P": {},
            "04": {
                "01G": {}
            },
            "04P": {},
            "05": {},
            "06": {},
            "07": {},
            "08": {},
            "09": {},
            "10": {},
            "11": {},
            "12": {},
            "13": {},
            "14": {},
            "15": {},
            "16": {},
            "17": {},
            "18": {},
            "19": {},
            "20": {},
            "21": {},
            "22": {},
            "23": {},
            "24": {},
            "25": {},
            "26": {},
            "27": {},
            "28": {},
            "29": {},
            "30": {},
            "31": {},
            "32": {},
            "33": {},
            "34": {},
            "35": {},
            "36": {},
            "37": {},
            "38": {},
            "39": {},
            "40": {},
            "41": {},
            "42": {},
            "43": {},
            "44": {},
            "45": {},
            "46": {},
            "47": {},
            "48": {},
            "49": {},
            "50": {},
            "51": {},
            "52": {},
            "53": {},
            "54": {},
            "55": {},
            "56": {},
            "57": {},
            "58": {}
        },
        "49": {
            "01": {
                "01G": {}
            },
            "01P": {},
            "02": {},
            "03": {},
            "04": {},
            "04P": {},
            "05": {},
            "05P": {},
            "06": {},
            "07": {},
            "08": {},
            "09": {},
            "10": {},
            "11": {},
            "12": {},
            "13": {},
            "14": {},
            "16": {},
            "17": {},
            "18": {},
            "18P": {},
            "19": {},
            "20": {},
            "21": {},
            "22": {},
            "23": {},
            "24": {},
            "25": {},
            "26": {},
            "27": {},
            "28": {},
            "28P": {},
            "29": {},
            "30": {},
            "31": {},
            "32": {},
            "33": {},
            "34": {},
            "35": {},
            "36": {},
            "37": {},
            "38": {},
            "39": {},
            "40": {},
            "41": {},
            "42": {},
            "43": {},
            "44": {},
            "45": {},
            "46": {},
            "47": {},
            "47P": {},
            "48": {},
            "49": {},
            "50": {},
            "51": {},
            "52": {},
            "53": {},
            "54": {},
            "55": {},
            "56": {},
            "57": {},
            "58": {},
            "59": {},
            "60": {},
            "61": {},
            "62": {},
            "63": {},
            "64": {},
            "65": {},
            "66": {},
            "67": {},
            "68": {},
            "69": {},
            "70": {},
            "71": {},
            "72": {},
            "73": {},
            "74": {},
            "75": {},
            "76": {},
            "77": {},
            "78": {},
            "79": {},
            "80": {},
            "81": {}
        },
        "50": {
            "01": {
                "01G": {}
            },
            "01P": {},
            "02": {
                "01G": {}
            },
            "02P": {},
            "04": {},
            "04P": {},
            "05": {},
            "06": {},
            "07": {},
            "08": {},
            "09": {},
            "10": {},
            "11": {},
            "12": {},
            "13": {},
            "14": {},
            "15": {},
            "16": {},
            "17": {},
            "18": {},
            "19": {},
            "20": {},
            "21": {},
            "22": {},
            "31": {},
            "32": {},
            "33": {},
            "34": {},
            "35": {},
            "36": {},
            "37": {},
            "38": {},
            "39": {},
            "40": {},
            "41": {},
            "42": {},
            "43": {},
            "44": {},
            "45": {},
            "46": {},
            "47": {},
            "48": {},
            "49": {},
            "50": {},
            "51": {},
            "52": {},
            "53": {},
            "54": {},
            "55": {},
            "56": {},
            "57": {},
            "58": {},
            "59": {},
            "60": {},
            "61": {},
            "62": {},
            "63": {},
            "64": {},
            "65": {},
            "66": {},
            "67": {},
            "68": {},
            "69": {},
            "70": {},
            "71": {},
            "72": {},
            "73": {},
            "74": {},
            "75": {},
            "76": {},
            "77": {},
            "78": {},
            "79": {}
        },
        "51": {
            "01": {
                "01G": {},
                "02G": {}
            },
            "01P": {},
            "02": {
                "01G": {}
            },
            "02P": {},
            "03": {},
            "04": {},
            "04P": {},
            "05": {
                "01G": {}
            },
            "05P": {},
            "06": {
                "01G": {}
            },
            "06P": {},
            "07": {},
            "07P": {},
            "08": {
                "01G": {}
            },
            "08P": {},
            "09": {
                "01G": {}
            },
            "09P": {},
            "10": {},
            "100": {},
            "101": {},
            "102": {},
            "103": {},
            "104": {},
            "104P": {},
            "105": {},
            "106": {},
            "106P": {},
            "107": {},
            "108": {},
            "109": {},
            "11": {},
            "110": {},
            "111": {},
            "112": {},
            "113": {},
            "114": {},
            "115": {},
            "116": {},
            "117": {},
            "118": {},
            "119": {},
            "12": {},
            "120": {},
            "121": {},
            "122": {},
            "123": {},
            "124": {},
            "125": {},
            "126": {},
            "127": {},
            "128": {},
            "129": {},
            "13": {},
            "130": {},
            "131": {},
            "132": {},
            "133": {},
            "134": {},
            "135": {},
            "136": {},
            "137": {},
            "138": {},
            "139": {},
            "13P": {},
            "14": {},
            "140": {},
            "141": {},
            "142": {},
            "143": {},
            "143P": {},
            "144": {},
            "145": {},
            "146": {},
            "147": {},
            "148": {},
            "149": {},
            "15": {},
            "150": {},
            "151": {},
            "152": {},
            "153": {
                "01G": {}
            },
            "153P": {},
            "154": {},
            "155": {},
            "156": {},
            "157": {},
            "158": {},
            "158P": {},
            "159": {},
            "16": {},
            "160": {},
            "161": {},
            "162": {},
            "162P": {},
            "163": {},
            "164": {},
            "165": {},
            "166": {},
            "167": {},
            "168": {},
            "169": {},
            "17": {},
            "170": {},
            "171": {},
            "172": {},
            "173": {},
            "174": {},
            "174P": {},
            "175": {},
            "176": {},
            "177": {},
            "178": {},
            "179": {},
            "18": {},
            "180": {},
            "181": {},
            "182": {},
            "183": {},
            "184": {},
            "185": {},
            "186": {},
            "187": {},
            "188": {},
            "189": {},
            "19": {},
            "190": {},
            "191": {},
            "192": {},
            "193": {},
            "194": {},
            "195": {},
            "196": {},
            "197": {},
            "198": {},
            "199": {},
            "20": {},
            "200": {},
            "201": {},
            "202": {},
            "203": {},
            "204": {},
            "204P": {},
            "205": {},
            "206": {},
            "207": {},
            "208": {},
            "209": {},
            "21": {},
            "210": {},
            "211": {},
            "212": {},
            "213": {},
            "214": {},
            "215": {},
            "216": {},
            "217": {},
            "218": {},
            "219": {},
            "22": {},
            "220": {},
            "221": {},
            "222": {},
            "223": {},
            "224": {},
            "225": {},
            "226": {},
            "227": {},
            "228": {},
            "229": {},
            "23": {},
            "230": {},
            "231": {},
            "232": {},
            "233": {},
            "234": {},
            "235": {},
            "236": {},
            "237": {},
            "238": {},
            "239": {},
            "24": {},
            "240": {},
            "241": {},
            "242": {},
            "243": {},
            "244": {},
            "245": {},
            "246": {},
            "247": {},
            "248": {},
            "249": {},
            "24P": {},
            "250": {},
            "251": {},
            "252": {},
            "253": {},
            "254": {},
            "255": {},
            "256": {},
            "257": {},
            "258": {},
            "259": {},
            "26": {},
            "260": {},
            "261": {},
            "262": {},
            "263": {},
            "264": {},
            "265": {},
            "266": {},
            "267": {},
            "268": {},
            "269": {},
            "27": {},
            "270": {},
            "271": {},
            "272": {},
            "273": {},
            "274": {},
            "275": {},
            "276": {},
            "277": {},
            "278": {},
            "279": {},
            "28": {},
            "280": {},
            "281": {},
            "282": {},
            "283": {},
            "284": {},
            "285": {},
            "286": {},
            "287": {},
            "288": {},
            "289": {},
            "29": {},
            "290": {},
            "291": {},
            "292": {},
            "293": {},
            "294": {},
            "295": {},
            "296": {},
            "297": {},
            "298": {},
            "299": {},
            "30": {},
            "300": {},
            "301": {},
            "302": {},
            "303": {},
            "304": {},
            "305": {},
            "306": {},
            "307": {},
            "308": {},
            "309": {},
            "31": {},
            "310": {},
            "311": {},
            "312": {},
            "313": {},
            "314": {},
            "315": {},
            "316": {},
            "317": {},
            "318": {},
            "319": {},
            "32": {},
            "320": {},
            "321": {},
            "322": {},
            "323": {},
            "324": {},
            "325": {},
            "326": {},
            "327": {},
            "328": {},
            "329": {},
            "33": {},
            "330": {},
            "331": {},
            "332": {},
            "333": {},
            "334": {},
            "335": {},
            "336": {},
            "337": {},
            "338": {},
            "339": {},
            "34": {},
            "340": {},
            "341": {},
            "342": {},
            "343": {},
            "344": {},
            "345": {},
            "346": {},
            "347": {},
            "348": {},
            "349": {},
            "35": {},
            "350": {},
            "351": {},
            "352": {},
            "353": {},
            "354": {},
            "355": {},
            "356": {},
            "357": {},
            "358": {},
            "359": {},
            "36": {},
            "360": {},
            "361": {},
            "362": {},
            "363": {},
            "364": {},
            "365": {},
            "366": {},
            "367": {},
            "368": {},
            "369": {},
            "37": {},
            "370": {},
            "371": {},
            "372": {},
            "373": {},
            "374": {},
            "375": {},
            "376": {},
            "377": {},
            "378": {},
            "379": {},
            "38": {},
            "380": {},
            "381": {},
            "382": {},
            "383": {},
            "384": {},
            "385": {},
            "386": {},
            "39": {},
            "40": {},
            "40P": {},
            "41": {},
            "42": {
                "01G": {}
            },
            "42P": {},
            "43": {},
            "44": {},
            "45": {},
            "46": {},
            "48": {},
            "49": {},
            "50": {},
            "51": {},
            "52": {},
            "53": {},
            "54": {},
            "55": {},
            "56": {},
            "56P": {},
            "57": {},
            "58": {},
            "59": {},
            "60": {},
            "61": {},
            "61P": {},
            "62": {},
            "63": {},
            "63P": {},
            "64": {},
            "65": {},
            "66": {},
            "67": {},
            "68": {},
            "69": {},
            "70": {},
            "71": {},
            "72": {},
            "73": {},
            "74": {},
            "75": {},
            "76": {},
            "77": {},
            "78": {},
            "78P": {},
            "79": {},
            "80": {},
            "81": {},
            "82": {},
            "83": {},
            "84": {},
            "85": {},
            "86": {},
            "87": {},
            "88": {},
            "89": {},
            "90": {},
            "91": {},
            "92": {},
            "92P": {},
            "93": {},
            "94": {},
            "95": {},
            "96": {},
            "97": {},
            "98": {},
            "99": {}
        },
        "52": {
            "01": {
                "01G": {},
                "02G": {}
            },
            "01P": {},
            "02": {},
            "02P": {},
            "03": {},
            "04": {},
            "05": {},
            "06": {},
            "06P": {},
            "07": {},
            "08": {},
            "09": {},
            "09P": {},
            "10": {},
            "100": {},
            "101": {},
            "102": {},
            "103": {},
            "104": {},
            "105": {},
            "106": {},
            "107": {},
            "108": {},
            "109": {},
            "10P": {},
            "11": {},
            "110": {},
            "111": {},
            "112": {},
            "113": {},
            "114": {},
            "115": {},
            "11P": {},
            "12": {},
            "13": {},
            "14": {},
            "14P": {},
            "15": {},
            "16": {},
            "17": {},
            "18": {},
            "19": {},
            "20": {},
            "21": {},
            "21P": {},
            "22": {},
            "23": {},
            "24": {},
            "25": {},
            "25P": {},
            "26": {},
            "27": {},
            "28": {},
            "29": {},
            "30": {},
            "31": {},
            "31P": {},
            "32": {},
            "33": {},
            "34": {},
            "35": {},
            "36": {},
            "37": {},
            "38": {},
            "39": {},
            "40": {},
            "41": {},
            "42": {},
            "43": {},
            "44": {},
            "45": {},
            "46": {},
            "47": {},
            "48": {},
            "49": {},
            "50": {},
            "51": {},
            "52": {},
            "53": {},
            "54": {},
            "55": {},
            "56": {},
            "57": {},
            "58": {},
            "59": {},
            "60": {},
            "61": {},
            "62": {},
            "63": {},
            "64": {},
            "65": {},
            "66": {},
            "67": {},
            "68": {},
            "69": {},
            "70": {},
            "71": {},
            "72": {},
            "73": {},
            "74": {},
            "75": {},
            "76": {},
            "77": {},
            "78": {},
            "79": {},
            "80": {},
            "81": {},
            "82": {},
            "83": {},
            "84": {},
            "85": {},
            "86": {},
            "87": {},
            "88": {},
            "89": {},
            "90": {},
            "91": {},
            "92": {},
            "93": {},
            "94": {},
            "95": {},
            "96": {},
            "97": {},
            "98": {},
            "99": {}
        },
        "53": {
            "01": {
                "01G": {}
            },
            "01P": {},
            "02": {},
            "03": {},
            "04": {},
            "05": {},
            "05P": {},
            "06": {},
            "07": {},
            "08": {},
            "08P": {},
            "09": {},
            "10": {},
            "11": {},
            "12": {},
            "13": {},
            "14": {},
            "15": {},
            "16": {},
            "17": {},
            "17P": {},
            "18": {},
            "19": {},
            "20": {},
            "21": {},
            "22": {},
            "23": {},
            "24": {},
            "25": {},
            "26": {},
            "27": {},
            "28": {},
            "29": {},
            "30": {},
            "31": {},
            "32": {},
            "33": {},
            "34": {},
            "35": {},
            "36": {},
            "37": {},
            "38": {},
            "39": {},
            "40": {},
            "41": {},
            "42": {},
            "43": {},
            "43P": {},
            "44": {},
            "45": {},
            "46": {},
            "47": {},
            "48": {},
            "49": {},
            "50": {},
            "51": {},
            "52": {},
            "53": {},
            "54": {},
            "55": {},
            "56": {},
            "57": {},
            "58": {},
            "59": {},
            "60": {},
            "61": {},
            "62": {},
            "63": {},
            "64": {},
            "65": {},
            "66": {},
            "67": {},
            "68": {},
            "69": {},
            "70": {},
            "71": {},
            "72": {},
            "73": {}
        },
        "54": {
            "01": {
                "01G": {}
            },
            "01P": {},
            "02": {},
            "03": {},
            "04": {},
            "05": {},
            "06": {},
            "07": {},
            "08": {},
            "09": {},
            "10": {},
            "11": {},
            "12": {},
            "13": {},
            "14": {},
            "15": {},
            "16": {},
            "17": {},
            "18": {},
            "19": {},
            "20": {},
            "21": {},
            "22": {},
            "23": {},
            "24": {},
            "25": {},
            "26": {},
            "27": {},
            "28": {},
            "29": {},
            "30": {},
            "31": {},
            "32": {},
            "33": {},
            "34": {},
            "35": {},
            "36": {},
            "37": {},
            "38": {},
            "39": {},
            "40": {},
            "41": {},
            "42": {},
            "43": {},
            "44": {},
            "45": {},
            "46": {}
        },
        "55": {
            "01": {
                "01G": {}
            },
            "01P": {},
            "02": {
                "01G": {}
            },
            "02P": {},
            "03": {},
            "04": {},
            "05": {},
            "07": {},
            "08": {},
            "09": {},
            "10": {},
            "100": {},
            "101": {},
            "102": {},
            "103": {},
            "104": {},
            "105": {},
            "106": {},
            "107": {},
            "108": {},
            "109": {},
            "11": {},
            "110": {},
            "111": {},
            "112": {},
            "113": {},
            "114": {},
            "115": {},
            "116": {},
            "117": {},
            "118": {},
            "119": {},
            "12": {},
            "120": {},
            "121": {},
            "122": {},
            "123": {},
            "124": {},
            "125": {},
            "126": {},
            "127": {},
            "128": {},
            "129": {},
            "13": {},
            "130": {},
            "131": {},
            "132": {},
            "133": {},
            "14": {},
            "15": {},
            "16": {},
            "17": {},
            "18": {},
            "19": {},
            "20": {},
            "21": {},
            "22": {},
            "23": {},
            "24": {},
            "25": {},
            "26": {},
            "27": {},
            "28": {},
            "28P": {},
            "29": {},
            "30": {},
            "31": {},
            "32": {},
            "33": {},
            "34": {},
            "35": {},
            "36": {},
            "37": {},
            "38": {},
            "39": {},
            "40": {},
            "41": {},
            "42": {},
            "43": {},
            "44": {},
            "45": {},
            "46": {},
            "47": {},
            "48": {},
            "49": {},
            "50": {},
            "51": {},
            "52": {},
            "53": {},
            "54": {},
            "55": {},
            "56": {},
            "57": {},
            "58": {},
            "59": {},
            "60": {},
            "61": {},
            "62": {},
            "63": {},
            "64": {},
            "65": {},
            "66": {},
            "67": {},
            "68": {},
            "69": {},
            "70": {},
            "71": {},
            "72": {},
            "73": {},
            "74": {},
            "75": {},
            "76": {},
            "77": {},
            "78": {},
            "79": {},
            "80": {},
            "81": {},
            "82": {},
            "83": {},
            "84": {},
            "85": {},
            "86": {},
            "87": {},
            "88": {},
            "89": {},
            "90": {},
            "91": {},
            "92": {},
            "93": {},
            "94": {},
            "95": {},
            "96": {},
            "97": {},
            "98": {},
            "99": {}
        },
        "56": {
            "01": {
                "01G": {}
            },
            "01P": {},
            "02": {
                "01G": {}
            },
            "02P": {},
            "03": {},
            "04": {
                "01G": {}
            },
            "04P": {},
            "05": {},
            "05P": {},
            "06": {},
            "07": {},
            "08": {},
            "09": {},
            "10": {},
            "11": {},
            "12": {},
            "13": {},
            "14": {},
            "15": {},
            "16": {},
            "17": {},
            "18": {},
            "19": {},
            "20": {},
            "20P": {},
            "21": {},
            "22": {},
            "23": {},
            "24": {},
            "25": {},
            "26": {},
            "27": {},
            "28": {},
            "29": {},
            "30": {},
            "31": {},
            "32": {},
            "33": {},
            "34": {},
            "35": {},
            "36": {},
            "37": {},
            "38": {},
            "39": {},
            "40": {},
            "41": {},
            "42": {},
            "43": {},
            "44": {},
            "45": {},
            "46": {},
            "47": {},
            "48": {},
            "49": {},
            "50": {},
            "51": {},
            "52": {},
            "53": {},
            "54": {},
            "55": {},
            "56": {},
            "57": {},
            "58": {},
            "59": {},
            "60": {},
            "61": {},
            "62": {},
            "63": {},
            "64": {},
            "65": {},
            "66": {},
            "67": {},
            "68": {},
            "69": {},
            "70": {},
            "71": {},
            "72": {},
            "73": {},
            "74": {},
            "75": {},
            "76": {},
            "77": {},
            "78": {},
            "79": {},
            "80": {},
            "81": {},
            "82": {},
            "83": {},
            "84": {},
            "85": {},
            "86": {},
            "87": {},
            "88": {},
            "89": {},
            "90": {},
            "91": {},
            "92": {},
            "93": {},
            "94": {},
            "95": {}
        },
        "57": {
            "01": {
                "01G": {}
            },
            "01P": {},
            "02": {
                "01G": {}
            },
            "02P": {},
            "03": {
                "01G": {}
            },
            "03P": {},
            "04": {},
            "04P": {},
            "05": {},
            "06": {},
            "07": {},
            "08": {},
            "09": {},
            "10": {},
            "100": {},
            "101": {},
            "102": {},
            "103": {},
            "104": {},
            "105": {},
            "106": {},
            "107": {},
            "108": {},
            "109": {},
            "11": {},
            "110": {},
            "111": {},
            "112": {},
            "113": {},
            "114": {},
            "115": {},
            "116": {},
            "117": {},
            "118": {},
            "119": {},
            "12": {},
            "120": {},
            "121": {},
            "122": {},
            "123": {},
            "124": {},
            "125": {},
            "126": {},
            "127": {},
            "128": {},
            "129": {},
            "13": {},
            "130": {},
            "131": {},
            "132": {},
            "133": {},
            "134": {},
            "135": {},
            "136": {},
            "137": {},
            "138": {},
            "139": {},
            "14": {},
            "140": {},
            "141": {},
            "142": {},
            "143": {},
            "144": {},
            "145": {},
            "146": {},
            "147": {},
            "148": {},
            "149": {},
            "14P": {},
            "15": {},
            "150": {},
            "151": {},
            "152": {},
            "153": {},
            "154": {},
            "155": {},
            "156": {},
            "157": {},
            "158": {},
            "159": {},
            "16": {},
            "160": {},
            "161": {},
            "162": {},
            "163": {},
            "164": {},
            "165": {},
            "166": {},
            "167": {},
            "17": {},
            "18": {},
            "19": {},
            "20": {},
            "21": {},
            "22": {},
            "23": {},
            "24": {},
            "25": {},
            "26": {},
            "27": {},
            "28": {},
            "29": {},
            "30": {},
            "31": {},
            "31P": {},
            "32": {},
            "33": {},
            "34": {},
            "35": {},
            "36": {},
            "37": {},
            "38": {},
            "39": {},
            "40": {},
            "41": {},
            "42": {},
            "43": {},
            "44": {},
            "45": {},
            "46": {},
            "47": {},
            "48": {},
            "49": {},
            "50": {},
            "51": {},
            "52": {},
            "53": {},
            "54": {},
            "55": {},
            "56": {},
            "57": {},
            "58": {},
            "59": {},
            "60": {},
            "61": {},
            "62": {},
            "63": {},
            "64": {},
            "65": {},
            "66": {},
            "67": {},
            "67P": {},
            "68": {},
            "69": {},
            "70": {},
            "71": {},
            "72": {},
            "73": {},
            "74": {},
            "75": {},
            "76": {},
            "77": {},
            "78": {},
            "79": {},
            "80": {},
            "81": {},
            "82": {},
            "83": {},
            "84": {},
            "85": {},
            "86": {},
            "87": {},
            "88": {},
            "89": {},
            "90": {},
            "91": {},
            "92": {},
            "93": {},
            "94": {},
            "95": {},
            "96": {},
            "97": {},
            "98": {},
            "99": {}
        },
        "58": {
            "01": {
                "01G": {}
            },
            "01P": {},
            "02": {
                "01G": {}
            },
            "02P": {},
            "04": {},
            "05": {},
            "06": {},
            "07": {},
            "08": {},
            "08P": {},
            "09": {},
            "10": {},
            "100": {},
            "101": {},
            "102": {},
            "103": {},
            "104": {},
            "105": {},
            "106": {},
            "107": {},
            "108": {},
            "109": {},
            "11": {},
            "110": {},
            "111": {},
            "112": {},
            "113": {},
            "114": {},
            "115": {},
            "116": {},
            "117": {},
            "118": {},
            "119": {},
            "12": {},
            "120": {},
            "121": {},
            "122": {},
            "123": {},
            "124": {},
            "125": {},
            "126": {},
            "127": {},
            "128": {},
            "129": {},
            "13": {},
            "130": {},
            "131": {},
            "131P": {},
            "132": {},
            "133": {},
            "134": {},
            "135": {},
            "136": {},
            "137": {},
            "138": {},
            "139": {},
            "14": {},
            "140": {},
            "141": {},
            "142": {},
            "143": {},
            "15": {},
            "16": {},
            "16P": {},
            "17": {},
            "18": {},
            "19": {
                "01G": {}
            },
            "19P": {},
            "20": {},
            "21": {},
            "22": {},
            "23": {},
            "24": {},
            "25": {},
            "26": {},
            "27": {},
            "28": {},
            "28P": {},
            "29": {},
            "31": {},
            "32": {},
            "33": {},
            "34": {},
            "35": {},
            "36": {},
            "37": {},
            "38": {},
            "39": {},
            "40": {},
            "41": {},
            "42": {},
            "43": {},
            "44": {},
            "45": {},
            "45P": {},
            "46": {},
            "47": {},
            "48": {},
            "49": {},
            "50": {},
            "51": {},
            "52": {},
            "53": {},
            "54": {},
            "55": {},
            "56": {},
            "57": {},
            "58": {},
            "59": {},
            "59P": {},
            "60": {},
            "61": {},
            "62": {},
            "63": {},
            "64": {},
            "65": {},
            "66": {},
            "67": {},
            "68": {},
            "69": {},
            "70": {},
            "71": {},
            "72": {},
            "73": {},
            "74": {},
            "75": {},
            "76": {},
            "77": {},
            "78": {},
            "79": {},
            "80": {},
            "81": {},
            "82": {},
            "83": {},
            "84": {},
            "85": {},
            "86": {},
            "87": {},
            "88": {},
            "89": {},
            "90": {},
            "91": {},
            "92": {},
            "93": {},
            "94": {},
            "95": {},
            "96": {},
            "97": {},
            "98": {},
            "99": {}
        },
        "59": {
            "01": {
                "01G": {}
            },
            "01P": {},
            "02": {},
            "03": {},
            "04": {},
            "05": {},
            "06": {},
            "07": {},
            "08": {},
            "09": {},
            "10": {},
            "11": {},
            "12": {}
        },
        "67": {
            "01": {
                "02G": {}
            },
            "01P": {},
            "02": {
                "01G": {}
            },
            "02P": {},
            "03": {},
            "04": {},
            "05": {},
            "06": {},
            "07": {}
        },
        "73": {
            "01": {
                "01G": {}
            },
            "01P": {},
            "02": {},
            "03": {}
        },
        "78": {
            "01": {
                "01G": {}
            },
            "01P": {},
            "02": {},
            "02P": {},
            "03": {},
            "04": {},
            "05": {},
            "06": {},
            "07": {},
            "08": {},
            "09": {},
            "10": {}
        },
        "81": {
            "01": {
                "01G": {}
            },
            "01P": {},
            "02": {},
            "03": {},
            "04": {},
            "05": {},
            "06": {},
            "07": {},
            "08": {},
            "09": {},
            "10": {}
        },
        "82": {
            "01": {
                "01G": {}
            },
            "01P": {},
            "02": {
                "01G": {}
            },
            "02P": {},
            "03": {},
            "04": {}
        },
        "83": {
            "01": {}
        }
    },
    "HLA-C": {
        "01": {
            "02": {
                "01G": {}
            },
            "02P": {},
            "03": {
                "01G": {}
            },
            "03P": {},
            "04": {},
            "05": {},
            "06": {},
            "07": {},
            "07P": {},
            "08": {},
            "09": {},
            "09P": {},
            "10": {},
            "100": {},
            "101": {},
            "102": {},
            "103": {},
            "104": {},
            "105": {},
            "106": {},
            "107": {},
            "108": {},
            "109": {},
            "11": {},
            "110": {},
            "111": {},
            "112": {},
            "113": {},
            "114": {},
            "114P": {},
            "115": {},
            "116": {},
            "117": {},
            "118": {},
            "119": {},
            "12": {},
            "120": {},
            "121": {},
            "122": {},
            "123": {},
            "124": {},
            "125": {},
            "126": {},
            "127": {},
            "128": {},
            "129": {},
            "12P": {},
            "13": {},
            "130": {},
            "131": {},
            "132": {},
            "133": {},
            "134": {},
            "135": {},
            "136": {},
            "137": {},
            "138": {},
            "139": {},
            "14": {},
            "140": {},
            "141": {},
            "142": {},
            "143": {},
            "144": {},
            "145": {},
            "146": {},
            "146P": {},
            "147": {
                "01G": {}
            },
            "147P": {},
            "148": {},
            "149": {},
            "15": {},
            "150": {},
            "151": {},
            "152": {},
            "153": {},
            "154": {},
            "155": {},
            "156": {},
            "157": {},
            "158": {},
            "159": {},
            "15P": {},
            "16": {},
            "160": {},
            "161": {},
            "162": {},
            "163": {},
            "164": {},
            "165": {},
            "166": {},
            "167": {},
            "168": {},
            "169": {},
            "169P": {},
            "17": {},
            "170": {},
            "171": {},
            "172": {},
            "173": {},
            "174": {},
            "175": {},
            "176": {},
            "177": {},
            "178": {},
            "179": {},
            "18": {},
            "180": {},
            "181": {},
            "182": {},
            "183": {},
            "184": {},
            "185": {},
            "186": {},
            "187": {},
            "188": {},
            "189": {},
            "19": {},
            "190": {},
            "191": {},
            "192": {},
            "193": {},
            "194": {},
            "195": {},
            "196": {},
            "197": {},
            "198": {},
            "199": {},
            "20": {},
            "200": {},
            "201": {},
            "202": {},
            "203": {},
            "204": {},
            "205": {},
            "206": {},
            "207": {},
            "208": {},
            "209": {},
            "21": {},
            "210": {},
            "211": {},
            "212": {},
            "213": {},
            "214": {},
            "215": {},
            "216": {},
            "217": {},
            "218": {},
            "219": {},
            "22": {},
            "220": {},
            "221": {},
            "222": {},
            "223": {},
            "224": {},
            "225": {},
            "226": {},
            "227": {},
            "228": {},
            "229": {},
            "23": {},
            "230": {},
            "231": {},
            "232": {},
            "233": {},
            "234": {},
            "235": {},
            "236": {},
            "237": {},
            "238": {},
            "239": {},
            "24": {},
            "240": {},
            "241": {},
            "242": {},
            "243": {},
            "244": {},
            "245": {},
            "246": {},
            "247": {},
            "248": {},
            "249": {},
            "25": {},
            "250": {},
            "251": {},
            "252": {},
            "253": {},
            "26": {},
            "27": {},
            "28": {},
            "29": {},
            "30": {},
            "31": {},
            "32": {},
            "32P": {},
            "33": {},
            "34": {},
            "35": {},
            "36": {},
            "36P": {},
            "37": {},
            "38": {},
            "39": {},
            "40": {},
            "41": {},
            "42": {},
            "43": {},
            "44": {},
            "45": {},
            "46": {},
            "47": {},
            "48": {},
            "49": {},
            "49P": {},
            "50": {},
            "51": {},
            "52": {},
            "53": {},
            "54": {},
            "55": {},
            "56": {},
            "57": {},
            "58": {},
            "59": {},
            "60": {},
            "61": {},
            "62": {},
            "63": {},
            "63P": {},
            "64": {},
            "65": {},
            "66": {},
            "67": {},
            "68": {},
            "69": {},
            "70": {},
            "71": {},
            "72": {},
            "73": {},
            "74": {},
            "75": {},
            "76": {},
            "77": {},
            "78": {},
            "79": {},
            "79P": {},
            "80": {},
            "81": {},
            "82": {},
            "83": {},
            "84": {},
            "85": {},
            "86": {},
            "87": {},
            "88": {},
            "88P": {},
            "89": {},
            "90": {},
            "91": {},
            "92": {},
            "93": {},
            "94": {},
            "95": {},
            "96": {},
            "97": {},
            "98": {},
            "99": {}
        },
        "02": {
            "02": {
                "02G": {}
            },
            "02P": {},
            "03": {},
            "04": {},
            "05": {},
            "05P": {},
            "06": {},
            "06P": {},
            "07": {},
            "08": {
                "01G": {}
            },
            "08P": {},
            "09": {},
            "10": {
                "01G": {}
            },
            "100": {},
            "101": {},
            "102": {},
            "103": {},
            "104": {},
            "105": {},
            "106": {},
            "107": {},
            "108": {},
            "109": {},
            "11": {},
            "110": {},
            "111": {},
            "112": {},
            "113": {},
            "114": {},
            "115": {},
            "116": {},
            "117": {},
            "118": {},
            "119": {},
            "12": {},
            "120": {},
            "121": {},
            "122": {},
            "123": {},
            "124": {},
            "125": {},
            "126": {},
            "127": {},
            "128": {},
            "129": {},
            "13": {},
            "130": {},
            "131": {},
            "132": {},
            "133": {},
            "134": {},
            "134P": {},
            "135": {},
            "136": {},
            "137": {},
            "138": {},
            "139": {},
            "14": {
                "01G": {}
            },
            "140": {},
            "141": {},
            "142": {},
            "143": {},
            "144": {},
            "145": {},
            "146": {},
            "147": {},
            "148": {},
            "149": {},
            "14P": {},
            "15": {},
            "150": {},
            "151": {},
            "152": {},
            "153": {},
            "154": {},
            "155": {},
            "156": {},
            "157": {},
            "158": {},
            "159": {},
            "159P": {},
            "16": {
                "02G": {}
            },
            "160": {},
            "161": {},
            "162": {},
            "163": {},
            "164": {},
            "165": {},
            "166": {},
            "167": {},
            "168": {},
            "169": {},
            "16P": {},
            "17": {},
            "170": {},
            "171": {},
            "172": {},
            "173": {},
            "174": {},
            "175": {},
            "176": {},
            "177": {},
            "178": {},
            "179": {},
            "18": {},
            "180": {},
            "181": {},
            "182": {},
            "182P": {},
            "183": {},
            "184": {},
            "185": {},
            "186": {},
            "187": {},
            "188": {},
            "189": {},
            "19": {},
            "190": {},
            "191": {},
            "192": {},
            "193": {},
            "194": {},
            "195": {},
            "196": {},
            "197": {},
            "198": {},
            "199": {},
            "20": {},
            "200": {},
            "201": {},
            "202": {},
            "203": {},
            "204": {},
            "205": {},
            "206": {},
            "207": {},
            "208": {},
            "209": {},
            "21": {},
            "210": {},
            "211": {},
            "212": {},
            "213": {},
            "214": {},
            "215": {},
            "216": {},
            "217": {},
            "218": {},
            "219": {},
            "22": {},
            "220": {},
            "221": {},
            "222": {},
            "223": {},
            "23": {},
            "24": {},
            "25": {},
            "26": {},
            "26P": {},
            "27": {},
            "27P": {},
            "28": {},
            "29": {},
            "30": {},
            "31": {},
            "32": {},
            "33": {},
            "34": {},
            "35": {},
            "36": {},
            "36P": {},
            "37": {},
            "38": {},
            "39": {},
            "40": {},
            "40P": {},
            "42": {},
            "43": {},
            "43P": {},
            "44": {},
            "45": {},
            "46": {},
            "47": {},
            "48": {},
            "49": {},
            "50": {},
            "51": {},
            "52": {},
            "53": {},
            "53P": {},
            "54": {},
            "55": {},
            "55P": {},
            "56": {},
            "57": {},
            "58": {},
            "59": {},
            "60": {},
            "61": {},
            "61P": {},
            "62": {},
            "63": {},
            "64": {},
            "65": {},
            "66": {},
            "67": {},
            "68": {},
            "69": {},
            "70": {},
            "71": {},
            "72": {},
            "73": {},
            "74": {},
            "75": {},
            "76": {},
            "77": {},
            "78": {},
            "79": {},
            "80": {},
            "81": {},
            "82": {},
            "83": {},
            "84": {},
            "85": {},
            "86": {},
            "87": {},
            "88": {},
            "89": {},
            "90": {},
            "91": {},
            "92": {},
            "93": {},
            "94": {},
            "95": {},
            "96": {},
            "97": {},
            "98": {},
            "99": {}
        },
        "03": {
            "02": {
                "01G": {}
            },
            "02P": {},
            "03": {
                "01G": {}
            },
            "03P": {},
            "04": {
                "01G": {},
                "02G": {}
            },
            "04P": {},
            "05": {
                "01G": {}
            },
            "05P": {},
            "06": {
                "01G": {}
            },
            "06P": {},
            "07": {
                "01G": {}
            },
            "07P": {},
            "08": {},
            "09": {},
            "10": {},
            "100": {},
            "101": {},
            "102": {},
            "103": {},
            "104": {},
            "105": {},
            "106": {},
            "107": {},
            "108": {},
            "109": {},
            "11": {},
            "110": {},
            "111": {},
            "112": {},
            "113": {},
            "113P": {},
            "114": {},
            "115": {},
            "115P": {},
            "116": {},
            "116P": {},
            "117": {},
            "118": {},
            "119": {},
            "119P": {},
            "11P": {},
            "120": {},
            "121": {},
            "122": {},
            "123": {},
            "124": {},
            "125": {},
            "126": {},
            "127": {},
            "128": {},
            "129": {},
            "13": {
                "01G": {}
            },
            "130": {},
            "131": {},
            "132": {},
            "133": {},
            "134": {},
            "135": {},
            "136": {},
            "137": {},
            "138": {},
            "139": {},
            "13P": {},
            "14": {
                "01G": {}
            },
            "140": {
                "01G": {}
            },
            "140P": {},
            "141": {},
            "142": {},
            "143": {},
            "144": {},
            "145": {},
            "146": {},
            "147": {},
            "148": {},
            "149": {},
            "14P": {},
            "15": {},
            "150": {},
            "151": {},
            "152": {},
            "153": {},
            "154": {},
            "155": {},
            "156": {},
            "157": {},
            "158": {},
            "159": {},
            "16": {},
            "160": {},
            "161": {},
            "162": {},
            "163": {},
            "164": {},
            "165": {},
            "165P": {},
            "166": {},
            "167": {},
            "168": {},
            "169": {},
            "17": {},
            "170": {},
            "171": {},
            "172": {},
            "173": {},
            "174": {},
            "175": {},
            "176": {},
            "177": {},
            "178": {},
            "179": {},
            "17P": {},
            "18": {},
            "180": {},
            "181": {},
            "182": {},
            "183": {},
            "184": {},
            "184P": {},
            "185": {},
            "186": {},
            "186P": {},
            "187": {},
            "188": {},
            "189": {},
            "18P": {},
            "19": {},
            "190": {},
            "191": {},
            "192": {},
            "193": {},
            "194": {},
            "195": {},
            "196": {},
            "197": {},
            "198": {},
            "199": {},
            "20": {},
            "200": {},
            "201": {},
            "202": {},
            "203": {},
            "204": {},
            "205": {},
            "206": {},
            "207": {},
            "208": {},
            "209": {},
            "21": {},
            "210": {},
            "211": {},
            "212": {},
            "213": {},
            "214": {},
            "215": {},
            "216": {},
            "217": {},
            "218": {},
            "219": {},
            "22": {},
            "220": {},
            "221": {},
            "222": {},
            "223": {},
            "224": {},
            "225": {},
            "226": {},
            "227": {},
            "228": {},
            "229": {},
            "23": {},
            "230": {},
            "231": {},
            "232": {},
            "233": {},
            "234": {},
            "235": {},
            "236": {},
            "237": {},
            "238": {},
            "239": {},
            "24": {},
            "240": {},
            "241": {},
            "242": {},
            "243": {},
            "244": {},
            "245": {},
            "246": {},
            "247": {},
            "248": {},
            "249": {},
            "25": {},
            "250": {},
            "251": {},
            "252": {},
            "253": {},
            "254": {},
            "255": {},
            "256": {},
            "257": {},
            "258": {},
            "259": {},
            "26": {},
            "260": {},
            "261": {},
            "262": {},
            "263": {},
            "263P": {},
            "264": {},
            "265": {},
            "266": {},
            "267": {},
            "268": {},
            "269": {},
            "26P": {},
            "27": {},
            "270": {},
            "271": {},
            "272": {},
            "273": {},
            "274": {},
            "275": {},
            "276": {},
            "277": {},
            "278": {},
            "279": {},
            "28": {},
            "280": {},
            "281": {},
            "282": {},
            "283": {},
            "284": {},
            "285": {},
            "286": {},
            "287": {},
            "287P": {},
            "288": {},
            "289": {},
            "29": {},
            "290": {},
            "291": {},
            "292": {},
            "293": {},
            "294": {},
            "295": {},
            "296": {},
            "296P": {},
            "297": {},
            "298": {},
            "299": {},
            "30": {},
            "300": {},
            "301": {},
            "302": {},
            "303": {},
            "304": {},
            "305": {},
            "306": {},
            "307": {},
            "308": {},
            "309": {},
            "31": {},
            "310": {},
            "311": {},
            "312": {},
            "313": {},
            "314": {},
            "315": {},
            "316": {},
            "317": {},
            "318": {},
            "319": {},
            "32": {
                "01G": {}
            },
            "320": {},
            "321": {},
            "322": {},
            "323": {},
            "324": {},
            "325": {},
            "326": {},
            "327": {},
            "328": {},
            "329": {},
            "32P": {},
            "33": {},
            "330": {},
            "331": {},
            "332": {},
            "333": {},
            "334": {},
            "335": {},
            "336": {},
            "337": {},
            "338": {},
            "339": {},
            "34": {},
            "340": {},
            "341": {},
            "342": {},
            "343": {},
            "344": {
                "01G": {}
            },
            "344P": {},
            "345": {},
            "346": {},
            "347": {},
            "348": {},
            "349": {},
            "35": {
                "02G": {}
            },
            "350": {},
            "351": {},
            "352": {},
            "353": {},
            "354": {},
            "355": {},
            "356": {},
            "357": {},
            "358": {},
            "359": {},
            "35P": {},
            "36": {},
            "360": {},
            "361": {},
            "362": {},
            "363": {},
            "364": {},
            "365": {},
            "366": {},
            "367": {},
            "368": {},
            "369": {},
            "37": {},
            "370": {},
            "371": {},
            "372": {},
            "373": {},
            "374": {},
            "375": {},
            "376": {},
            "377": {},
            "378": {},
            "379": {},
            "37P": {},
            "38": {},
            "380": {},
            "381": {},
            "382": {},
            "383": {},
            "384": {},
            "385": {},
            "386": {},
            "387": {},
            "388": {},
            "389": {},
            "38P": {},
            "39": {},
            "390": {},
            "391": {},
            "392": {},
            "393": {},
            "394": {},
            "395": {},
            "396": {},
            "397": {},
            "398": {},
            "399": {},
            "40": {
                "01G": {}
            },
            "400": {},
            "401": {},
            "402": {},
            "403": {},
            "404": {
                "01G": {}
            },
            "405": {},
            "406": {},
            "407": {},
            "408": {},
            "409": {},
            "40P": {},
            "41": {},
            "410": {},
            "411": {},
            "412": {},
            "413": {},
            "414": {},
            "415": {},
            "416": {},
            "417": {},
            "418": {},
            "419": {},
            "41P": {},
            "42": {},
            "420": {},
            "421": {},
            "422": {},
            "423": {},
            "424": {},
            "425": {},
            "426": {},
            "427": {},
            "428": {},
            "429": {},
            "42P": {},
            "43": {},
            "430": {},
            "431": {},
            "432": {},
            "433": {},
            "434": {},
            "435": {},
            "436": {},
            "437": {},
            "438": {},
            "439": {},
            "43P": {},
            "44": {},
            "440": {},
            "441": {},
            "442": {},
            "443": {},
            "444": {},
            "445": {},
            "446": {},
            "447": {},
            "448": {},
            "449": {},
            "45": {},
            "450": {},
            "451": {},
            "452": {},
            "453": {},
            "454": {},
            "455": {},
            "456": {},
            "457": {},
            "458": {},
            "459": {},
            "46": {},
            "460": {},
            "461": {},
            "462": {},
            "463": {},
            "464": {},
            "465": {},
            "466": {},
            "467": {},
            "468": {},
            "469": {},
            "47": {},
            "470": {},
            "471": {},
            "472": {},
            "473": {},
            "474": {},
            "475": {},
            "476": {},
            "477": {},
            "478": {},
            "479": {},
            "48": {},
            "480": {},
            "481": {},
            "482": {},
            "483": {},
            "484": {},
            "485": {},
            "486": {},
            "487": {},
            "488": {},
            "489": {},
            "49": {},
            "490": {},
            "491": {},
            "492": {},
            "493": {},
            "494": {},
            "495": {},
            "496": {},
            "497": {},
            "498": {},
            "499": {},
            "50": {},
            "500": {},
            "501": {},
            "502": {},
            "503": {},
            "504": {},
            "505": {},
            "506": {},
            "507": {},
            "508": {},
            "509": {},
            "51": {},
            "510": {},
            "511": {},
            "512": {},
            "513": {},
            "514": {},
            "515": {},
            "516": {},
            "517": {},
            "518": {},
            "519": {},
            "52": {},
            "520": {},
            "521": {},
            "522": {},
            "523": {},
            "524": {},
            "525": {},
            "526": {},
            "527": {},
            "528": {},
            "529": {},
            "53": {},
            "530": {},
            "531": {},
            "532": {},
            "533": {},
            "534": {},
            "535": {
                "01G": {}
            },
            "535P": {},
            "536": {},
            "537": {},
            "538": {},
            "539": {},
            "54": {},
            "540": {},
            "541": {},
            "542": {},
            "543": {},
            "544": {},
            "545": {},
            "546": {},
            "547": {},
            "548": {},
            "549": {},
            "55": {},
            "550": {},
            "551": {},
            "552": {},
            "553": {},
            "554": {},
            "555": {},
            "556": {},
            "557": {},
            "558": {},
            "559": {},
            "56": {},
            "560": {},
            "561": {},
            "562": {},
            "563": {},
            "564": {},
            "565": {},
            "566": {},
            "567": {},
            "568": {},
            "569": {},
            "57": {},
            "570": {},
            "571": {},
            "572": {},
            "573": {},
            "574": {},
            "575": {},
            "576": {},
            "577": {},
            "578": {},
            "579": {},
            "57P": {},
            "58": {},
            "580": {},
            "581": {},
            "582": {},
            "583": {},
            "584": {},
            "585": {},
            "586": {},
            "587": {},
            "588": {},
            "589": {},
            "59": {},
            "590": {},
            "591": {},
            "592": {},
            "593": {},
            "594": {},
            "595": {},
            "596": {},
            "597": {},
            "598": {},
            "599": {},
            "60": {},
            "600": {},
            "601": {},
            "602": {},
            "603": {},
            "604": {},
            "605": {},
            "606": {},
            "607": {},
            "608": {},
            "609": {},
            "61": {},
            "610": {},
            "611": {},
            "612": {},
            "613": {},
            "614": {},
            "615": {},
            "616": {},
            "617": {},
            "618": {},
            "619": {},
            "62": {},
            "620": {},
            "621": {},
            "622": {},
            "623": {},
            "624": {},
            "625": {},
            "626": {},
            "627": {},
            "628": {},
            "629": {},
            "63": {},
            "630": {},
            "631": {},
            "632": {},
            "633": {},
            "634": {},
            "635": {},
            "636": {},
            "637": {},
            "638": {},
            "639": {},
            "64": {},
            "640": {},
            "64P": {},
            "65": {},
            "66": {},
            "67": {},
            "68": {},
            "69": {},
            "70": {},
            "71": {},
            "72": {},
            "73": {},
            "74": {},
            "75": {},
            "76": {},
            "77": {},
            "78": {},
            "79": {},
            "80": {},
            "80P": {},
            "81": {},
            "82": {},
            "83": {},
            "84": {},
            "85": {},
            "86": {},
            "87": {},
            "87P": {},
            "88": {},
            "89": {},
            "90": {},
            "91": {},
            "91P": {},
            "92": {},
            "93": {},
            "94": {},
            "95": {},
            "96": {},
            "96P": {},
            "97": {},
            "98": {}
        },
        "04": {
            "01": {
                "01G": {},
                "76G": {}
            },
            "01P": {},
            "03": {
                "01G": {}
            },
            "03P": {},
            "04": {
                "01G": {}
            },
            "04P": {},
            "05": {},
            "06": {
                "01G": {}
            },
            "06P": {},
            "07": {},
            "07P": {},
            "08": {},
            "09": {},
            "10": {
                "01G": {}
            },
            "100": {},
            "101": {},
            "102": {},
            "103": {},
            "103P": {},
            "104": {},
            "105": {},
            "106": {},
            "107": {},
            "108": {},
            "109": {},
            "10P": {},
            "11": {},
            "110": {},
            "111": {},
            "112": {},
            "113": {},
            "114": {},
            "115": {},
            "116": {},
            "117": {},
            "118": {},
            "119": {},
            "12": {},
            "120": {},
            "121": {},
            "122": {},
            "123": {},
            "124": {},
            "125": {},
            "126": {},
            "127": {},
            "128": {},
            "129": {},
            "13": {
                "01G": {}
            },
            "130": {},
            "131": {},
            "132": {},
            "133": {},
            "134": {},
            "135": {},
            "136": {},
            "137": {},
            "138": {},
            "139": {},
            "13P": {},
            "14": {},
            "140": {},
            "141": {},
            "142": {},
            "143": {},
            "144": {},
            "145": {},
            "146": {},
            "147": {},
            "148": {},
            "149": {},
            "15": {},
            "150": {},
            "151": {},
            "152": {},
            "153": {},
            "154": {},
            "155": {},
            "156": {},
            "157": {},
            "158": {},
            "159": {},
            "15P": {},
            "16": {},
            "160": {},
            "160P": {},
            "161": {},
            "162": {},
            "163": {},
            "164": {},
            "164P": {},
            "165": {},
            "166": {},
            "166P": {},
            "167": {},
            "168": {},
            "169": {},
            "17": {},
            "170": {},
            "171": {},
            "172": {},
            "173": {},
            "174": {},
            "175": {},
            "176": {},
            "177": {},
            "178": {},
            "179": {},
            "18": {},
            "180": {},
            "180P": {},
            "181": {},
            "182": {},
            "183": {},
            "184": {},
            "185": {},
            "186": {},
            "187": {},
            "188": {},
            "189": {},
            "19": {},
            "190": {},
            "191": {},
            "192": {},
            "193": {},
            "194": {},
            "195": {},
            "196": {},
            "197": {},
            "198": {},
            "199": {},
            "20": {},
            "200": {},
            "201": {},
            "201P": {},
            "202": {},
            "202P": {},
            "203": {},
            "204": {},
            "205": {},
            "206": {},
            "207": {},
            "208": {},
            "209": {},
            "210": {},
            "211": {},
            "212": {},
            "213": {},
            "214": {},
            "215": {},
            "216": {},
            "217": {},
            "218": {},
            "219": {},
            "220": {},
            "221": {},
            "222": {},
            "223": {},
            "223P": {},
            "224": {},
            "225": {},
            "226": {},
            "227": {},
            "228": {},
            "229": {},
            "23": {},
            "230": {},
            "231": {},
            "232": {},
            "233": {},
            "234": {},
            "235": {},
            "236": {},
            "237": {},
            "238": {},
            "239": {},
            "24": {},
            "240": {},
            "241": {},
            "242": {},
            "243": {},
            "244": {},
            "245": {},
            "246": {},
            "247": {},
            "248": {},
            "249": {},
            "25": {},
            "250": {},
            "251": {},
            "252": {},
            "253": {},
            "254": {},
            "255": {},
            "256": {},
            "257": {},
            "258": {},
            "259": {},
            "26": {},
            "260": {},
            "261": {},
            "262": {},
            "263": {},
            "264": {},
            "265": {},
            "266": {},
            "267": {},
            "268": {},
            "269": {},
            "27": {},
            "270": {},
            "271": {},
            "272": {},
            "273": {},
            "274": {},
            "275": {},
            "276": {},
            "277": {},
            "278": {},
            "279": {},
            "28": {},
            "280": {},
            "281": {},
            "282": {},
            "283": {},
            "284": {},
            "285": {},
            "286": {},
            "287": {},
            "288": {},
            "289": {},
            "29": {},
            "290": {},
            "291": {},
            "292": {},
            "293": {},
            "294": {},
            "295": {},
            "296": {},
            "297": {},
            "298": {},
            "299": {},
            "30": {},
            "300": {},
            "301": {},
            "302": {},
            "303": {},
            "304": {
                "02G": {}
            },
            "304P": {},
            "305": {},
            "306": {},
            "307": {},
            "308": {},
            "309": {},
            "31": {},
            "310": {},
            "311": {},
            "312": {},
            "313": {
                "01G": {}
            },
            "313P": {},
            "314": {},
            "315": {},
            "316": {},
            "317": {},
            "318": {},
            "319": {},
            "32": {},
            "320": {},
            "321": {},
            "322": {},
            "323": {},
            "324": {},
            "325": {},
            "326": {},
            "327": {},
            "328": {},
            "329": {},
            "33": {},
            "330": {},
            "331": {},
            "332": {},
            "333": {},
            "334": {},
            "335": {},
            "336": {},
            "337": {},
            "338": {},
            "339": {},
            "34": {},
            "340": {},
            "341": {},
            "342": {},
            "343": {},
            "344": {},
            "345": {},
            "346": {},
            "347": {},
            "348": {},
            "349": {},
            "35": {},
            "350": {},
            "351": {},
            "351P": {},
            "352": {},
            "353": {},
            "354": {},
            "355": {
                "01G": {}
            },
            "355P": {},
            "356": {},
            "357": {},
            "358": {},
            "359": {},
            "35P": {},
            "36": {},
            "360": {
                "01G": {}
            },
            "360P": {},
            "361": {},
            "362": {},
            "363": {},
            "364": {},
            "365": {},
            "366": {},
            "367": {},
            "368": {},
            "369": {},
            "37": {},
            "370": {},
            "371": {},
            "372": {},
            "373": {},
            "374": {},
            "375": {},
            "376": {},
            "377": {},
            "378": {},
            "379": {},
            "38": {},
            "380": {},
            "381": {},
            "382": {},
            "383": {},
            "384": {},
            "385": {},
            "386": {},
            "387": {},
            "388": {},
            "389": {},
            "39": {},
            "390": {},
            "391": {},
            "392": {},
            "393": {},
            "394": {},
            "395": {},
            "396": {},
            "397": {},
            "398": {},
            "399": {},
            "40": {},
            "400": {},
            "401": {},
            "402": {},
            "403": {},
            "404": {},
            "405": {},
            "406": {},
            "407": {},
            "408": {},
            "409": {},
            "41": {},
            "410": {},
            "411": {},
            "412": {},
            "413": {},
            "414": {},
            "415": {},
            "416": {},
            "417": {},
            "418": {},
            "419": {},
            "42": {},
            "420": {},
            "421": {},
            "422": {},
            "423": {},
            "424": {},
            "425": {},
            "426": {},
            "427": {},
            "428": {},
            "429": {},
            "42P": {},
            "43": {},
            "430": {},
            "431": {},
            "432": {},
            "433": {},
            "434": {},
            "435": {},
            "436": {},
            "437": {},
            "438": {},
            "439": {},
            "44": {},
            "440": {},
            "441": {},
            "442": {},
            "443": {},
            "444": {},
            "445": {},
            "446": {},
            "447": {},
            "448": {},
            "449": {},
            "45": {},
            "450": {},
            "451": {},
            "452": {},
            "453": {},
            "454": {},
            "455": {},
            "456": {},
            "457": {},
            "458": {},
            "459": {},
            "46": {},
            "460": {},
            "461": {},
            "462": {},
            "463": {},
            "464": {},
            "465": {},
            "466": {},
            "467": {},
            "468": {},
            "469": {},
            "47": {},
            "470": {},
            "471": {},
            "472": {},
            "473": {},
            "474": {},
            "475": {},
            "476": {},
            "477": {},
            "478": {},
            "479": {},
            "48": {},
            "480": {},
            "481": {},
            "482": {},
            "483": {},
            "484": {},
            "485": {},
            "486": {},
            "487": {},
            "488": {},
            "489": {},
            "49": {},
            "490": {},
            "491": {},
            "492": {},
            "493": {},
            "494": {},
            "495": {},
            "496": {},
            "497": {},
            "498": {},
            "499": {},
            "50": {},
            "500": {},
            "501": {
                "01G": {}
            },
            "501P": {},
            "502": {},
            "503": {},
            "504": {},
            "505": {},
            "506": {},
            "507": {},
            "51": {},
            "52": {},
            "53": {},
            "54": {},
            "54P": {},
            "55": {},
            "56": {},
            "57": {},
            "58": {},
            "59": {
                "01G": {}
            },
            "59P": {},
            "60": {},
            "61": {},
            "62": {},
            "63": {},
            "64": {},
            "64P": {},
            "65": {
                "01G": {}
            },
            "65P": {},
            "66": {},
            "67": {},
            "68": {},
            "69": {},
            "70": {},
            "71": {},
            "72": {},
            "73": {},
            "74": {},
            "75": {},
            "76": {},
            "77": {},
            "78": {},
            "79": {},
            "80": {},
            "81": {},
            "82": {},
            "83": {},
            "84": {},
            "85": {},
            "86": {},
            "87": {},
            "88": {},
            "89": {},
            "90": {},
            "91": {},
            "92": {},
            "93": {},
            "94": {},
            "94P": {},
            "95": {},
            "96": {},
            "97": {},
            "98": {},
            "98P": {},
            "99": {}
        },
        "05": {
            "01": {
                "01G": {}
            },
            "01P": {},
            "03": {},
            "04": {},
            "04P": {},
            "05": {},
            "05P": {},
            "06": {},
            "07": {},
            "08": {},
            "09": {},
            "09P": {},
            "10": {},
            "100": {},
            "101": {},
            "102": {},
            "103": {},
            "103P": {},
            "104": {},
            "105": {},
            "106": {},
            "106P": {},
            "107": {},
            "108": {},
            "109": {},
            "11": {},
            "110": {},
            "111": {},
            "112": {},
            "113": {},
            "114": {},
            "115": {},
            "116": {},
            "117": {},
            "118": {},
            "119": {},
            "12": {},
            "120": {},
            "121": {},
            "122": {},
            "123": {},
            "124": {},
            "125": {},
            "126": {},
            "127": {},
            "128": {},
            "129": {},
            "13": {},
            "130": {},
            "131": {},
            "132": {},
            "133": {},
            "134": {},
            "135": {},
            "136": {},
            "137": {},
            "138": {},
            "139": {},
            "14": {},
            "140": {},
            "141": {},
            "142": {},
            "143": {},
            "144": {},
            "145": {},
            "146": {},
            "147": {},
            "148": {},
            "149": {},
            "15": {},
            "150": {},
            "151": {},
            "152": {},
            "153": {},
            "154": {},
            "155": {},
            "156": {},
            "157": {},
            "158": {},
            "159": {},
            "16": {},
            "160": {},
            "161": {},
            "162": {},
            "163": {},
            "164": {},
            "165": {},
            "166": {},
            "167": {},
            "168": {},
            "169": {},
            "17": {},
            "170": {},
            "171": {
                "01G": {}
            },
            "171P": {},
            "172": {},
            "173": {},
            "174": {},
            "175": {},
            "176": {},
            "177": {},
            "178": {
                "01G": {}
            },
            "178P": {},
            "179": {},
            "18": {},
            "180": {},
            "181": {},
            "182": {},
            "183": {},
            "184": {},
            "185": {},
            "186": {},
            "187": {},
            "188": {},
            "189": {},
            "18P": {},
            "19": {},
            "190": {},
            "191": {},
            "192": {},
            "193": {},
            "194": {},
            "195": {},
            "196": {},
            "197": {},
            "198": {},
            "199": {},
            "20": {},
            "200": {},
            "201": {},
            "202": {},
            "203": {},
            "204": {},
            "205": {},
            "206": {},
            "207": {},
            "208": {},
            "209": {},
            "21": {},
            "210": {},
            "211": {},
            "212": {},
            "213": {},
            "214": {},
            "215": {},
            "216": {
                "01G": {}
            },
            "216P": {},
            "217": {},
            "218": {},
            "219": {},
            "22": {},
            "220": {},
            "221": {},
            "222": {},
            "223": {},
            "224": {},
            "225": {},
            "226": {},
            "227": {},
            "228": {},
            "229": {},
            "22P": {},
            "23": {},
            "230": {},
            "231": {},
            "232": {},
            "233": {},
            "234": {},
            "235": {},
            "236": {},
            "237": {},
            "238": {},
            "239": {},
            "24": {},
            "240": {},
            "241": {},
            "242": {},
            "243": {},
            "244": {},
            "246": {},
            "247": {},
            "248": {},
            "249": {},
            "25": {},
            "250": {},
            "251": {},
            "252": {},
            "253": {},
            "254": {},
            "255": {},
            "256": {},
            "257": {},
            "258": {},
            "259": {},
            "26": {},
            "260": {},
            "261": {},
            "262": {},
            "263": {},
            "264": {},
            "265": {},
            "266": {},
            "267": {},
            "268": {},
            "269": {},
            "27": {},
            "270": {},
            "271": {},
            "272": {},
            "273": {},
            "274": {},
            "275": {},
            "276": {},
            "277": {},
            "278": {},
            "279": {},
            "28": {},
            "280": {},
            "281": {},
            "282": {},
            "283": {},
            "284": {},
            "285": {},
            "29": {},
            "29P": {},
            "30": {},
            "31": {},
            "32": {},
            "33": {},
            "34": {},
            "35": {},
            "36": {},
            "37": {},
            "38": {},
            "39": {},
            "40": {},
            "41": {},
            "42": {},
            "43": {},
            "44": {},
            "44P": {},
            "45": {},
            "46": {
                "01G": {}
            },
            "46P": {},
            "47": {},
            "48": {},
            "49": {},
            "50": {},
            "51": {},
            "52": {},
            "53": {},
            "54": {},
            "55": {},
            "56": {},
            "57": {},
            "58": {},
            "58P": {},
            "59": {},
            "60": {},
            "61": {},
            "62": {},
            "63": {},
            "64": {},
            "64P": {},
            "65": {},
            "66": {},
            "67": {},
            "68": {},
            "69": {},
            "70": {},
            "71": {},
            "72": {},
            "73": {},
            "74": {},
            "75": {},
            "76": {},
            "77": {},
            "78": {},
            "78P": {},
            "79": {},
            "80": {},
            "81": {},
            "82": {},
            "83": {},
            "84": {},
            "85": {},
            "86": {},
            "87": {},
            "88": {},
            "89": {},
            "90": {},
            "91": {},
            "92": {},
            "93": {},
            "94": {},
            "95": {},
            "96": {},
            "97": {},
            "98": {},
            "99": {}
        },
        "06": {
            "02": {
                "01G": {},
                "102G": {},
                "38G": {}
            },
            "02P": {},
            "03": {},
            "03P": {},
            "04": {
                "02G": {}
            },
            "04P": {},
            "05": {},
            "06": {
                "01G": {}
            },
            "06P": {},
            "07": {},
            "08": {},
            "09": {},
            "09P": {},
            "10": {},
            "100": {},
            "101": {},
            "102": {},
            "102P": {},
            "103": {},
            "104": {},
            "105": {},
            "106": {},
            "106P": {},
            "107": {},
            "108": {},
            "109": {},
            "11": {},
            "110": {},
            "111": {},
            "112": {},
            "113": {},
            "114": {},
            "115": {},
            "116": {},
            "117": {},
            "118": {},
            "119": {},
            "12": {},
            "120": {},
            "121": {},
            "122": {},
            "123": {},
            "124": {},
            "125": {},
            "126": {},
            "127": {
                "01G": {}
            },
            "127P": {},
            "128": {},
            "129": {},
            "13": {},
            "130": {},
            "131": {},
            "132": {},
            "132P": {},
            "133": {},
            "134": {},
            "135": {},
            "136": {},
            "137": {},
            "138": {},
            "139": {},
            "14": {},
            "140": {},
            "141": {},
            "142": {},
            "143": {},
            "144": {},
            "145": {},
            "146": {},
            "147": {},
            "148": {},
            "149": {},
            "15": {},
            "150": {},
            "151": {},
            "152": {},
            "153": {},
            "153P": {},
            "154": {},
            "155": {
                "01G": {}
            },
            "155P": {},
            "156": {},
            "157": {},
            "158": {},
            "159": {},
            "16": {},
            "160": {},
            "161": {},
            "162": {},
            "163": {},
            "164": {},
            "165": {},
            "166": {},
            "167": {},
            "168": {},
            "169": {},
            "17": {},
            "170": {},
            "171": {
                "01G": {}
            },
            "172": {},
            "173": {},
            "174": {},
            "175": {},
            "176": {},
            "177": {},
            "178": {},
            "179": {},
            "18": {},
            "180": {},
            "181": {},
            "182": {},
            "183": {},
            "184": {},
            "185": {},
            "186": {},
            "187": {},
            "188": {},
            "189": {},
            "19": {},
            "190": {},
            "191": {},
            "192": {},
            "193": {},
            "194": {},
            "195": {},
            "196": {},
            "197": {},
            "198": {},
            "199": {},
            "20": {},
            "200": {},
            "201": {},
            "202": {},
            "203": {},
            "204": {},
            "205": {},
            "206": {},
            "207": {},
            "208": {},
            "209": {},
            "209P": {},
            "21": {},
            "210": {},
            "211": {},
            "212": {},
            "213": {},
            "214": {},
            "215": {},
            "216": {},
            "217": {},
            "218": {},
            "219": {},
            "22": {},
            "220": {},
            "221": {},
            "222": {},
            "223": {},
            "224": {},
            "225": {},
            "226": {},
            "227": {},
            "228": {},
            "229": {},
            "23": {},
            "230": {},
            "231": {},
            "232": {},
            "233": {},
            "234": {},
            "235": {},
            "236": {},
            "237": {},
            "238": {},
            "239": {},
            "24": {},
            "240": {},
            "241": {},
            "242": {},
            "243": {},
            "244": {},
            "245": {},
            "246": {},
            "247": {},
            "248": {},
            "249": {},
            "25": {},
            "250": {},
            "251": {},
            "252": {},
            "253": {},
            "254": {},
            "255": {},
            "256": {},
            "257": {},
            "258": {},
            "259": {},
            "26": {},
            "260": {},
            "261": {},
            "262": {},
            "263": {},
            "264": {},
            "265": {},
            "266": {},
            "267": {},
            "268": {},
            "269": {},
            "27": {},
            "270": {},
            "271": {},
            "272": {},
            "273": {},
            "274": {},
            "275": {},
            "276": {},
            "277": {},
            "278": {},
            "279": {},
            "28": {},
            "280": {},
            "281": {},
            "282": {},
            "283": {},
            "284": {},
            "285": {},
            "286": {},
            "287": {},
            "288": {},
            "289": {},
            "29": {},
            "290": {},
            "291": {},
            "292": {},
            "293": {},
            "294": {},
            "295": {},
            "296": {},
            "297": {},
            "298": {},
            "299": {},
            "30": {},
            "300": {},
            "301": {},
            "302": {},
            "303": {},
            "304": {},
            "305": {},
            "306": {},
            "307": {},
            "308": {},
            "309": {},
            "31": {},
            "310": {},
            "311": {},
            "312": {},
            "313": {},
            "314": {},
            "315": {},
            "316": {},
            "317": {},
            "318": {},
            "319": {},
            "32": {},
            "320": {},
            "321": {},
            "322": {},
            "322P": {},
            "323": {},
            "324": {},
            "325": {},
            "326": {},
            "327": {},
            "328": {},
            "329": {},
            "33": {},
            "330": {},
            "331": {},
            "332": {},
            "333": {},
            "334": {},
            "335": {},
            "336": {},
            "337": {},
            "338": {},
            "339": {},
            "34": {},
            "340": {},
            "341": {},
            "342": {},
            "343": {},
            "344": {},
            "345": {},
            "346": {},
            "347": {},
            "348": {},
            "349": {},
            "34P": {},
            "35": {},
            "350": {},
            "351": {
                "01G": {}
            },
            "351P": {},
            "352": {},
            "353": {},
            "354": {},
            "355": {},
            "356": {},
            "357": {},
            "358": {},
            "359": {},
            "36": {},
            "360": {},
            "361": {},
            "362": {},
            "363": {},
            "364": {},
            "37": {},
            "38": {},
            "39": {},
            "40": {},
            "41": {},
            "42": {},
            "42P": {},
            "43": {},
            "43P": {},
            "44": {},
            "45": {},
            "46": {},
            "47": {},
            "48": {},
            "49": {},
            "50": {},
            "51": {},
            "52": {},
            "53": {},
            "53P": {},
            "54": {},
            "55": {},
            "56": {},
            "57": {},
            "58": {},
            "59": {},
            "60": {},
            "61": {},
            "62": {},
            "63": {},
            "64": {},
            "65": {},
            "66": {},
            "67": {},
            "68": {},
            "69": {},
            "70": {},
            "70P": {},
            "71": {},
            "72": {},
            "73": {},
            "74": {},
            "75": {},
            "76": {},
            "76P": {},
            "77": {},
            "78": {},
            "79": {},
            "80": {},
            "81": {},
            "82": {},
            "83": {},
            "84": {},
            "85": {},
            "86": {},
            "87": {
                "01G": {}
            },
            "87P": {},
            "88": {},
            "89": {},
            "90": {},
            "91": {},
            "92": {},
            "93": {},
            "94": {},
            "95": {},
            "96": {},
            "97": {},
            "98": {},
            "99": {}
        },
        "07": {
            "01": {
                "01G": {},
                "05G": {},
                "117G": {},
                "20G": {},
                "58G": {}
            },
            "01P": {},
            "02": {
                "01G": {},
                "104G": {},
                "36G": {}
            },
            "02P": {},
            "03": {},
            "04": {
                "01G": {},
                "02G": {}
            },
            "04P": {},
            "05": {},
            "06": {},
            "07": {},
            "08": {},
            "09": {},
            "10": {},
            "100": {},
            "1000": {},
            "1001": {},
            "1002": {},
            "1003": {},
            "1004": {},
            "1005": {},
            "1006": {},
            "1007": {},
            "1008": {},
            "1009": {},
            "101": {},
            "1010": {},
            "1011": {},
            "1012": {},
            "1013": {},
            "1014": {},
            "1015": {},
            "1016": {},
            "1017": {},
            "1018": {},
            "1019": {},
            "102": {},
            "1020": {},
            "1021": {},
            "1022": {},
            "1023": {},
            "1024": {},
            "1025": {},
            "1026": {},
            "1027": {},
            "1028": {},
            "1029": {},
            "103": {},
            "1030": {},
            "1031": {},
            "1032": {},
            "1033": {},
            "1034": {},
            "1035": {},
            "1036": {},
            "1037": {},
            "1038": {},
            "1039": {},
            "104": {},
            "1040": {},
            "1041": {},
            "1042": {},
            "1043": {},
            "1044": {},
            "1045": {},
            "1046": {},
            "1047": {},
            "1048": {},
            "1049": {},
            "105": {},
            "1050": {},
            "1051": {},
            "1052": {},
            "1053": {},
            "1054": {},
            "1055": {},
            "1056": {},
            "1057": {},
            "1058": {},
            "1059": {},
            "106": {},
            "1060": {},
            "1061": {},
            "1062": {},
            "1063": {},
            "1064": {},
            "1065": {},
            "1066": {},
            "1067": {},
            "1068": {},
            "1069": {},
            "107": {},
            "1070": {},
            "1071": {},
            "1072": {},
            "1073": {},
            "1074": {},
            "1075": {},
            "1076": {},
            "1077": {},
            "1078": {},
            "1079": {},
            "108": {},
            "1080": {},
            "1081": {},
            "1082": {},
            "108P": {},
            "109": {},
            "109P": {},
            "11": {},
            "110": {},
            "111": {},
            "112": {},
            "113": {},
            "114": {},
            "115": {},
            "116": {},
            "117": {},
            "118": {},
            "119": {},
            "12": {},
            "120": {},
            "121": {},
            "122": {},
            "123": {},
            "123P": {},
            "124": {},
            "125": {},
            "125P": {},
            "126": {},
            "127": {},
            "127P": {},
            "128": {},
            "129": {},
            "13": {
                "01G": {}
            },
            "130": {},
            "131": {},
            "131P": {},
            "132": {},
            "133": {},
            "133P": {},
            "134": {},
            "135": {},
            "136": {},
            "137": {},
            "137P": {},
            "138": {},
            "139": {},
            "13P": {},
            "14": {},
            "140": {},
            "140P": {},
            "141": {},
            "141P": {},
            "142": {},
            "143": {},
            "144": {},
            "145": {},
            "146": {},
            "147": {},
            "148": {},
            "149": {},
            "15": {},
            "150": {},
            "151": {},
            "152": {},
            "153": {},
            "154": {},
            "155": {},
            "156": {},
            "157": {},
            "158": {},
            "159": {},
            "16": {},
            "160": {},
            "161": {},
            "162": {},
            "163": {},
            "164": {},
            "165": {
                "01G": {}
            },
            "165P": {},
            "166": {},
            "167": {},
            "168": {},
            "169": {},
            "17": {
                "01G": {}
            },
            "170": {},
            "171": {},
            "172": {},
            "172P": {},
            "173": {},
            "174": {},
            "175": {},
            "176": {},
            "177": {},
            "178": {},
            "179": {},
            "17P": {},
            "18": {},
            "180": {},
            "181": {},
            "182": {},
            "183": {},
            "184": {},
            "185": {},
            "186": {},
            "187": {},
            "188": {},
            "189": {},
            "19": {
                "01G": {}
            },
            "190": {},
            "191": {},
            "192": {},
            "193": {},
            "194": {},
            "195": {},
            "196": {},
            "197": {},
            "198": {},
            "199": {},
            "199P": {},
            "19P": {},
            "20": {},
            "200": {},
            "201": {},
            "202": {},
            "203": {},
            "204": {},
            "204P": {},
            "205": {},
            "206": {},
            "207": {},
            "208": {},
            "209": {},
            "20P": {},
            "21": {},
            "210": {},
            "211": {},
            "212": {},
            "213": {},
            "214": {},
            "215": {},
            "216": {},
            "217": {},
            "218": {},
            "219": {},
            "22": {
                "01G": {}
            },
            "220": {},
            "221": {},
            "222": {},
            "223": {},
            "224": {},
            "225": {},
            "226": {},
            "227": {},
            "228": {},
            "229": {},
            "22P": {},
            "23": {},
            "230": {},
            "231": {},
            "232": {},
            "233": {},
            "234": {},
            "235": {},
            "236": {},
            "237": {},
            "238": {},
            "239": {},
            "24": {},
            "240": {},
            "241": {},
            "242": {},
            "243": {},
            "244": {},
            "245": {},
            "246": {},
            "246P": {},
            "247": {},
            "248": {},
            "249": {},
            "25": {},
            "250": {},
            "251": {},
            "252": {},
            "253": {},
            "254": {},
            "255": {},
            "256": {},
            "257": {},
            "257P": {},
            "258": {},
            "259": {},
            "26": {
                "01G": {}
            },
            "260": {},
            "260P": {},
            "261": {},
            "262": {},
            "263": {},
            "264": {},
            "265": {},
            "266": {},
            "267": {},
            "268": {},
            "269": {},
            "26P": {},
            "27": {
                "01G": {}
            },
            "270": {},
            "271": {},
            "272": {},
            "273": {},
            "274": {},
            "275": {},
            "276": {},
            "277": {},
            "278": {},
            "279": {},
            "27P": {},
            "28": {},
            "280": {},
            "280P": {},
            "281": {},
            "282": {},
            "283": {},
            "284": {},
            "285": {},
            "286": {},
            "287": {
                "01G": {}
            },
            "287P": {},
            "288": {},
            "289": {},
            "28P": {},
            "29": {
                "01G": {}
            },
            "290": {},
            "291": {},
            "292": {},
            "293": {},
            "294": {},
            "296": {},
            "297": {},
            "298": {},
            "299": {},
            "29P": {},
            "30": {},
            "300": {},
            "301": {},
            "302": {},
            "303": {},
            "304": {},
            "305": {},
            "306": {},
            "307": {},
            "308": {},
            "309": {},
            "31": {},
            "310": {},
            "311": {},
            "312": {},
            "313": {},
            "314": {},
            "314P": {},
            "315": {},
            "316": {},
            "317": {},
            "318": {},
            "319": {},
            "31P": {},
            "32": {},
            "320": {},
            "321": {},
            "322": {},
            "323": {},
            "324": {},
            "325": {},
            "326": {},
            "327": {},
            "328": {},
            "329": {},
            "33": {
                "01G": {}
            },
            "330": {},
            "330P": {},
            "331": {},
            "332": {},
            "333": {},
            "334": {},
            "335": {},
            "336": {},
            "337": {},
            "338": {},
            "339": {},
            "340": {},
            "341": {},
            "341P": {},
            "342": {},
            "342P": {},
            "343": {},
            "344": {},
            "345": {},
            "346": {},
            "347": {},
            "348": {},
            "349": {},
            "35": {},
            "350": {},
            "351": {},
            "352": {},
            "353": {},
            "354": {},
            "355": {},
            "356": {},
            "357": {},
            "358": {},
            "359": {},
            "36": {},
            "360": {},
            "361": {},
            "362": {},
            "363": {},
            "364": {},
            "365": {},
            "366": {},
            "367": {},
            "368": {},
            "368P": {},
            "369": {},
            "37": {
                "01G": {}
            },
            "370": {},
            "371": {},
            "372": {},
            "373": {},
            "374": {},
            "375": {},
            "376": {},
            "377": {},
            "378": {},
            "379": {},
            "37P": {},
            "38": {},
            "380": {},
            "381": {},
            "382": {},
            "383": {},
            "384": {},
            "385": {},
            "386": {},
            "387": {},
            "388": {},
            "389": {},
            "38P": {},
            "39": {},
            "390": {},
            "391": {},
            "392": {},
            "393": {},
            "394": {},
            "395": {},
            "396": {},
            "397": {},
            "398": {},
            "399": {},
            "40": {},
            "400": {},
            "401": {},
            "402": {},
            "402P": {},
            "403": {},
            "404": {},
            "405": {},
            "405P": {},
            "406": {},
            "407": {},
            "408": {},
            "409": {},
            "41": {},
            "410": {},
            "411": {},
            "412": {},
            "413": {},
            "414": {},
            "415": {},
            "416": {},
            "417": {},
            "418": {},
            "419": {},
            "42": {},
            "420": {},
            "421": {},
            "422": {},
            "423": {},
            "424": {},
            "425": {},
            "426": {},
            "427": {},
            "428": {},
            "429": {},
            "43": {},
            "430": {},
            "431": {},
            "432": {},
            "433": {},
            "434": {},
            "435": {},
            "436": {},
            "437": {},
            "438": {},
            "439": {},
            "43P": {},
            "44": {},
            "440": {},
            "441": {},
            "441P": {},
            "442": {},
            "443": {},
            "444": {},
            "445": {},
            "446": {},
            "447": {},
            "448": {},
            "449": {},
            "45": {},
            "450": {
                "01G": {}
            },
            "450P": {},
            "451": {},
            "452": {},
            "453": {},
            "454": {},
            "454P": {},
            "455": {},
            "456": {},
            "457": {},
            "458": {},
            "459": {},
            "46": {},
            "460": {},
            "461": {},
            "462": {},
            "463": {},
            "464": {},
            "465": {},
            "466": {},
            "467": {},
            "468": {},
            "469": {},
            "47": {},
            "470": {},
            "471": {},
            "472": {},
            "473": {},
            "474": {},
            "475": {},
            "476": {},
            "477": {},
            "478": {},
            "479": {},
            "47P": {},
            "48": {},
            "480": {},
            "481": {},
            "482": {},
            "483": {},
            "484": {},
            "485": {},
            "486": {},
            "487": {},
            "488": {},
            "489": {},
            "489P": {},
            "49": {},
            "490": {},
            "491": {},
            "492": {},
            "493": {},
            "494": {},
            "495": {},
            "496": {},
            "497": {},
            "498": {},
            "499": {},
            "50": {},
            "500": {},
            "501": {},
            "502": {},
            "503": {},
            "504": {},
            "505": {},
            "506": {},
            "506P": {},
            "507": {},
            "508": {},
            "509": {},
            "51": {},
            "510": {},
            "511": {},
            "512": {},
            "513": {},
            "514": {
                "01G": {}
            },
            "514P": {},
            "515": {},
            "516": {},
            "517": {},
            "518": {},
            "519": {},
            "52": {},
            "520": {},
            "521": {},
            "521P": {},
            "522": {},
            "523": {},
            "524": {},
            "525": {},
            "526": {},
            "526P": {},
            "527": {},
            "528": {},
            "529": {},
            "53": {},
            "530": {},
            "530P": {},
            "531": {},
            "532": {},
            "533": {},
            "534": {},
            "535": {},
            "536": {},
            "537": {},
            "538": {},
            "539": {},
            "54": {},
            "540": {},
            "541": {},
            "542": {},
            "543": {},
            "544": {},
            "545": {},
            "546": {},
            "547": {},
            "548": {},
            "549": {},
            "55": {},
            "550": {},
            "551": {},
            "552": {},
            "553": {},
            "554": {},
            "555": {},
            "556": {},
            "557": {},
            "558": {
                "01G": {}
            },
            "558P": {},
            "559": {},
            "56": {},
            "560": {},
            "561": {},
            "562": {},
            "563": {},
            "564": {},
            "565": {},
            "566": {},
            "567": {},
            "568": {},
            "569": {},
            "56P": {},
            "57": {},
            "570": {},
            "571": {},
            "572": {},
            "573": {},
            "574": {},
            "575": {},
            "575P": {},
            "576": {},
            "577": {},
            "578": {},
            "579": {},
            "58": {},
            "580": {},
            "581": {},
            "582": {},
            "583": {},
            "584": {},
            "585": {},
            "586": {},
            "587": {},
            "588": {},
            "589": {},
            "59": {},
            "590": {},
            "591": {},
            "592": {},
            "593": {},
            "594": {},
            "595": {},
            "596": {},
            "597": {},
            "598": {},
            "599": {},
            "60": {},
            "600": {},
            "601": {},
            "602": {},
            "603": {},
            "604": {},
            "605": {},
            "606": {},
            "607": {},
            "608": {},
            "609": {},
            "61": {},
            "610": {},
            "611": {},
            "612": {},
            "613": {},
            "614": {},
            "615": {},
            "616": {},
            "617": {},
            "618": {},
            "619": {},
            "62": {},
            "620": {},
            "621": {},
            "622": {},
            "623": {},
            "624": {},
            "625": {},
            "626": {},
            "627": {},
            "628": {},
            "629": {},
            "63": {},
            "630": {},
            "631": {},
            "632": {},
            "633": {},
            "634": {},
            "635": {},
            "636": {},
            "637": {},
            "638": {},
            "639": {},
            "64": {},
            "640": {},
            "641": {},
            "642": {},
            "643": {},
            "644": {},
            "645": {},
            "646": {},
            "647": {},
            "648": {},
            "649": {},
            "65": {},
            "650": {},
            "650P": {},
            "651": {},
            "652": {},
            "653": {},
            "654": {},
            "655": {},
            "656": {},
            "657": {},
            "658": {},
            "659": {
                "01G": {}
            },
            "659P": {},
            "66": {},
            "660": {},
            "661": {},
            "662": {},
            "663": {},
            "664": {},
            "665": {},
            "666": {},
            "667": {},
            "668": {},
            "669": {},
            "67": {},
            "670": {},
            "671": {},
            "672": {},
            "673": {},
            "674": {},
            "675": {},
            "676": {},
            "677": {},
            "678": {},
            "679": {},
            "68": {},
            "680": {},
            "681": {},
            "682": {},
            "683": {},
            "684": {},
            "685": {},
            "686": {},
            "687": {},
            "688": {},
            "689": {},
            "69": {},
            "690": {},
            "691": {},
            "692": {},
            "693": {},
            "694": {},
            "695": {
                "01G": {}
            },
            "695P": {},
            "696": {},
            "697": {},
            "698": {},
            "699": {},
            "70": {},
            "700": {},
            "701": {},
            "702": {},
            "703": {},
            "704": {},
            "705": {},
            "706": {},
            "707": {},
            "708": {},
            "709": {},
            "71": {},
            "710": {},
            "711": {},
            "712": {},
            "713": {},
            "714": {},
            "715": {},
            "715P": {},
            "716": {},
            "717": {},
            "718": {},
            "719": {},
            "72": {},
            "720": {},
            "721": {},
            "722": {},
            "723": {},
            "724": {},
            "725": {},
            "726": {
                "01G": {}
            },
            "727": {},
            "728": {},
            "729": {
                "01G": {}
            },
            "729P": {},
            "73": {},
            "730": {},
            "731": {},
            "732": {},
            "733": {},
            "734": {},
            "735": {},
            "736": {},
            "737": {},
            "738": {},
            "739": {},
            "73P": {},
            "74": {},
            "740": {},
            "741": {},
            "742": {},
            "743": {},
            "744": {},
            "745": {},
            "746": {},
            "747": {},
            "748": {},
            "749": {},
            "75": {},
            "750": {},
            "751": {},
            "752": {},
            "753": {},
            "754": {},
            "755": {},
            "756": {},
            "757": {},
            "758": {},
            "759": {},
            "76": {},
            "760": {},
            "761": {},
            "762": {},
            "763": {},
            "764": {},
            "765": {},
            "766": {},
            "767": {},
            "768": {},
            "769": {},
            "76P": {},
            "77": {},
            "770": {},
            "771": {},
            "772": {},
            "773": {},
            "774": {},
            "775": {},
            "776": {},
            "777": {},
            "778": {},
            "779": {},
            "78": {},
            "780": {},
            "781": {},
            "782": {},
            "783": {},
            "784": {},
            "785": {},
            "786": {},
            "787": {
                "01G": {}
            },
            "788": {},
            "789": {},
            "78P": {},
            "79": {},
            "790": {},
            "791": {},
            "792": {},
            "793": {},
            "794": {},
            "795": {},
            "796": {},
            "797": {},
            "798": {},
            "799": {},
            "80": {},
            "800": {},
            "801": {},
            "802": {},
            "803": {},
            "804": {},
            "805": {},
            "806": {},
            "807": {},
            "808": {},
            "809": {},
            "81": {},
            "810": {},
            "811": {},
            "812": {},
            "813": {},
            "814": {},
            "815": {},
            "816": {},
            "817": {},
            "818": {},
            "819": {},
            "82": {},
            "820": {},
            "821": {},
            "822": {},
            "823": {},
            "824": {},
            "825": {},
            "826": {},
            "827": {},
            "828": {},
            "829": {},
            "83": {},
            "830": {},
            "831": {},
            "832": {},
            "833": {},
            "834": {},
            "835": {},
            "836": {},
            "837": {},
            "838": {},
            "839": {},
            "84": {},
            "840": {},
            "841": {},
            "842": {},
            "843": {},
            "844": {},
            "845": {},
            "846": {},
            "846P": {},
            "847": {},
            "848": {},
            "849": {},
            "85": {},
            "850": {},
            "851": {},
            "852": {},
            "853": {},
            "854": {},
            "855": {},
            "856": {},
            "857": {},
            "858": {},
            "859": {},
            "86": {},
            "860": {},
            "861": {},
            "862": {},
            "863": {},
            "864": {},
            "865": {},
            "866": {},
            "867": {},
            "868": {},
            "869": {},
            "87": {},
            "870": {},
            "871": {},
            "872": {},
            "873": {},
            "874": {},
            "875": {},
            "876": {},
            "877": {},
            "878": {},
            "879": {},
            "88": {},
            "880": {},
            "881": {},
            "882": {},
            "883": {},
            "884": {},
            "885": {},
            "886": {},
            "887": {},
            "888": {},
            "889": {},
            "89": {},
            "890": {},
            "891": {},
            "892": {},
            "893": {},
            "894": {},
            "895": {},
            "896": {},
            "897": {},
            "898": {},
            "899": {},
            "90": {},
            "900": {},
            "901": {},
            "902": {},
            "903": {},
            "904": {},
            "905": {
                "01G": {}
            },
            "905P": {},
            "906": {},
            "907": {},
            "908": {},
            "909": {},
            "91": {},
            "910": {},
            "911": {},
            "912": {},
            "913": {},
            "914": {},
            "915": {},
            "916": {},
            "917": {},
            "918": {},
            "919": {
                "01G": {}
            },
            "919P": {},
            "92": {},
            "920": {},
            "921": {},
            "922": {},
            "923": {},
            "924": {},
            "925": {},
            "926": {},
            "927": {},
            "928": {},
            "929": {},
            "93": {
                "01G": {}
            },
            "930": {},
            "931": {},
            "932": {},
            "933": {},
            "934": {},
            "935": {},
            "936": {},
            "937": {},
            "938": {},
            "939": {},
            "93P": {},
            "94": {},
            "940": {},
            "941": {},
            "942": {},
            "943": {},
            "944": {},
            "945": {},
            "946": {},
            "947": {},
            "948": {},
            "949": {},
            "95": {},
            "950": {},
            "951": {},
            "952": {},
            "953": {},
            "954": {},
            "955": {},
            "956": {},
            "957": {},
            "958": {},
            "959": {},
            "96": {},
            "960": {},
            "961": {},
            "962": {},
            "963": {},
            "964": {},
            "965": {},
            "966": {},
            "967": {},
            "968": {},
            "969": {},
            "96P": {},
            "97": {},
            "970": {},
            "971": {},
            "972": {},
            "973": {},
            "974": {},
            "975": {},
            "976": {},
            "977": {},
            "978": {},
            "979": {},
            "98": {},
            "980": {},
            "981": {},
            "982": {},
            "983": {},
            "984": {},
            "985": {},
            "986": {},
            "986P": {},
            "987": {},
            "988": {},
            "989": {},
            "99": {},
            "990": {},
            "991": {},
            "992": {},
            "993": {
                "01G": {}
            },
            "993P": {},
            "994": {},
            "995": {},
            "996": {},
            "997": {},
            "998": {},
            "999": {}
        },
        "08": {
            "01": {
                "01G": {}
            },
            "01P": {},
            "02": {
                "01G": {},
                "11G": {},
                "38G": {}
            },
            "02P": {},
            "03": {
                "01G": {}
            },
            "03P": {},
            "04": {
                "01G": {}
            },
            "04P": {},
            "05": {},
            "06": {},
            "07": {},
            "08": {},
            "08P": {},
            "09": {},
            "10": {},
            "100": {},
            "101": {},
            "102": {},
            "103": {
                "01G": {}
            },
            "103P": {},
            "104": {},
            "105": {},
            "106": {},
            "107": {},
            "108": {},
            "109": {},
            "11": {},
            "110": {},
            "111": {},
            "112": {},
            "113": {},
            "114": {},
            "115": {},
            "116": {},
            "117": {},
            "118": {},
            "119": {},
            "12": {
                "01G": {}
            },
            "120": {},
            "121": {},
            "122": {},
            "123": {},
            "124": {},
            "125": {},
            "126": {},
            "127": {},
            "128": {},
            "129": {},
            "12P": {},
            "13": {},
            "130": {},
            "131": {},
            "132": {},
            "133": {},
            "134": {},
            "135": {},
            "136": {},
            "137": {},
            "138": {},
            "139": {},
            "14": {},
            "140": {},
            "141": {},
            "142": {},
            "143": {},
            "144": {},
            "144P": {},
            "145": {},
            "146": {},
            "147": {},
            "148": {},
            "149": {},
            "15": {},
            "150": {},
            "151": {},
            "152": {},
            "153": {},
            "154": {},
            "155": {},
            "156": {},
            "157": {},
            "158": {},
            "159": {},
            "15P": {},
            "16": {},
            "160": {},
            "161": {},
            "162": {},
            "163": {},
            "164": {},
            "165": {},
            "166": {},
            "167": {},
            "168": {},
            "169": {},
            "16P": {},
            "17": {},
            "170": {},
            "171": {},
            "172": {},
            "173": {},
            "174": {},
            "175": {},
            "176": {},
            "177": {},
            "178": {},
            "179": {},
            "18": {},
            "180": {},
            "181": {},
            "182": {},
            "183": {},
            "184": {},
            "185": {},
            "186": {},
            "187": {},
            "188": {},
            "189": {},
            "19": {},
            "190": {},
            "191": {},
            "192": {},
            "193": {},
            "194": {},
            "195": {},
            "196": {},
            "197": {},
            "198": {},
            "199": {},
            "19P": {},
            "20": {},
            "200": {},
            "201": {},
            "202": {},
            "203": {},
            "204": {},
            "205": {},
            "206": {},
            "207": {},
            "207P": {},
            "208": {},
            "209": {},
            "21": {},
            "210": {},
            "211": {},
            "212": {},
            "213": {},
            "214": {},
            "215": {},
            "216": {},
            "217": {},
            "218": {},
            "219": {},
            "22": {},
            "220": {},
            "221": {},
            "222": {},
            "223": {},
            "224": {},
            "225": {},
            "226": {},
            "227": {},
            "228": {},
            "229": {},
            "23": {},
            "230": {},
            "231": {},
            "232": {},
            "233": {},
            "234": {},
            "235": {},
            "236": {},
            "237": {},
            "238": {},
            "239": {},
            "24": {},
            "240": {},
            "241": {},
            "242": {},
            "243": {},
            "244": {},
            "245": {},
            "246": {},
            "247": {},
            "248": {},
            "249": {},
            "25": {},
            "250": {},
            "251": {},
            "252": {},
            "253": {},
            "254": {},
            "255": {},
            "256": {},
            "257": {},
            "258": {},
            "259": {},
            "26": {},
            "260": {},
            "261": {},
            "262": {},
            "263": {},
            "264": {},
            "265": {},
            "266": {},
            "267": {},
            "268": {},
            "269": {},
            "27": {},
            "270": {},
            "28": {},
            "29": {},
            "30": {},
            "31": {},
            "32": {},
            "33": {},
            "33P": {},
            "34": {},
            "35": {},
            "36": {},
            "37": {},
            "38": {},
            "39": {},
            "40": {},
            "41": {},
            "42": {},
            "43": {},
            "44": {},
            "45": {},
            "46": {},
            "47": {},
            "48": {},
            "49": {},
            "50": {},
            "51": {},
            "52": {},
            "53": {},
            "54": {},
            "55": {},
            "56": {},
            "57": {},
            "58": {},
            "59": {},
            "60": {},
            "61": {},
            "62": {},
            "62P": {},
            "63": {},
            "65": {},
            "66": {},
            "67": {},
            "68": {},
            "69": {},
            "70": {},
            "71": {},
            "72": {},
            "72P": {},
            "73": {},
            "74": {},
            "75": {},
            "76": {},
            "77": {},
            "78": {},
            "79": {},
            "80": {},
            "81": {},
            "82": {},
            "83": {},
            "84": {},
            "85": {},
            "86": {},
            "87": {},
            "88": {},
            "89": {},
            "90": {},
            "91": {},
            "92": {},
            "93": {},
            "94": {},
            "95": {},
            "96": {},
            "97": {},
            "98": {},
            "99": {}
        },
        "12": {
            "02": {
                "01G": {}
            },
            "02P": {},
            "03": {
                "01G": {},
                "34G": {}
            },
            "03P": {},
            "04": {
                "02G": {}
            },
            "04P": {},
            "05": {},
            "05P": {},
            "06": {},
            "07": {},
            "08": {},
            "09": {},
            "10": {},
            "100": {},
            "101": {},
            "102": {},
            "103": {},
            "104": {},
            "105": {},
            "106": {},
            "107": {},
            "108": {},
            "109": {},
            "10P": {},
            "11": {},
            "110": {},
            "111": {},
            "112": {},
            "113": {},
            "114": {},
            "115": {},
            "116": {},
            "117": {},
            "118": {},
            "119": {},
            "12": {},
            "120": {},
            "121": {},
            "122": {},
            "123": {},
            "124": {},
            "125": {},
            "126": {},
            "127": {},
            "128": {},
            "129": {},
            "13": {
                "01G": {}
            },
            "130": {},
            "131": {},
            "132": {},
            "133": {},
            "134": {},
            "135": {},
            "136": {},
            "137": {},
            "138": {},
            "139": {},
            "13P": {},
            "14": {},
            "140": {},
            "140P": {},
            "141": {},
            "142": {},
            "143": {},
            "144": {},
            "145": {},
            "146": {},
            "147": {},
            "148": {},
            "149": {},
            "14P": {},
            "15": {},
            "150": {},
            "151": {},
            "152": {},
            "153": {},
            "154": {},
            "155": {},
            "156": {},
            "157": {},
            "158": {},
            "159": {},
            "16": {},
            "160": {},
            "161": {},
            "162": {},
            "163": {},
            "164": {},
            "165": {},
            "166": {},
            "167": {},
            "168": {},
            "169": {},
            "16P": {},
            "17": {},
            "170": {},
            "171": {},
            "172": {},
            "173": {},
            "174": {},
            "175": {},
            "176": {},
            "177": {},
            "178": {},
            "179": {},
            "18": {},
            "180": {},
            "181": {},
            "182": {},
            "183": {},
            "184": {},
            "185": {},
            "186": {},
            "187": {},
            "188": {},
            "189": {},
            "18P": {},
            "19": {},
            "190": {},
            "191": {},
            "192": {},
            "193": {},
            "194": {},
            "195": {},
            "195P": {},
            "196": {},
            "197": {},
            "198": {},
            "199": {},
            "20": {},
            "200": {},
            "201": {},
            "202": {},
            "203": {},
            "204": {},
            "205": {},
            "206": {},
            "207": {},
            "208": {},
            "209": {},
            "21": {},
            "210": {},
            "211": {},
            "212": {},
            "213": {},
            "214": {},
            "215": {},
            "216": {},
            "217": {},
            "218": {},
            "219": {},
            "22": {},
            "220": {},
            "221": {},
            "222": {},
            "223": {},
            "224": {},
            "225": {},
            "226": {},
            "227": {},
            "228": {},
            "229": {},
            "23": {},
            "230": {},
            "231": {},
            "232": {},
            "233": {},
            "234": {},
            "235": {},
            "236": {},
            "237": {},
            "238": {},
            "239": {},
            "24": {},
            "240": {},
            "241": {},
            "242": {},
            "243": {},
            "244": {},
            "245": {},
            "246": {},
            "247": {},
            "248": {},
            "249": {},
            "24P": {},
            "25": {},
            "250": {},
            "251": {},
            "252": {},
            "253": {},
            "254": {},
            "255": {},
            "256": {},
            "257": {},
            "258": {},
            "259": {},
            "26": {},
            "260": {},
            "260P": {},
            "261": {},
            "262": {},
            "263": {},
            "264": {},
            "265": {},
            "266": {},
            "267": {},
            "268": {},
            "269": {},
            "27": {},
            "270": {},
            "271": {},
            "272": {},
            "273": {},
            "274": {},
            "275": {},
            "276": {},
            "277": {},
            "278": {},
            "279": {},
            "28": {},
            "280": {},
            "281": {},
            "282": {},
            "283": {},
            "284": {},
            "285": {},
            "286": {},
            "287": {},
            "288": {},
            "289": {},
            "29": {},
            "290": {},
            "291": {},
            "292": {},
            "293": {},
            "294": {},
            "295": {},
            "296": {},
            "297": {},
            "298": {},
            "30": {},
            "300": {},
            "301": {},
            "302": {},
            "303": {},
            "304": {},
            "305": {},
            "306": {},
            "307": {},
            "308": {},
            "309": {},
            "31": {},
            "310": {},
            "311": {},
            "312": {},
            "313": {},
            "314": {},
            "315": {},
            "316": {},
            "317": {},
            "318": {},
            "319": {},
            "31P": {},
            "32": {},
            "320": {},
            "321": {},
            "322": {},
            "323": {},
            "324": {},
            "325": {},
            "326": {},
            "327": {},
            "328": {},
            "329": {},
            "33": {},
            "330": {},
            "331": {},
            "332": {},
            "333": {},
            "334": {},
            "335": {},
            "336": {},
            "337": {},
            "338": {},
            "339": {},
            "34": {},
            "340": {},
            "341": {},
            "342": {},
            "343": {},
            "344": {},
            "345": {},
            "346": {},
            "347": {},
            "348": {},
            "349": {},
            "35": {},
            "350": {},
            "351": {},
            "352": {},
            "353": {},
            "354": {},
            "355": {},
            "356": {},
            "357": {},
            "358": {},
            "359": {},
            "36": {},
            "360": {},
            "361": {},
            "362": {},
            "363": {},
            "364": {},
            "365": {},
            "366": {},
            "367": {},
            "368": {},
            "369": {},
            "37": {},
            "370": {},
            "371": {},
            "372": {},
            "373": {},
            "374": {},
            "375": {},
            "376": {},
            "377": {},
            "378": {},
            "379": {},
            "38": {},
            "380": {},
            "381": {},
            "382": {},
            "383": {},
            "384": {},
            "385": {},
            "386": {},
            "387": {},
            "388": {},
            "389": {},
            "39": {},
            "40": {},
            "41": {},
            "42": {},
            "43": {},
            "44": {},
            "45": {},
            "46": {},
            "47": {},
            "48": {},
            "49": {},
            "50": {},
            "51": {},
            "52": {},
            "53": {},
            "54": {},
            "55": {},
            "56": {},
            "57": {},
            "57P": {},
            "58": {},
            "59": {},
            "60": {},
            "61": {},
            "62": {},
            "63": {},
            "64": {},
            "65": {},
            "66": {},
            "67": {},
            "68": {},
            "69": {},
            "70": {},
            "71": {},
            "72": {},
            "73": {},
            "74": {},
            "75": {},
            "76": {},
            "77": {},
            "78": {},
            "79": {},
            "80": {},
            "81": {},
            "82": {},
            "83": {},
            "84": {},
            "85": {},
            "85P": {},
            "86": {},
            "87": {},
            "88": {},
            "89": {},
            "90": {},
            "91": {},
            "92": {},
            "93": {},
            "94": {},
            "95": {},
            "96": {},
            "97": {},
            "98": {},
            "99": {},
            "99P": {}
        },
        "14": {
            "02": {
                "01G": {}
            },
            "02P": {},
            "03": {
                "01G": {}
            },
            "03P": {},
            "04": {},
            "05": {},
            "06": {},
            "07": {},
            "08": {},
            "09": {},
            "10": {},
            "100": {},
            "101": {},
            "102": {},
            "103": {},
            "104": {},
            "105": {},
            "106": {},
            "107": {},
            "108": {},
            "109": {},
            "11": {},
            "110": {},
            "111": {},
            "112": {},
            "113": {},
            "114": {},
            "115": {},
            "116": {},
            "117": {},
            "118": {},
            "119": {},
            "12": {},
            "120": {},
            "121": {},
            "122": {},
            "123": {},
            "124": {},
            "125": {},
            "126": {},
            "127": {},
            "128": {},
            "129": {},
            "13": {},
            "130": {},
            "131": {},
            "132": {},
            "133": {},
            "134": {},
            "135": {},
            "136": {},
            "137": {},
            "138": {},
            "139": {},
            "14": {},
            "140": {},
            "141": {},
            "142": {},
            "143": {},
            "144": {},
            "145": {},
            "146": {},
            "147": {},
            "148": {},
            "149": {},
            "15": {},
            "150": {},
            "151": {},
            "152": {},
            "153": {},
            "154": {},
            "16": {},
            "17": {},
            "18": {},
            "19": {},
            "20": {},
            "21": {},
            "22": {},
            "23": {},
            "24": {},
            "24P": {},
            "25": {},
            "26": {},
            "27": {},
            "28": {},
            "28P": {},
            "29": {},
            "30": {},
            "31": {},
            "32": {},
            "33": {},
            "34": {},
            "35": {},
            "36": {},
            "37": {},
            "38": {},
            "39": {},
            "40": {},
            "41": {},
            "42": {},
            "43": {},
            "44": {},
            "45": {},
            "46": {},
            "46P": {},
            "47": {},
            "48": {},
            "49": {},
            "50": {},
            "51": {},
            "52": {},
            "53": {},
            "54": {},
            "55": {},
            "56": {},
            "57": {},
            "58": {},
            "59": {},
            "60": {},
            "61": {},
            "62": {},
            "63": {},
            "64": {},
            "65": {},
            "66": {},
            "67": {},
            "68": {},
            "69": {},
            "70": {},
            "71": {},
            "72": {},
            "73": {},
            "74": {},
            "75": {},
            "76": {},
            "77": {},
            "78": {},
            "79": {},
            "80": {},
            "81": {},
            "82": {},
            "83": {},
            "84": {},
            "85": {},
            "86": {},
            "87": {},
            "88": {},
            "89": {},
            "90": {},
            "91": {},
            "92": {},
            "93": {},
            "94": {},
            "95": {},
            "96": {},
            "97": {},
            "98": {},
            "99": {}
        },
        "15": {
            "02": {
                "01G": {},
                "02G": {},
                "33G": {}
            },
            "02P": {},
            "03": {},
            "04": {
                "01G": {}
            },
            "04P": {},
            "05": {
                "01G": {},
                "20G": {}
            },
            "05P": {},
            "06": {
                "01G": {}
            },
            "06P": {},
            "07": {
                "01G": {}
            },
            "07P": {},
            "08": {},
            "08P": {},
            "09": {
                "01G": {}
            },
            "09P": {},
            "10": {},
            "100": {},
            "101": {},
            "102": {},
            "103": {
                "01G": {}
            },
            "103P": {},
            "104": {},
            "105": {},
            "106": {},
            "107": {},
            "108": {},
            "109": {},
            "10P": {},
            "11": {},
            "110": {},
            "111": {},
            "112": {},
            "113": {},
            "114": {},
            "115": {},
            "116": {},
            "117": {},
            "118": {},
            "119": {},
            "12": {},
            "120": {},
            "121": {},
            "122": {},
            "123": {},
            "124": {},
            "125": {},
            "126": {},
            "127": {},
            "128": {},
            "129": {},
            "13": {},
            "130": {},
            "131": {},
            "132": {},
            "133": {},
            "134": {},
            "135": {},
            "136": {},
            "137": {},
            "138": {},
            "139": {},
            "140": {},
            "141": {},
            "142": {},
            "143": {},
            "144": {},
            "145": {},
            "146": {},
            "147": {},
            "148": {},
            "149": {},
            "15": {},
            "150": {},
            "151": {},
            "152": {},
            "153": {},
            "154": {},
            "155": {},
            "156": {},
            "157": {},
            "158": {},
            "159": {},
            "16": {},
            "160": {},
            "161": {},
            "162": {},
            "163": {},
            "164": {},
            "165": {},
            "166": {},
            "167": {},
            "168": {},
            "169": {},
            "16P": {},
            "17": {},
            "170": {},
            "171": {},
            "172": {},
            "173": {},
            "174": {},
            "175": {},
            "176": {},
            "177": {},
            "178": {},
            "179": {},
            "18": {},
            "180": {},
            "181": {},
            "182": {},
            "183": {},
            "184": {},
            "185": {},
            "186": {},
            "187": {},
            "188": {},
            "189": {},
            "19": {},
            "190": {},
            "191": {},
            "192": {},
            "193": {},
            "194": {},
            "195": {},
            "196": {},
            "197": {},
            "198": {},
            "199": {},
            "200": {},
            "201": {},
            "202": {},
            "203": {},
            "204": {},
            "205": {},
            "206": {},
            "207": {},
            "208": {},
            "209": {},
            "21": {},
            "210": {},
            "211": {},
            "212": {},
            "213": {},
            "214": {},
            "215": {},
            "216": {},
            "217": {},
            "218": {},
            "219": {},
            "22": {},
            "220": {},
            "221": {},
            "222": {},
            "223": {},
            "224": {},
            "225": {},
            "226": {},
            "227": {},
            "228": {},
            "229": {},
            "23": {},
            "230": {},
            "231": {},
            "232": {},
            "233": {},
            "234": {},
            "235": {},
            "236": {},
            "237": {},
            "238": {},
            "239": {},
            "23P": {},
            "24": {},
            "240": {},
            "241": {},
            "242": {},
            "243": {},
            "244": {},
            "245": {},
            "246": {},
            "247": {},
            "248": {},
            "249": {},
            "25": {},
            "250": {},
            "251": {},
            "252": {},
            "253": {},
            "254": {},
            "255": {},
            "256": {},
            "257": {},
            "258": {},
            "259": {},
            "26": {},
            "260": {},
            "27": {},
            "28": {},
            "29": {},
            "30": {},
            "31": {},
            "32": {},
            "33": {},
            "34": {},
            "35": {},
            "36": {},
            "37": {},
            "38": {},
            "39": {},
            "40": {},
            "41": {},
            "42": {},
            "43": {},
            "44": {},
            "44P": {},
            "45": {},
            "46": {},
            "47": {},
            "48": {},
            "49": {},
            "50": {},
            "51": {},
            "52": {},
            "52P": {},
            "53": {},
            "54": {},
            "55": {},
            "56": {},
            "57": {},
            "58": {},
            "59": {},
            "60": {},
            "61": {},
            "62": {},
            "63": {},
            "64": {},
            "65": {},
            "66": {},
            "67": {},
            "68": {},
            "69": {},
            "70": {},
            "71": {},
            "72": {},
            "73": {},
            "74": {},
            "75": {},
            "76": {},
            "77": {},
            "78": {},
            "78P": {},
            "79": {},
            "80": {},
            "81": {},
            "82": {},
            "83": {},
            "84": {},
            "85": {},
            "86": {},
            "87": {},
            "88": {},
            "89": {},
            "90": {},
            "91": {},
            "92": {},
            "93": {},
            "94": {},
            "95": {},
            "96": {},
            "97": {},
            "98": {},
            "99": {}
        },
        "16": {
            "01": {
                "01G": {}
            },
            "01P": {},
            "02": {
                "01G": {}
            },
            "02P": {},
            "04": {
                "01G": {}
            },
            "04P": {},
            "06": {},
            "07": {},
            "07P": {},
            "08": {},
            "09": {},
            "10": {},
            "100": {},
            "101": {},
            "102": {},
            "103": {},
            "104": {},
            "105": {},
            "106": {},
            "107": {},
            "108": {},
            "109": {},
            "11": {},
            "110": {},
            "111": {},
            "112": {},
            "113": {},
            "114": {},
            "115": {},
            "116": {},
            "117": {},
            "118": {},
            "119": {},
            "12": {},
            "120": {},
            "121": {},
            "122": {},
            "123": {},
            "124": {},
            "125": {},
            "126": {},
            "127": {},
            "128": {},
            "129": {},
            "13": {},
            "130": {},
            "131": {},
            "132": {},
            "133": {},
            "134": {},
            "135": {},
            "136": {},
            "137": {},
            "138": {},
            "139": {},
            "14": {},
            "140": {},
            "141": {},
            "142": {},
            "143": {},
            "144": {},
            "145": {},
            "146": {},
            "147": {},
            "148": {},
            "149": {},
            "15": {},
            "150": {},
            "151": {},
            "152": {},
            "153": {},
            "154": {},
            "155": {},
            "156": {},
            "157": {},
            "158": {},
            "159": {},
            "15P": {},
            "16": {},
            "160": {},
            "161": {},
            "162": {},
            "163": {},
            "164": {},
            "165": {},
            "166": {},
            "167": {},
            "168": {},
            "169": {},
            "17": {},
            "170": {},
            "171": {},
            "172": {},
            "173": {},
            "174": {},
            "175": {},
            "176": {},
            "177": {},
            "178": {},
            "179": {},
            "18": {},
            "180": {},
            "181": {},
            "182": {},
            "183": {},
            "184": {},
            "185": {},
            "186": {},
            "187": {},
            "188": {},
            "189": {},
            "19": {},
            "190": {},
            "191": {},
            "192": {},
            "193": {},
            "194": {},
            "195": {},
            "196": {},
            "197": {},
            "198": {},
            "20": {},
            "200": {},
            "201": {},
            "202": {},
            "203": {},
            "204": {},
            "205": {},
            "206": {},
            "207": {},
            "208": {},
            "209": {},
            "21": {},
            "210": {},
            "211": {},
            "22": {},
            "23": {},
            "24": {},
            "25": {},
            "26": {},
            "27": {},
            "28": {},
            "29": {},
            "30": {},
            "31": {},
            "32": {},
            "33": {},
            "34": {},
            "35": {},
            "36": {},
            "37": {},
            "38": {},
            "39": {},
            "39P": {},
            "40": {},
            "41": {},
            "42": {},
            "43": {},
            "44": {},
            "45": {},
            "46": {},
            "47": {},
            "48": {},
            "49": {},
            "49P": {},
            "50": {},
            "51": {},
            "52": {},
            "53": {},
            "54": {},
            "55": {},
            "56": {},
            "57": {},
            "58": {},
            "59": {},
            "60": {},
            "61": {},
            "62": {},
            "63": {},
            "64": {},
            "65": {},
            "66": {},
            "67": {},
            "68": {},
            "69": {},
            "70": {},
            "71": {},
            "72": {},
            "73": {},
            "74": {},
            "75": {},
            "76": {},
            "77": {},
            "78": {},
            "79": {},
            "80": {},
            "81": {},
            "82": {},
            "83": {},
            "84": {},
            "85": {},
            "86": {},
            "87": {},
            "88": {},
            "89": {},
            "90": {},
            "91": {},
            "92": {},
            "93": {},
            "94": {},
            "95": {},
            "96": {},
            "97": {},
            "98": {},
            "99": {}
        },
        "17": {
            "01": {
                "01G": {}
            },
            "01P": {},
            "02": {},
            "03": {},
            "04": {},
            "05": {},
            "06": {},
            "07": {},
            "08": {},
            "09": {},
            "10": {},
            "11": {},
            "12": {},
            "13": {},
            "14": {},
            "15": {},
            "16": {},
            "16P": {},
            "17": {},
            "18": {},
            "19": {},
            "20": {},
            "21": {},
            "22": {},
            "23": {},
            "24": {},
            "25": {},
            "26": {},
            "27": {},
            "28": {},
            "29": {},
            "30": {},
            "31": {},
            "32": {},
            "33": {},
            "34": {},
            "35": {},
            "35P": {},
            "36": {},
            "37": {},
            "38": {},
            "39": {},
            "40": {},
            "41": {},
            "42": {},
            "43": {},
            "44": {},
            "45": {},
            "46": {},
            "47": {},
            "48": {},
            "49": {},
            "50": {},
            "51": {},
            "52": {},
            "53": {},
            "54": {},
            "55": {},
            "56": {},
            "57": {},
            "58": {},
            "59": {},
            "60": {},
            "61": {},
            "62": {},
            "63": {},
            "64": {},
            "65": {},
            "66": {},
            "67": {},
            "68": {},
            "69": {},
            "70": {},
            "71": {}
        },
        "18": {
            "01": {
                "01G": {}
            },
            "01P": {},
            "02": {},
            "03": {},
            "04": {},
            "05": {},
            "06": {},
            "07": {},
            "08": {},
            "09": {},
            "10": {},
            "11": {},
            "12": {},
            "13": {},
            "14": {},
            "15": {},
            "16": {},
            "17": {},
            "18": {},
            "19": {}
        }
    },
    "HLA-DMA": {
        "01": {
            "01": {
                "01G": {}
            },
            "01P": {},
            "02": {},
            "03": {},
            "04": {},
            "05": {},
            "06": {},
            "07": {},
            "08": {},
            "09": {}
        }
    },
    "HLA-DMB": {
        "01": {
            "01": {
                "01G": {}
            },
            "01P": {},
            "02": {},
            "03": {},
            "04": {},
            "05": {},
            "06": {},
            "07": {
                "01G": {}
            },
            "07P": {},
            "08": {},
            "09": {}
        }
    },
    "HLA-DOA": {
        "01": {
            "01": {
                "01G": {},
                "02G": {},
                "05G": {}
            },
            "01P": {},
            "02": {
                "01G": {}
            },
            "02P": {},
            "03": {},
            "04": {},
            "05": {},
            "06": {},
            "07": {},
            "08": {},
            "09": {},
            "10": {},
            "11": {},
            "12": {},
            "13": {},
            "14": {},
            "15": {}
        }
    },
    "HLA-DOB": {
        "01": {
            "01": {
                "01G": {},
                "02G": {},
                "03G": {}
            },
            "01P": {},
            "02": {},
            "03": {},
            "04": {},
            "05": {},
            "06": {},
            "07": {},
            "08": {},
            "09": {},
            "10": {},
            "11": {},
            "12": {},
            "13": {},
            "14": {},
            "15": {},
            "16": {}
        }
    },
    "HLA-DPA1": {
        "01": {
            "03": {
                "01G": {}
            },
            "03P": {},
            "04": {
                "01G": {}
            },
            "04P": {},
            "05": {
                "01G": {}
            },
            "05P": {},
            "06": {},
            "06P": {},
            "07": {},
            "08": {},
            "09": {},
            "10": {},
            "100": {},
            "101": {},
            "102": {},
            "103": {},
            "104": {},
            "105": {},
            "106": {},
            "107": {},
            "108": {},
            "109": {},
            "11": {},
            "110": {},
            "111": {},
            "112": {},
            "113": {},
            "114": {
                "01G": {}
            },
            "115": {},
            "116": {},
            "117": {},
            "118": {},
            "119": {},
            "11P": {},
            "12": {
                "01G": {}
            },
            "120": {},
            "121": {},
            "122": {},
            "123": {},
            "124": {},
            "125": {},
            "126": {},
            "127": {},
            "128": {},
            "129": {},
            "12P": {},
            "13": {},
            "130": {},
            "131": {},
            "132": {},
            "133": {},
            "134": {},
            "135": {},
            "136": {},
            "137": {},
            "138": {},
            "139": {},
            "14": {},
            "140": {},
            "141": {},
            "142": {},
            "143": {},
            "144": {},
            "145": {},
            "146": {},
            "147": {},
            "148": {},
            "149": {},
            "15": {},
            "150": {},
            "151": {},
            "152": {},
            "153": {},
            "154": {},
            "155": {},
            "156": {},
            "157": {},
            "158": {},
            "159": {},
            "16": {},
            "160": {},
            "161": {},
            "162": {},
            "163": {},
            "164": {},
            "165": {},
            "166": {},
            "167": {},
            "168": {},
            "17": {},
            "18": {},
            "19": {},
            "20": {},
            "21": {},
            "22": {},
            "23": {},
            "24": {},
            "25": {},
            "26": {},
            "27": {},
            "28": {},
            "29": {},
            "30": {},
            "31": {},
            "32": {},
            "33": {},
            "34": {},
            "35": {},
            "36": {},
            "37": {},
            "38": {},
            "39": {},
            "40": {},
            "41": {},
            "41P": {},
            "42": {
                "01G": {}
            },
            "42P": {},
            "43": {},
            "44": {},
            "45": {},
            "46": {},
            "47": {},
            "48": {},
            "49": {},
            "50": {},
            "51": {},
            "52": {},
            "53": {},
            "54": {},
            "55": {},
            "56": {},
            "57": {},
            "58": {},
            "59": {},
            "60": {},
            "61": {},
            "62": {},
            "63": {},
            "64": {},
            "65": {},
            "66": {},
            "67": {},
            "68": {},
            "69": {},
            "70": {},
            "71": {},
            "72": {},
            "73": {},
            "74": {},
            "75": {},
            "76": {},
            "77": {},
            "78": {},
            "79": {},
            "80": {},
            "81": {},
            "82": {},
            "83": {},
            "84": {},
            "85": {},
            "86": {},
            "87": {},
            "88": {},
            "89": {},
            "90": {},
            "91": {},
            "92": {},
            "93": {},
            "94": {},
            "95": {},
            "96": {},
            "97": {},
            "98": {},
            "99": {}
        },
        "02": {
            "01": {
                "01G": {},
                "02G": {},
                "07G": {}
            },
            "01P": {},
            "02": {
                "02G": {}
            },
            "02P": {},
            "03": {
                "04G": {}
            },
            "03P": {},
            "04": {},
            "05": {},
            "06": {},
            "07": {
                "01G": {}
            },
            "08": {},
            "09": {
                "01G": {}
            },
            "09P": {},
            "10": {},
            "100": {},
            "101": {},
            "102": {},
            "103": {},
            "104": {},
            "105": {},
            "106": {},
            "107": {},
            "108": {},
            "109": {},
            "11": {},
            "110": {},
            "111": {},
            "112": {},
            "113": {},
            "114": {},
            "115": {},
            "116": {},
            "117": {},
            "118": {},
            "12": {},
            "13": {},
            "14": {},
            "15": {},
            "16": {},
            "17": {},
            "18": {},
            "19": {},
            "20": {},
            "21": {
                "01G": {},
                "03G": {}
[truncated: 229,453 more chars]
