# Supplementary material for: tidytcells: standardizer for TR/MH nomenclature
Source: Front Immunol. 2023 Oct 25;14:1276106. doi: 10.3389/fimmu.2023.1276106 (PMC10634431; doi:10.3389/fimmu.2023.1276106)
Supplement: Supplementary file 1 [file DataSheet_1.zip › valid_homosapiens_tr.json]

{
    "TRAC": {
        "01": "F"
    },
    "TRAJ1": {
        "01": "ORF"
    },
    "TRAJ10": {
        "01": "F"
    },
    "TRAJ11": {
        "01": "F"
    },
    "TRAJ12": {
        "01": "F"
    },
    "TRAJ13": {
        "01": "F",
        "02": "F"
    },
    "TRAJ14": {
        "01": "F"
    },
    "TRAJ15": {
        "01": "F",
        "02": "F"
    },
    "TRAJ16": {
        "01": "F",
        "02": "F"
    },
    "TRAJ17": {
        "01": "F"
    },
    "TRAJ18": {
        "01": "F"
    },
    "TRAJ19": {
        "01": "ORF"
    },
    "TRAJ2": {
        "01": "ORF"
    },
    "TRAJ20": {
        "01": "F"
    },
    "TRAJ21": {
        "01": "F"
    },
    "TRAJ22": {
        "01": "F"
    },
    "TRAJ23": {
        "01": "F",
        "02": "F"
    },
    "TRAJ24": {
        "01": "F",
        "02": "F",
        "03": "F"
    },
    "TRAJ25": {
        "01": "ORF"
    },
    "TRAJ26": {
        "01": "F"
    },
    "TRAJ27": {
        "01": "F"
    },
    "TRAJ28": {
        "01": "F"
    },
    "TRAJ29": {
        "01": "F"
    },
    "TRAJ3": {
        "01": "F"
    },
    "TRAJ30": {
        "01": "F"
    },
    "TRAJ31": {
        "01": "F"
    },
    "TRAJ32": {
        "01": "F",
        "02": "F"
    },
    "TRAJ33": {
        "01": "F"
    },
    "TRAJ34": {
        "01": "F"
    },
    "TRAJ35": {
        "01": "F"
    },
    "TRAJ36": {
        "01": "F"
    },
    "TRAJ37": {
        "01": "F",
        "02": "F"
    },
    "TRAJ38": {
        "01": "F"
    },
    "TRAJ39": {
        "01": "F"
    },
    "TRAJ4": {
        "01": "F"
    },
    "TRAJ40": {
        "01": "F"
    },
    "TRAJ41": {
        "01": "F"
    },
    "TRAJ42": {
        "01": "F"
    },
    "TRAJ43": {
        "01": "F"
    },
    "TRAJ44": {
        "01": "F"
    },
    "TRAJ45": {
        "01": "F"
    },
    "TRAJ46": {
        "01": "F"
    },
    "TRAJ47": {
        "01": "F",
        "02": "F"
    },
    "TRAJ48": {
        "01": "F"
    },
    "TRAJ49": {
        "01": "F"
    },
    "TRAJ5": {
        "01": "F"
    },
    "TRAJ50": {
        "01": "F"
    },
    "TRAJ51": {
        "01": "P"
    },
    "TRAJ52": {
        "01": "F"
    },
    "TRAJ53": {
        "01": "F"
    },
    "TRAJ54": {
        "01": "F"
    },
    "TRAJ55": {
        "01": "P"
    },
    "TRAJ56": {
        "01": "F"
    },
    "TRAJ57": {
        "01": "F"
    },
    "TRAJ58": {
        "01": "ORF"
    },
    "TRAJ59": {
        "01": "ORF"
    },
    "TRAJ6": {
        "01": "F"
    },
    "TRAJ60": {
        "01": "P"
    },
    "TRAJ61": {
        "01": "ORF"
    },
    "TRAJ7": {
        "01": "F"
    },
    "TRAJ8": {
        "01": "F",
        "02": "P"
    },
    "TRAJ9": {
        "01": "F"
    },
    "TRAV1-1": {
        "01": "F",
        "02": "F"
    },
    "TRAV1-2": {
        "01": "F",
        "02": "F",
        "03": "F"
    },
    "TRAV10": {
        "01": "F",
        "02": "F"
    },
    "TRAV11": {
        "01": "P"
    },
    "TRAV11-1": {
        "01": "P"
    },
    "TRAV12-1": {
        "01": "F",
        "02": "F"
    },
    "TRAV12-2": {
        "01": "F",
        "02": "F",
        "03": "F"
    },
    "TRAV12-3": {
        "01": "F",
        "02": "F"
    },
    "TRAV13-1": {
        "01": "F",
        "02": "F",
        "03": "F"
    },
    "TRAV13-2": {
        "01": "F",
        "02": "F"
    },
    "TRAV14-1": {
        "01": "P",
        "02": "P"
    },
    "TRAV14/DV4": {
        "01": "F",
        "02": "F",
        "03": "F",
        "04": "F"
    },
    "TRAV15": {
        "01": "P"
    },
    "TRAV16": {
        "01": "F"
    },
    "TRAV17": {
        "01": "F"
    },
    "TRAV18": {
        "01": "F"
    },
    "TRAV19": {
        "01": "F"
    },
    "TRAV2": {
        "01": "F",
        "02": "F"
    },
    "TRAV20": {
        "01": "F",
        "02": "F",
        "03": "F",
        "04": "F"
    },
    "TRAV21": {
        "01": "F",
        "02": "F"
    },
    "TRAV22": {
        "01": "F"
    },
    "TRAV23/DV6": {
        "01": "F",
        "02": "F",
        "03": "F",
        "04": "F",
        "05": "F"
    },
    "TRAV24": {
        "01": "F",
        "02": "F"
    },
    "TRAV25": {
        "01": "F"
    },
    "TRAV26-1": {
        "01": "F",
        "02": "F",
        "03": "F"
    },
    "TRAV26-2": {
        "01": "F",
        "02": "F"
    },
    "TRAV27": {
        "01": "F",
        "02": "F",
        "03": "F"
    },
    "TRAV28": {
        "01": "P",
        "02": "P"
    },
    "TRAV29/DV5": {
        "01": "F",
        "02": "F",
        "03": "P",
        "04": "F"
    },
    "TRAV3": {
        "01": "F",
        "02": "P"
    },
    "TRAV30": {
        "01": "F",
        "02": "F",
        "03": "F",
        "04": "F",
        "05": "F"
    },
    "TRAV31": {
        "01": "P",
        "02": "P"
    },
    "TRAV32": {
        "01": "P"
    },
    "TRAV33": {
        "01": "P",
        "02": "P"
    },
    "TRAV34": {
        "01": "F"
    },
    "TRAV35": {
        "01": "F",
        "02": "F",
        "03": "P"
    },
    "TRAV36/DV7": {
        "01": "F",
        "02": "F",
        "03": "F",
        "04": "F",
        "05": "F"
    },
    "TRAV37": {
        "01": "P"
    },
    "TRAV38-1": {
        "01": "F",
        "02": "F",
        "03": "F",
        "04": "F"
    },
    "TRAV38-2/DV8": {
        "01": "F"
    },
    "TRAV39": {
        "01": "F"
    },
    "TRAV4": {
        "01": "F"
    },
    "TRAV40": {
        "01": "F"
    },
    "TRAV41": {
        "01": "F"
    },
    "TRAV46": {
        "01": "P"
    },
    "TRAV5": {
        "01": "F"
    },
    "TRAV6": {
        "01": "F",
        "02": "F",
        "03": "F",
        "04": "F",
        "05": "F",
        "06": "F",
        "07": "F"
    },
    "TRAV7": {
        "01": "F"
    },
    "TRAV8-1": {
        "01": "F",
        "02": "F"
    },
    "TRAV8-2": {
        "01": "F",
        "02": "F",
        "03": "F"
    },
    "TRAV8-3": {
        "01": "F",
        "02": "F",
        "03": "F"
    },
    "TRAV8-4": {
        "01": "F",
        "02": "F",
        "03": "F",
        "04": "F",
        "05": "F",
        "06": "F",
        "07": "F"
    },
    "TRAV8-5": {
        "01": "P"
    },
    "TRAV8-6": {
        "01": "F",
        "02": "F"
    },
    "TRAV8-6-1": {
        "01": "P"
    },
    "TRAV8-7": {
        "01": "P",
        "02": "P"
    },
    "TRAV9-1": {
        "01": "F"
    },
    "TRAV9-2": {
        "01": "F",
        "02": "F",
        "03": "F",
        "04": "F"
    },
    "TRAVA": {
        "01": "P",
        "02": "P"
    },
    "TRAVB": {
        "01": "P",
        "02": "P"
    },
    "TRAVC": {
        "01": "P"
    },
    "TRBC1": {
        "01": "F",
        "02": "F",
        "03": "F"
    },
    "TRBC2": {
        "01": "F",
        "02": "F",
        "03": "F"
    },
    "TRBD1": {
        "01": "F"
    },
    "TRBD2": {
        "01": "F",
        "02": "F"
    },
    "TRBJ1-1": {
        "01": "F"
    },
    "TRBJ1-2": {
        "01": "F"
    },
    "TRBJ1-3": {
        "01": "F"
    },
    "TRBJ1-4": {
        "01": "F"
    },
    "TRBJ1-5": {
        "01": "F"
    },
    "TRBJ1-6": {
        "01": "F",
        "02": "F"
    },
    "TRBJ2-1": {
        "01": "F"
    },
    "TRBJ2-2": {
        "01": "F"
    },
    "TRBJ2-2P": {
        "01": "ORF"
    },
    "TRBJ2-3": {
        "01": "F"
    },
    "TRBJ2-4": {
        "01": "F"
    },
    "TRBJ2-5": {
        "01": "F"
    },
    "TRBJ2-6": {
        "01": "F"
    },
    "TRBJ2-7": {
        "01": "F",
        "02": "ORF"
    },
    "TRBV1": {
        "01": "P"
    },
    "TRBV10-1": {
        "01": "F",
        "02": "F",
        "03": "P"
    },
    "TRBV10-2": {
        "01": "F",
        "02": "F"
    },
    "TRBV10-3": {
        "01": "F",
        "02": "F",
        "03": "F",
        "04": "F"
    },
    "TRBV11-1": {
        "01": "F"
    },
    "TRBV11-2": {
        "01": "F",
        "02": "F",
        "03": "F"
    },
    "TRBV11-3": {
        "01": "F",
        "02": "F",
        "03": "F",
        "04": "F"
    },
    "TRBV12-1": {
        "01": "P"
    },
    "TRBV12-2": {
        "01": "P"
    },
    "TRBV12-3": {
        "01": "F"
    },
    "TRBV12-4": {
        "01": "F",
        "02": "F"
    },
    "TRBV12-5": {
        "01": "F"
    },
    "TRBV13": {
        "01": "F",
        "02": "F"
    },
    "TRBV14": {
        "01": "F",
        "02": "F"
    },
    "TRBV15": {
        "01": "F",
        "02": "F",
        "03": "F"
    },
    "TRBV16": {
        "01": "F",
        "02": "P",
        "03": "F"
    },
    "TRBV17": {
        "01": "ORF",
        "02": "ORF"
    },
    "TRBV18": {
        "01": "F"
    },
    "TRBV19": {
        "01": "F",
        "02": "F",
        "03": "F"
    },
    "TRBV2": {
        "01": "F",
        "02": "F",
        "03": "F"
    },
    "TRBV20-1": {
        "01": "F",
        "02": "F",
        "03": "F",
        "04": "F",
        "05": "F",
        "06": "F",
        "07": "F"
    },
    "TRBV20/OR9-2": {
        "01": "ORF",
        "02": "ORF",
        "03": "ORF"
    },
    "TRBV21-1": {
        "01": "P",
        "02": "P"
    },
    "TRBV21/OR9-2": {
        "01": "P"
    },
    "TRBV22-1": {
        "01": "P"
    },
    "TRBV22/OR9-2": {
        "01": "P"
    },
    "TRBV23-1": {
        "01": "ORF"
    },
    "TRBV23/OR9-2": {
        "01": "P",
        "02": "ORF"
    },
    "TRBV24-1": {
        "01": "F",
        "02": "F"
    },
    "TRBV24/OR9-2": {
        "01": "ORF",
        "02": "P",
        "03": "P"
    },
    "TRBV25-1": {
        "01": "F"
    },
    "TRBV25/OR9-2": {
        "01": "P",
        "02": "P"
    },
    "TRBV26": {
        "01": "P"
    },
    "TRBV26/OR9-2": {
        "01": "P",
        "02": "P"
    },
    "TRBV27": {
        "01": "F"
    },
    "TRBV28": {
        "01": "F"
    },
    "TRBV29-1": {
        "01": "F",
        "02": "F",
        "03": "F"
    },
    "TRBV29/OR9-2": {
        "01": "ORF",
        "02": "ORF"
    },
    "TRBV3-1": {
        "01": "F",
        "02": "F"
    },
    "TRBV3-2": {
        "01": "P",
        "02": "P",
        "03": "P"
    },
    "TRBV30": {
        "01": "F",
        "02": "F",
        "03": "P",
        "04": "F",
        "05": "F"
    },
    "TRBV4-1": {
        "01": "F",
        "02": "F"
    },
    "TRBV4-2": {
        "01": "F",
        "02": "F"
    },
    "TRBV4-3": {
        "01": "F",
        "02": "F",
        "03": "F",
        "04": "F"
    },
    "TRBV5-1": {
        "01": "F",
        "02": "F"
    },
    "TRBV5-2": {
        "01": "P"
    },
    "TRBV5-3": {
        "01": "ORF",
        "02": "ORF"
    },
    "TRBV5-4": {
        "01": "F",
        "02": "F",
        "03": "F",
        "04": "F"
    },
    "TRBV5-5": {
        "01": "F",
        "02": "F",
        "03": "F"
    },
    "TRBV5-6": {
        "01": "F"
    },
    "TRBV5-7": {
        "01": "ORF"
    },
    "TRBV5-8": {
        "01": "F",
        "02": "F"
    },
    "TRBV6-1": {
        "01": "F"
    },
    "TRBV6-2": {
        "01": "F"
    },
    "TRBV6-3": {
        "01": "F"
    },
    "TRBV6-4": {
        "01": "F",
        "02": "F"
    },
    "TRBV6-5": {
        "01": "F"
    },
    "TRBV6-6": {
        "01": "F",
        "02": "F",
        "03": "F",
        "04": "F",
        "05": "F"
    },
    "TRBV6-7": {
        "01": "ORF"
    },
    "TRBV6-8": {
        "01": "F"
    },
    "TRBV6-9": {
        "01": "F"
    },
    "TRBV7-1": {
        "01": "ORF"
    },
    "TRBV7-2": {
        "01": "F",
        "02": "F",
        "03": "F",
        "04": "F"
    },
    "TRBV7-3": {
        "01": "F",
        "02": "ORF",
        "03": "ORF",
        "04": "F",
        "05": "F"
    },
    "TRBV7-4": {
        "01": "F",
        "02": "P"
    },
    "TRBV7-5": {
        "01": "P",
        "02": "P"
    },
    "TRBV7-6": {
        "01": "F",
        "02": "F"
    },
    "TRBV7-7": {
        "01": "F",
        "02": "F"
    },
    "TRBV7-8": {
        "01": "F",
        "02": "F",
        "03": "F"
    },
    "TRBV7-9": {
        "01": "F",
        "02": "F",
        "03": "F",
        "04": "F",
        "05": "F",
        "06": "F",
        "07": "F"
    },
    "TRBV8-1": {
        "01": "P",
        "02": "P"
    },
    "TRBV8-2": {
        "01": "P",
        "02": "P"
    },
    "TRBV9": {
        "01": "F",
        "02": "F",
        "03": "F"
    },
    "TRBVA": {
        "01": "P",
        "02": "P"
    },
    "TRBVA/OR9-2": {
        "01": "P"
    },
    "TRBVB": {
        "01": "P",
        "02": "P"
    },
    "TRBVC": {
        "01": "P"
    },
    "TRDC": {
        "01": "F"
    },
    "TRDD1": {
        "01": "F"
    },
    "TRDD2": {
        "01": "F"
    },
    "TRDD3": {
        "01": "F"
    },
    "TRDJ1": {
        "01": "F"
    },
    "TRDJ2": {
        "01": "F"
    },
    "TRDJ3": {
        "01": "F"
    },
    "TRDJ4": {
        "01": "F"
    },
    "TRDV1": {
        "01": "F"
    },
    "TRDV2": {
        "01": "F",
        "02": "F",
        "03": "F"
    },
    "TRDV3": {
        "01": "F",
        "02": "F"
    },
    "TRGC1": {
        "01": "F",
        "02": "F",
        "03": "F",
        "04": "F",
        "05": "F"
    },
    "TRGC2": {
        "01": "F",
        "02": "F",
        "03": "F",
        "04": "F",
        "05": "F",
        "06": "F",
        "07": "F",
        "08": "F"
    },
    "TRGJ1": {
        "01": "F",
        "02": "F"
    },
    "TRGJ2": {
        "01": "F"
    },
    "TRGJP": {
        "01": "F"
    },
    "TRGJP1": {
        "01": "F"
    },
    "TRGJP2": {
        "01": "F"
    },
    "TRGV1": {
        "01": "ORF"
    },
    "TRGV10": {
        "01": "ORF",
        "02": "ORF"
    },
    "TRGV11": {
        "01": "ORF",
        "02": "ORF"
    },
    "TRGV2": {
        "01": "F",
        "02": "F",
        "03": "F"
    },
    "TRGV3": {
        "01": "F",
        "02": "F"
    },
    "TRGV4": {
        "01": "F",
        "02": "F"
    },
    "TRGV5": {
        "01": "F"
    },
    "TRGV5P": {
        "01": "P",
        "02": "P"
    },
    "TRGV6": {
        "01": "P",
        "02": "P"
    },
    "TRGV7": {
        "01": "P"
    },
    "TRGV8": {
        "01": "F"
    },
    "TRGV9": {
        "01": "F",
        "02": "F"
    },
    "TRGVA": {
        "01": "P"
    },
    "TRGVB": {
        "01": "P",
        "02": "P"
    }
}
