# Supplementary material for: tidytcells: standardizer for TR/MH nomenclature
Source: Front Immunol. 2023 Oct 25;14:1276106. doi: 10.3389/fimmu.2023.1276106 (PMC10634431; doi:10.3389/fimmu.2023.1276106)
Supplement: Supplementary file 1 [file DataSheet_1.zip › valid_musmusculus_mh.json]

[
    "MH2-AA",
    "MH2-AB",
    "MH2-D1",
    "MH2-D2",
    "MH2-D3",
    "MH2-D4",
    "MH2-MA",
    "MH2-MB1",
    "MH2-MB2",
    "MH2-EA",
    "MH2-EB1",
    "MH2-EB2",
    "MH1-K1",
    "MH1-K2",
    "MH1-L",
    "MH1-M1",
    "MH1-M2",
    "MH1-M3",
    "MH1-M4",
    "MH1-M5",
    "MH1-M6",
    "MH1-M7",
    "MH1-M8",
    "MH1-M9",
    "MH1-M10-1",
    "MH1-M10-2",
    "MH1-M10-3",
    "MH1-M10-4",
    "MH1-M10-5",
    "MH1-M10-PS1",
    "MH1-M10-PS2",
    "MH1-M10-PS3",
    "MH2-OA",
    "MH2-OB",
    "MH2-PA",
    "MH2-PB",
    "MH1-Q1",
    "MH1-Q2",
    "MH1-Q3",
    "MH1-Q4",
    "MH1-Q5",
    "MH1-Q6",
    "MH1-Q7",
    "MH1-Q8",
    "MH1-Q9",
    "MH1-Q10",
    "MH1-T1",
    "MH1-T2",
    "MH1-T3",
    "MH1-T4",
    "MH1-T5",
    "MH1-T6",
    "MH1-T7",
    "MH1-T8",
    "MH1-T9",
    "MH1-T10",
    "MH1-T11",
    "MH1-T12",
    "MH1-T13",
    "MH1-T14",
    "MH1-T15",
    "MH1-T16",
    "MH1-T17",
    "MH1-T18",
    "MH1-T19",
    "MH1-T20",
    "MH1-T21",
    "MH1-T22",
    "MH1-T23",
    "MH1-T24"
]
