# Supplementary material for: tidytcells: standardizer for TR/MH nomenclature
Source: Front Immunol. 2023 Oct 25;14:1276106. doi: 10.3389/fimmu.2023.1276106 (PMC10634431; doi:10.3389/fimmu.2023.1276106)
Supplement: Supplementary file 1 [file DataSheet_1.zip › valid_musmusculus_tr.json]

{
    "TRAC": {
        "01": "F",
        "02": "F"
    },
    "TRAJ1": {
        "01": "P"
    },
    "TRAJ11": {
        "01": "F"
    },
    "TRAJ12": {
        "01": "F",
        "02": "F"
    },
    "TRAJ13": {
        "01": "F"
    },
    "TRAJ14": {
        "01": "P"
    },
    "TRAJ15": {
        "01": "F"
    },
    "TRAJ16": {
        "01": "F"
    },
    "TRAJ17": {
        "01": "F"
    },
    "TRAJ18": {
        "01": "F"
    },
    "TRAJ19": {
        "01": "ORF"
    },
    "TRAJ2": {
        "01": "F",
        "02": "F"
    },
    "TRAJ20": {
        "01": "P"
    },
    "TRAJ21": {
        "01": "F",
        "02": "F"
    },
    "TRAJ22": {
        "01": "F"
    },
    "TRAJ23": {
        "01": "F"
    },
    "TRAJ24": {
        "01": "F",
        "02": "F"
    },
    "TRAJ25": {
        "01": "ORF",
        "02": "ORF"
    },
    "TRAJ26": {
        "01": "F"
    },
    "TRAJ27": {
        "01": "F"
    },
    "TRAJ28": {
        "01": "F"
    },
    "TRAJ29": {
        "01": "ORF"
    },
    "TRAJ3": {
        "01": "P"
    },
    "TRAJ30": {
        "01": "F"
    },
    "TRAJ31": {
        "01": "F",
        "02": "F"
    },
    "TRAJ32": {
        "01": "F",
        "02": "F"
    },
    "TRAJ33": {
        "01": "F"
    },
    "TRAJ34": {
        "01": "F",
        "02": "F"
    },
    "TRAJ35": {
        "01": "F",
        "02": "F"
    },
    "TRAJ36": {
        "01": "P"
    },
    "TRAJ37": {
        "01": "F"
    },
    "TRAJ38": {
        "01": "F"
    },
    "TRAJ39": {
        "01": "F"
    },
    "TRAJ4": {
        "01": "P",
        "02": "F"
    },
    "TRAJ40": {
        "01": "F"
    },
    "TRAJ41": {
        "01": "ORF"
    },
    "TRAJ42": {
        "01": "F",
        "02": "F"
    },
    "TRAJ43": {
        "01": "F",
        "02": "F"
    },
    "TRAJ44": {
        "01": "ORF"
    },
    "TRAJ45": {
        "01": "F",
        "02": "F"
    },
    "TRAJ46": {
        "01": "P",
        "02": "P"
    },
    "TRAJ47": {
        "01": "ORF",
        "02": "F"
    },
    "TRAJ48": {
        "01": "F"
    },
    "TRAJ49": {
        "01": "F"
    },
    "TRAJ5": {
        "01": "F"
    },
    "TRAJ50": {
        "01": "F"
    },
    "TRAJ51": {
        "01": "P",
        "02": "P"
    },
    "TRAJ52": {
        "01": "F"
    },
    "TRAJ53": {
        "01": "F"
    },
    "TRAJ54": {
        "01": "P"
    },
    "TRAJ55": {
        "01": "P"
    },
    "TRAJ56": {
        "01": "F"
    },
    "TRAJ57": {
        "01": "F"
    },
    "TRAJ58": {
        "01": "F"
    },
    "TRAJ59": {
        "01": "P"
    },
    "TRAJ6": {
        "01": "F"
    },
    "TRAJ60": {
        "01": "P"
    },
    "TRAJ61": {
        "01": "P"
    },
    "TRAJ7": {
        "01": "ORF"
    },
    "TRAJ8": {
        "01": "P",
        "02": "P"
    },
    "TRAJ9": {
        "01": "F",
        "02": "F"
    },
    "TRAV1": {
        "01": "F",
        "02": "F"
    },
    "TRAV10": {
        "01": "F",
        "02": "F",
        "03": "F",
        "04": "P",
        "05": "P"
    },
    "TRAV10D": {
        "01": "F",
        "02": "P",
        "03": "F"
    },
    "TRAV10N": {
        "01": "F"
    },
    "TRAV11": {
        "01": "F",
        "02": "F"
    },
    "TRAV11D": {
        "01": "F",
        "02": "ORF"
    },
    "TRAV11N": {
        "01": "P"
    },
    "TRAV12-1": {
        "01": "F",
        "02": "F",
        "03": "ORF",
        "04": "F",
        "05": "F",
        "06": "F"
    },
    "TRAV12-2": {
        "01": "F",
        "02": "F"
    },
    "TRAV12-3": {
        "01": "F",
        "02": "F",
        "03": "F",
        "04": "F",
        "05": "F"
    },
    "TRAV12-4": {
        "01": "P",
        "02": "P",
        "03": "P"
    },
    "TRAV12D-1": {
        "01": "F",
        "02": "F",
        "03": "F",
        "04": "F",
        "05": "F",
        "06": "F"
    },
    "TRAV12D-2": {
        "01": "F",
        "02": "F",
        "03": "F",
        "04": "F",
        "05": "F"
    },
    "TRAV12D-3": {
        "01": "ORF",
        "02": "F",
        "03": "F",
        "04": "F"
    },
    "TRAV12N-1": {
        "01": "F"
    },
    "TRAV12N-2": {
        "01": "F"
    },
    "TRAV12N-3": {
        "01": "F"
    },
    "TRAV13-1": {
        "01": "F",
        "02": "F"
    },
    "TRAV13-2": {
        "01": "F",
        "02": "F",
        "03": "F"
    },
    "TRAV13-3": {
        "01": "F",
        "02": "ORF",
        "03": "P"
    },
    "TRAV13-4/DV7": {
        "01": "F",
        "02": "F",
        "03": "F"
    },
    "TRAV13-5": {
        "01": "F"
    },
    "TRAV13D-1": {
        "01": "F",
        "02": "F",
        "03": "F",
        "04": "F"
    },
    "TRAV13D-2": {
        "01": "F",
        "02": "F",
        "03": "F"
    },
    "TRAV13D-3": {
        "01": "F",
        "02": "F"
    },
    "TRAV13D-4": {
        "01": "F",
        "02": "F",
        "03": "F"
    },
    "TRAV13N-1": {
        "01": "F"
    },
    "TRAV13N-2": {
        "01": "F"
    },
    "TRAV13N-3": {
        "01": "F"
    },
    "TRAV13N-4": {
        "01": "F"
    },
    "TRAV14-1": {
        "01": "F",
        "02": "F",
        "03": "F"
    },
    "TRAV14-2": {
        "01": "F",
        "02": "F",
        "03": "F"
    },
    "TRAV14-3": {
        "01": "F",
        "02": "F",
        "03": "F",
        "04": "F",
        "05": "F"
    },
    "TRAV14D-1": {
        "01": "F",
        "02": "ORF"
    },
    "TRAV14D-2": {
        "01": "F",
        "02": "F",
        "03": "F"
    },
    "TRAV14D-3/DV8": {
        "01": "F",
        "02": "F",
        "03": "F",
        "04": "F",
        "05": "F",
        "06": "F",
        "07": "F",
        "08": "F"
    },
    "TRAV14N-1": {
        "01": "F"
    },
    "TRAV14N-2": {
        "01": "F"
    },
    "TRAV14N-3": {
        "01": "F"
    },
    "TRAV15-1/DV6-1": {
        "01": "F",
        "02": "F"
    },
    "TRAV15-2/DV6-2": {
        "01": "F",
        "02": "F"
    },
    "TRAV15-3": {
        "01": "P",
        "02": "P"
    },
    "TRAV15D-1/DV6D-1": {
        "01": "F",
        "02": "F",
        "03": "F",
        "04": "F",
        "05": "F",
        "06": "F",
        "07": "F"
    },
    "TRAV15D-2/DV6D-2": {
        "01": "F",
        "02": "F",
        "03": "F",
        "04": "F",
        "05": "F"
    },
    "TRAV15D-3": {
        "01": "P",
        "02": "P"
    },
    "TRAV15N-1": {
        "01": "F"
    },
    "TRAV15N-2": {
        "01": "F"
    },
    "TRAV15N-3": {
        "01": "P"
    },
    "TRAV16": {
        "01": "F",
        "02": "F",
        "03": "F",
        "04": "F",
        "05": "F",
        "06": "F"
    },
    "TRAV16D/DV11": {
        "01": "F",
        "02": "F",
        "03": "F"
    },
    "TRAV16N": {
        "01": "F"
    },
    "TRAV17": {
        "01": "F",
        "02": "F"
    },
    "TRAV18": {
        "01": "ORF",
        "02": "ORF"
    },
    "TRAV19": {
        "01": "F",
        "02": "P",
        "03": "F"
    },
    "TRAV2": {
        "01": "F"
    },
    "TRAV20": {
        "01": "P",
        "02": "P"
    },
    "TRAV21/DV12": {
        "01": "F",
        "02": "F",
        "03": "ORF"
    },
    "TRAV22": {
        "01": "P",
        "02": "P"
    },
    "TRAV23": {
        "01": "P",
        "02": "P"
    },
    "TRAV3-1": {
        "01": "F",
        "02": "F",
        "03": "F"
    },
    "TRAV3-2": {
        "01": "P",
        "02": "P"
    },
    "TRAV3-3": {
        "01": "F"
    },
    "TRAV3-4": {
        "01": "F",
        "02": "F"
    },
    "TRAV3D-2": {
        "01": "P",
        "02": "P"
    },
    "TRAV3D-3": {
        "01": "F",
        "02": "F"
    },
    "TRAV3N-2": {
        "01": "P"
    },
    "TRAV3N-3": {
        "01": "F"
    },
    "TRAV4-1": {
        "01": "P",
        "02": "P"
    },
    "TRAV4-2": {
        "01": "F",
        "02": "F"
    },
    "TRAV4-3": {
        "01": "F",
        "02": "F",
        "03": "F"
    },
    "TRAV4-4/DV10": {
        "01": "F",
        "02": "F"
    },
    "TRAV4D-2": {
        "01": "P",
        "02": "P"
    },
    "TRAV4D-3": {
        "01": "F",
        "02": "F",
        "03": "F",
        "04": "F",
        "05": "F",
        "06": "F"
    },
    "TRAV4D-4": {
        "01": "F",
        "02": "F",
        "03": "F",
        "04": "F",
        "05": "F"
    },
    "TRAV4N-3": {
        "01": "F"
    },
    "TRAV4N-4": {
        "01": "F"
    },
    "TRAV5-1": {
        "01": "F",
        "02": "F"
    },
    "TRAV5-2": {
        "01": "P",
        "02": "P"
    },
    "TRAV5-3": {
        "01": "P"
    },
    "TRAV5-4": {
        "01": "F",
        "02": "F"
    },
    "TRAV5D-2": {
        "01": "P",
        "02": "P"
    },
    "TRAV5D-3": {
        "01": "P",
        "02": "P"
    },
    "TRAV5D-4": {
        "01": "ORF",
        "02": "F",
        "03": "F",
        "04": "F",
        "05": "F"
    },
    "TRAV5N-2": {
        "01": "P"
    },
    "TRAV5N-3": {
        "01": "P"
    },
    "TRAV5N-4": {
        "01": "F"
    },
    "TRAV6-1": {
        "01": "F",
        "02": "F",
        "03": "F"
    },
    "TRAV6-2": {
        "01": "F",
        "02": "F",
        "03": "F"
    },
    "TRAV6-3": {
        "01": "F",
        "02": "F"
    },
    "TRAV6-4": {
        "01": "F",
        "02": "F",
        "03": "F"
    },
    "TRAV6-5": {
        "01": "F",
        "02": "F",
        "03": "F",
        "04": "F"
    },
    "TRAV6-6": {
        "01": "F",
        "02": "F",
        "03": "F",
        "04": "F"
    },
    "TRAV6-7/DV9": {
        "01": "F",
        "02": "F",
        "03": "F",
        "04": "F",
        "05": "P",
        "06": "F",
        "07": "F",
        "08": "F"
    },
    "TRAV6D-3": {
        "01": "F",
        "02": "F",
        "03": "F"
    },
    "TRAV6D-4": {
        "01": "F"
    },
    "TRAV6D-5": {
        "01": "F",
        "02": "F"
    },
    "TRAV6D-6": {
        "01": "F",
        "02": "F",
        "03": "F",
        "04": "F",
        "05": "F"
    },
    "TRAV6D-7": {
        "01": "F",
        "02": "F",
        "03": "F",
        "04": "F"
    },
    "TRAV6N-5": {
        "01": "F"
    },
    "TRAV6N-6": {
        "01": "F"
    },
    "TRAV6N-7": {
        "01": "F"
    },
    "TRAV7-1": {
        "01": "F",
        "02": "F"
    },
    "TRAV7-2": {
        "01": "F",
        "02": "F"
    },
    "TRAV7-3": {
        "01": "F",
        "02": "F",
        "03": "F",
        "04": "F"
    },
    "TRAV7-4": {
        "01": "F",
        "02": "F"
    },
    "TRAV7-5": {
        "01": "F",
        "02": "F",
        "03": "F"
    },
    "TRAV7-6": {
        "01": "F",
        "02": "F"
    },
    "TRAV7D-2": {
        "01": "F",
        "02": "F",
        "03": "F"
    },
    "TRAV7D-3": {
        "01": "F",
        "02": "F",
        "03": "F"
    },
    "TRAV7D-4": {
        "01": "F",
        "02": "F",
        "03": "F"
    },
    "TRAV7D-5": {
        "01": "F",
        "02": "F"
    },
    "TRAV7D-6": {
        "01": "F",
        "02": "F"
    },
    "TRAV7N-4": {
        "01": "F"
    },
    "TRAV7N-5": {
        "01": "F"
    },
    "TRAV7N-6": {
        "01": "F"
    },
    "TRAV8-1": {
        "01": "F",
        "02": "F",
        "03": "F"
    },
    "TRAV8-2": {
        "01": "F",
        "02": "P"
    },
    "TRAV8D-1": {
        "01": "F",
        "02": "F"
    },
    "TRAV8D-2": {
        "01": "F",
        "02": "F",
        "03": "F"
    },
    "TRAV8N-2": {
        "01": "F"
    },
    "TRAV9-1": {
        "01": "F",
        "02": "F"
    },
    "TRAV9-2": {
        "01": "F",
        "02": "F"
    },
    "TRAV9-3": {
        "01": "F",
        "02": "F",
        "03": "F"
    },
    "TRAV9-4": {
        "01": "F",
        "02": "F"
    },
    "TRAV9D-1": {
        "01": "F",
        "02": "F",
        "03": "F"
    },
    "TRAV9D-2": {
        "01": "F",
        "02": "F",
        "03": "F",
        "04": "P",
        "05": "ORF"
    },
    "TRAV9D-3": {
        "01": "F",
        "02": "F",
        "03": "F"
    },
    "TRAV9D-4": {
        "01": "F",
        "02": "P",
        "03": "F",
        "04": "F"
    },
    "TRAV9N-1": {
        "01": "P"
    },
    "TRAV9N-2": {
        "01": "F"
    },
    "TRAV9N-3": {
        "01": "F"
    },
    "TRAV9N-4": {
        "01": "F"
    },
    "TRBC1": {
        "01": "F"
    },
    "TRBC2": {
        "01": "F",
        "02": "F",
        "03": "F"
    },
    "TRBD1": {
        "01": "F"
    },
    "TRBD2": {
        "01": "F"
    },
    "TRBJ1-1": {
        "01": "F",
        "02": "F"
    },
    "TRBJ1-2": {
        "01": "F"
    },
    "TRBJ1-3": {
        "01": "F"
    },
    "TRBJ1-4": {
        "01": "F",
        "02": "F"
    },
    "TRBJ1-5": {
        "01": "F",
        "02": "F",
        "03": "F"
    },
    "TRBJ1-6": {
        "01": "ORF"
    },
    "TRBJ1-7": {
        "01": "ORF"
    },
    "TRBJ2-1": {
        "01": "F"
    },
    "TRBJ2-2": {
        "01": "F"
    },
    "TRBJ2-3": {
        "01": "F"
    },
    "TRBJ2-4": {
        "01": "F"
    },
    "TRBJ2-5": {
        "01": "F"
    },
    "TRBJ2-6": {
        "01": "P"
    },
    "TRBJ2-7": {
        "01": "F",
        "02": "F"
    },
    "TRBV1": {
        "01": "F",
        "02": "F"
    },
    "TRBV10": {
        "01": "P"
    },
    "TRBV11": {
        "01": "P"
    },
    "TRBV12-1": {
        "01": "F",
        "02": "F"
    },
    "TRBV12-2": {
        "01": "F",
        "02": "F"
    },
    "TRBV12-3": {
        "01": "P"
    },
    "TRBV13-1": {
        "01": "F",
        "02": "F"
    },
    "TRBV13-2": {
        "01": "F",
        "02": "F",
        "03": "F",
        "04": "F",
        "05": "F"
    },
    "TRBV13-3": {
        "01": "F"
    },
    "TRBV14": {
        "01": "F"
    },
    "TRBV15": {
        "01": "F"
    },
    "TRBV16": {
        "01": "F",
        "02": "F",
        "03": "F",
        "04": "F"
    },
    "TRBV17": {
        "01": "F"
    },
    "TRBV18": {
        "01": "P"
    },
    "TRBV19": {
        "01": "F",
        "02": "F",
        "03": "F"
    },
    "TRBV2": {
        "01": "F"
    },
    "TRBV20": {
        "01": "F",
        "02": "F"
    },
    "TRBV21": {
        "01": "ORF"
    },
    "TRBV22": {
        "01": "P"
    },
    "TRBV23": {
        "01": "F"
    },
    "TRBV24": {
        "01": "F",
        "02": "P",
        "03": "ORF",
        "04": "F"
    },
    "TRBV25": {
        "01": "P"
    },
    "TRBV26": {
        "01": "F",
        "02": "F"
    },
    "TRBV27": {
        "01": "P"
    },
    "TRBV28": {
        "01": "P"
    },
    "TRBV29": {
        "01": "F",
        "02": "F"
    },
    "TRBV3": {
        "01": "F",
        "02": "F"
    },
    "TRBV30": {
        "01": "F"
    },
    "TRBV31": {
        "01": "F",
        "02": "F"
    },
    "TRBV4": {
        "01": "F",
        "02": "F"
    },
    "TRBV5": {
        "01": "F",
        "02": "F",
        "03": "F",
        "04": "F",
        "05": "F"
    },
    "TRBV6": {
        "01": "P"
    },
    "TRBV7": {
        "01": "P"
    },
    "TRBV8": {
        "01": "P"
    },
    "TRBV9": {
        "01": "P"
    },
    "TRDC": {
        "01": "F"
    },
    "TRDD1": {
        "01": "F",
        "02": "F"
    },
    "TRDD2": {
        "01": "F"
    },
    "TRDJ1": {
        "01": "F"
    },
    "TRDJ2": {
        "01": "F",
        "02": "F"
    },
    "TRDV1": {
        "01": "F",
        "02": "F"
    },
    "TRDV2-1": {
        "01": "F",
        "02": "F"
    },
    "TRDV2-2": {
        "01": "F",
        "02": "F"
    },
    "TRDV3": {
        "01": "P",
        "02": "P"
    },
    "TRDV4": {
        "01": "F"
    },
    "TRDV5": {
        "01": "F",
        "02": "F",
        "03": "F",
        "04": "F"
    },
    "TRGC1": {
        "01": "F"
    },
    "TRGC2": {
        "01": "F"
    },
    "TRGC3": {
        "01": "ORF",
        "02": "P",
        "03": "ORF"
    },
    "TRGC4": {
        "01": "F"
    },
    "TRGJ1": {
        "01": "F"
    },
    "TRGJ2": {
        "01": "F"
    },
    "TRGJ3": {
        "01": "F"
    },
    "TRGJ4": {
        "01": "F"
    },
    "TRGV1": {
        "01": "F",
        "02": "F",
        "03": "F",
        "04": "F",
        "05": "F",
        "06": "F",
        "07": "F",
        "08": "F"
    },
    "TRGV2": {
        "01": "F",
        "02": "F",
        "03": "F",
        "04": "F",
        "05": "F"
    },
    "TRGV3": {
        "01": "F",
        "02": "F",
        "03": "F"
    },
    "TRGV4": {
        "01": "F",
        "02": "F",
        "03": "F",
        "04": "F",
        "05": "F"
    },
    "TRGV5": {
        "01": "F"
    },
    "TRGV6": {
        "01": "F",
        "02": "F",
        "03": "F",
        "04": "F"
    },
    "TRGV7": {
        "01": "F",
        "02": "F"
    },
    "TRGVA": {
        "01": "P"
    }
}
