# Supplementary material for: tidytcells: standardizer for TR/MH nomenclature
Source: Front Immunol. 2023 Oct 25;14:1276106. doi: 10.3389/fimmu.2023.1276106 (PMC10634431; doi:10.3389/fimmu.2023.1276106)
Supplement: Supplementary file 2 [file DataSheet_2.zip]

Archive with 9 entries (9 files):
- epitopes.csv
- iedb.csv.zip
- iedb_species_decoder.json.gz
- junctions.csv
- mh_gene_symbols.csv
- README.md
- test_iedb.pdf
- test_iedb.py
- tr_gene_symbols.csv
