# Supplementary material for: tidytcells: standardizer for TR/MH nomenclature
Source: Front Immunol. 2023 Oct 25;14:1276106. doi: 10.3389/fimmu.2023.1276106 (PMC10634431; doi:10.3389/fimmu.2023.1276106)
Supplement: Supplementary file 2 [file DataSheet_2.zip › epitopes.csv]

epitope	corrected
VMAPRTLIL	VMAPRTLIL
FLRGRAYGL	FLRGRAYGL
FLRGRFYGL	FLRGRFYGL
EEYLQAFTY	EEYLQAFTY
EEYLKAWTF	EEYLKAWTF
LLFGYPVYV	LLFGYPVYV
LLFGFPVYV + SCM(F5)
NLVPMVATV	NLVPMVATV
KRWIIMGLNK	KRWIIMGLNK
KRWIILGLNK	KRWIILGLNK
1-O-(alpha-D-galactosyl)-N-hexacosanoylphytosphingosine
IPSINVHHY	IPSINVHHY
GSLQPLALEGSLQKRGIV	GSLQPLALEGSLQKRGIV
5-(2-oxopropylideneamino)-6-D-ribitylaminouracil
CINGVCWTV	CINGVCWTV
ASQKRPSQRH + ACET(A1)
SRGGASQYRPSQ	SRGGASQYRPSQ
RGGASQYRPSQ	RGGASQYRPSQ
CCLCLTVFL	CCLCLTVFL
GELIGTLNAAKVPAD	GELIGTLNAAKVPAD
GELIGILNAAKVPAD	GELIGILNAAKVPAD
SLLMWITQC	SLLMWITQC
FEAQKAKANKAVD	FEAQKAKANKAVD
FKAQKAKANKAVD	FKAQKAKANKAVD
EENLLDFVRF	EENLLDFVRF
LLFGKPVYV + SCM(K5)
LLFGYPVFV	LLFGYPVFV
LLFGFAVYV + SCM(F5)
LLFGFPVFV + SCM(F5)
MLWGYLQYV	MLWGYLQYV
LGYGFVNYI	LGYGFVNYI
LLFGFPVYV	LLFGFPVYV
SHLVEALYLVCGERG	SHLVEALYLVCGERG
QLSPFPFDL	QLSPFPFDL
SIYRGYYL	SIYRGYYL
LPEPLPQGQLTAY	LPEPLPQGQLTAY
LPEPLAQGQLTAY	LPEPLAQGQLTAY
LPEPAPQGQLTAY	LPEPAPQGQLTAY
LPEPLPQGQATAY	LPEPLPQGQATAY
LPEALPQGQLTAY	LPEALPQGQLTAY
LPEPLPAGQLTAY	LPEPLPAGQLTAY
LPEPLPQGALTAY	LPEPLPQGALTAY
SLLMWITQV	SLLMWITQV
SQYYYNSL	SQYYYNSL
INFDFNTI	INFDFNTI
ALWGFFPVL	ALWGFFPVL
ENPVVHFFKNIVTPR	ENPVVHFFKNIVTPR
QRCRVHFLRNVLAQV	QRCRVHFLRNVLAQV
DFARVHFISALHGSG	DFARVHFISALHGSG
ALAVLHFYPDKGAKN	ALAVLHFYPDKGAKN
QRCRVHFMRNLYTAV	QRCRVHFMRNLYTAV
1-O-(4-deoxy-alpha-D-xylo-hexopyranosyl)-N-hexacosanoylsphinganine
1-O-(alpha-D-galactopyranosyl)-N-icosa-11,14-dienoylphytosphingosine
1-O-(3-deoxy-alpha-D-galactopyranosyl)-N-hexacosanoylsphinganine
1-O-(alpha-D-glucopyranosyl)-N-icosa-11,14-dienoylphytosphingosine
1-O-(alpha-D-galactopyranosyl)-N-tetracosanylphytosphingosine
1-O-(alpha-D-glucopyranosyl)-N-tetracosanylphytosphingosine
1-O-(alpha-D-galactopyranosyl)-N-tetracosanyl-2-aminononane-1,3,4-triol
1-O-(4-deoxy-alpha-D-xylo-hexopyranosyl)-N-hexacosanoylphytosphingosine
N-hexacosanoylisoglobotriaosyl ceramide
alpha-D-galactosyl-(1->4)-beta-D-galactosyl-(1->4)-beta-D-glucosyl-N-hexacosanoylceramide
beta-D-galactosyl-(1->4)-beta-D-glucosyl-N-(docosanoyl)sphingosine
beta-D-galactosyl-N-(tetracosanoyl)sphingosine
[3)alpha-L-Rhap-(1->2)-alpha-D-Galp-(1->3)-alpha-D-GlcpNAc-(1->3)-alpha-L-Rhap(1->]4
1-elaidoyl-sn-glycero-3-phosphocholine
ELAGIGILTV	ELAGIGILTV
FATGIGIITV	FATGIGIITV
AAGIGILTV	AAGIGILTV
EAAGIGILTV	EAAGIGILTV
FLTGIGIITV	FLTGIGIITV
WLLPAWGV	WLLPAWGV
WLLPTWGV	WLLPTWGV
FLAGGIGIRTL	FLAGGIGIRTL
FWLLPAWAL	FWLLPAWAL
FWLLGAWAL	FWLLGAWAL
FFAGGIGIRTI	FFAGGIGIRTI
AMKRHGLDNYRGYSLGN	AMKRHGLDNYRGYSLGN
GAMKRHGLDNYRGYSLGN	GAMKRHGLDNYRGYSLGN
HPVGEADYFEY	HPVGEADYFEY
HPVGQADYFEY	HPVGQADYFEY
HPVAEADYFEY	HPVAEADYFEY
HPVGDADYFEY	HPVGDADYFEY
GLCTLVAML	GLCTLVAML
LSRFSWGAEGQRPGFGYGG	LSRFSWGAEGQRPGFGYGG
FSWGAEGQRPGFG	FSWGAEGQRPGFG
ENPVVHFFKDIVTPR	ENPVVHFFKDIVTPR
ANERADLIAYLKQATK	ANERADLIAYLKQATK
ADLIAYLKQATK	ADLIAYLKQATK
ADPADPLAFFSSAIKGGGGSLV	ADPADPLAFFSSAIKGGGGSLV
CLGGLLAMV	CLGGLLAMV
CLGGLATMV	CLGGLATMV
CLAGLLTMV	CLAGLLTMV
CLGALLTMV	CLGALLTMV
CLGGLLTMV	CLGGLLTMV
ALGGLLTMV	ALGGLLTMV
ALWGPDPAAA	ALWGPDPAAA
RQWGPDPAAV	RQWGPDPAAV
YLGGPDFPTI	YLGGPDFPTI
MVWGPDPLYV	MVWGPDPLYV
AQWGPDPAAA	AQWGPDPAAA
RQFGPDWIVA	RQFGPDWIVA
RQFGPDFPTI	RQFGPDFPTI
YQFGPDFPIA	YQFGPDFPIA
2-O-oleoyl-3-O-palmitoyl-1-O-alpha-D-galactosyl-sn-glycerol
1-O-(alpha-D-galactopyranuronosyl)-N-tetradecanoyldihydrosphingosine
1-O-(alpha-D-galactopyranosyl)-N-hexacosanoyl-D-xylo-phytosphingosine
(1R)-1,5-anhydro-1-[(3S,4S,5R)-3-(hexacosanoylamino)-4,5-dihydroxynonadecyl]-D-galactitol
1-O-(6-deoxy-6-benzamido-alpha-D-galactopyranosyl)-N-hexacosanoylphytosphingosine
1-O-{6-deoxy-6-[N'-(1-naphthyl)ureido]-alpha-D-galactopyranosyl}-N-hexacosanoylphytosphingosine
alpha-D-galactosyl-N-(hexacosanoyl)-11,12-methylene-C22-sphinganine
HS44
2-palmitoyl-1-cis-vaccenoyl-3-alpha-D-galactosyl-sn-glycerol
1-palmitoyl-2-cis-vaccenoyl-3-alpha-D-glucosyl-sn-glycerol
1-O-[6-O-(4-pyridylcarbamoyl)-alpha-D-galactopyranosyl]-N-hexacosanoylphytosphingosine
1-O-[6-O-(1-naphthylcarbamoyl)-alpha-D-galactopyranosyl]-N-hexacosanoylphytosphingosine
1-O-{6-O-[(4-chlorophenyl)carbamoyl]-alpha-D-galactopyranosyl}-N-hexacosanoylphytosphingosine
1-O-(alpha-D-galactopyranosyl)-N-[11-(4-fluorophenyl)undecanoyl]phytosphingosine
GCK127
GCK152
alpha-D-galactosyl-N-[(4Z)-9-(2-decylcyclopropyl)non-4-enoyl]phytosphingosine
N-[(2S,3S,4R)-1-(alpha-D-galactosyloxy)-3,4-dihydroxyoctadecan-2-yl]hexacosanethioamide
1-(3-O-sulfo-beta-D-galactosyl)-N-[(15Z)-tetracos-15-enoyl]sphingosine
1-(3-O-sulfo-beta-D-galactosyl)-N-tetracosanoylsphingosine
1-(3-O-sulfo-beta-D-galactosyl)sphingosine
NIRCNIPKKI	NIRCNIPKKI
LIHVNIPKKI	LIHVNIPKKI
WIRVNIPKRI	WIRVNIPKRI
AIALNLPKRI	AIALNLPKRI
MINLNLPKYI	MINLNLPKYI
HIRCNIPKRI	HIRCNIPKRI
HISPNIPKRI	HISPNIPKRI
WISLNLPRRI	WISLNLPRRI
WIHWNIPKRI	WIHWNIPKRI
VISINLPKFI	VISINLPKFI
DIALNLPRRI	DIALNLPRRI
HIIVNIPKRI	HIIVNIPKRI
DIFMNIPKRI	DIFMNIPKRI
HISINLPKRI	HISINLPKRI
AAVVRFQEAANKQK	AAVVRFQEAANKQK
IQGNVTSIHSLLDEG	IQGNVTSIHSLLDEG
IHSLLDEGKQSLTKL	IHSLLDEGKQSLTKL
KAFSPEVIPMF	KAFSPEVIPMF
ELAGIGIATV	ELAGIGIATV
ALAGIGILTV	ALAGIGILTV
ELAAIGILTV	ELAAIGILTV
ELAGIGILAV	ELAGIGILAV
ELAGIGALTV	ELAGIGALTV
ELAGIAILTV	ELAGIAILTV
6-deoxy-D-glucos-6-yl corynomycolate
mycolic acid
glucose 6-monomycolate (C36)
NAYGSYCYYLIEDRLTW	NAYGSYCYYLIEDRLTW
beta-D-galactosyl-N-(nervonoyl)sphingosine
reduced 6-(hydroxymethyl)-8-(1-D-ribityl)lumazine
7-hydroxy-6-methyl-8-(1-D-ribityl)lumazine
6-(hydroxymethyl)-8-(1-D-ribityl)lumazine
N(6)-[(2-amino-4-oxo-3,4-dihydropteridin-6-yl)methyl]-D-lysine
5-amino-6-(D-ribitylamino)uracil
5-(2-oxoethylideneamino)-6-D-ribitylaminouracil
6-formylpterin
N(2)-acetyl-6-formylpterin
diclofenac
2-hydroxy-1-naphthaldehyde
5-hydroxydiclofenac
3-formylsalicylic acid
5-methoxysalicylaldehyde
2,4-diaminopteridine-6-carbaldehyde
RYPLTFGWCF	RYPLTFGWCF
RFPLTFGWCF	RFPLTFGWCF
RYPLTLGWCF	RYPLTLGWCF
ILAKFAHWL	ILAKFAHWL
ILAKFLHWL	ILAKFLHWL
ILAAFLHWL	ILAAFLHWL
LQPFPQPQLPYPQ + DEAM(Q8)
PFPQPQLPYPQPQ + DEAM(Q6)
1,2-dioleoyl-3-palmitoylglycerol
palmitoleyl alcohol
lauryl palmitoleate
squalene
methyl palmitoleate
palmitoleic acid
TAFTIPSI	TAFTIPSI
FWIDLFETIG	FWIDLFETIG
beryllium atom
C32 phosphomycoketide
HSKRKCDEL	HSKRKCDEL
HSKKKCDEL	HSKKKCDEL
HSRKKCDEL	HSRKKCDEL
HSKKKCDEI	HSKKKCDEI
N-[(15Z)-tetracosenoyl]sphing-4-enine-1-phosphocholine
1-O-oleoyl-sn-glycero-3-phosphocholine
oleic acid
1-stearoyl-2-oleoyl-sn-glycero-3-phosphocholine
DRLLMLFAKDVVSRN	DRLLMLFAKDVVSRN
RQLVHFVRDFAQL	RQLVHFVRDFAQL
SGQGSFQPSQQNP + DEAM(Q3, Q11)
APSGEGSFQPSQENPQGS	APSGEGSFQPSQENPQGS
EVDPIGHLY	EVDPIGHLY
ESDPIVAQY	ESDPIVAQY
YLEPGPVTV	YLEPGPVTV
YLEPGPVAA	YLEPGPVAA
YLEPGPVTA	YLEPGPVTA
YLEPGPATA	YLEPGPATA
YLEAGPVTA	YLEAGPVTA
YLEPAPVTA	YLEPAPVTA
YLEPGAVTA	YLEPGAVTA
ALEPGPVTA	ALEPGPVTA
YLAPGPVTA	YLAPGPVTA
GILEFVFTL	GILEFVFTL
GILGFVFTL	GILGFVFTL
GILGLVFTL	GILGLVFTL
GIWGFVFTL	GIWGFVFTL
VLEETSVML	VLEETSVML
PQPQLPYPQPQ + DEAM(Q4, Q11)
FPQPQQPFPWQP + DEAM(Q5)
WLKNKLIPEVKEKHEFLSRL	WLKNKLIPEVKEKHEFLSRL
NMYAMMIARFKMFPEVKEKG	NMYAMMIARFKMFPEVKEKG
QLSDVPMDL	QLSDVPMDL
FLSPFWFDI	FLSPFWFDI
SPLDSLWWI	SPLDSLWWI
KVITFIDL	KVITFIDL
ADGLAYFRSSFKGG	ADGLAYFRSSFKGG
ANGVAFFLTPFKKA	ANGVAFFLTPFKKA
HRGAIEWEGIESG	HRGAIEWEGIESG
GPQQSFPEQEA	GPQQSFPEQEA
QPQQSFPEQEA	QPQQSFPEQEA
APSGEGSFQPSQENPQ	APSGEGSFQPSQENPQ
RADLIAYLKQATK	RADLIAYLKQATK
KAERADLIAYLKQATAK	KAERADLIAYLKQATAK
DGSTDYGILQINSRWW	DGSTDYGILQINSRWW
NTDGSTDYGILQINSR	NTDGSTDYGILQINSR
NTWTTCQSIAFPSK	NTWTTCQSIAFPSK
HSLGKWLGHPDKF	HSLGKWLGHPDKF
HSLGKYLGHPDKF	HSLGKYLGHPDKF
HCLGKWLGHPDKF + ACET(C2)
HSLGKWLGHPDKF + GLYC(H1)
SIYRYYGL	SIYRYYGL
IPAAAGRFF	IPAAAGRFF
LSPFPFDL	LSPFPFDL
SIINFEKL	SIINFEKL
SVYRYYGL	SVYRYYGL
ASNENMDTM	ASNENMDTM
ASNENMDAM	ASNENMDAM
KAVYNFATM	KAVYNFATM
GLNGPDIYKGVYQFKSVEFD	GLNGPDIYKGVYQFKSVEFD
GLKGPDIYKGVYQFKSVEFD	GLKGPDIYKGVYQFKSVEFD
DIYKGVYQFKSV	DIYKGVYQFKSV
FEAQKARANKAVD	FEAQKARANKAVD
FAAQKAKANKAVD	FAAQKAKANKAVD
FEAQKAKANAAVD	FEAQKAKANAAVD
FEAQKAKANRAVD	FEAQKAKANRAVD
KAVYNFATC	KAVYNFATC
KVANFANTM	KVANFANTM
KAAYNFATCGI	KAAYNFATCGI
KAVYNFATM + MCM(F6)
KAVYNFATM + MCM(N5)
NSIRNLDTI	NSIRNLDTI
LAIRNDEEL	LAIRNDEEL
FQIVNPHLL	FQIVNPHLL
KCSRNRQYL	KCSRNRQYL
KAVANFATM	KAVANFATM
KAVSNFATM	KAVSNFATM
KAVFNFATM	KAVFNFATM
KAVYNFAT	KAVYNFAT
FQPQNGQFI	FQPQNGQFI
KALYDYAPI	KALYDYAPI
KAKYDAIFD	KAKYDAIFD
KAIYRFNAI	KAIYRFNAI
KATYYDNTA	KATYYDNTA
KAPYNFATM	KAPYNFATM
KAPFNFATM	KAPFNFATM
KVPRNQDWL	KVPRNQDWL
ASQKRPSQR	ASQKRPSQR
ASQYRPSQR + ACET(A1)
ASQKRPSQR + ACET(A1)
ASQYRPSQRHG + ACET(A1)
ASQARPSQRHG + ACET(A1)
ASQKRPSQRHG + ACET(A1)
ASQARPSQR + ACET(A1)
ASQKRPSQRS	ASQKRPSQRS
ASQKRPSQR + AMID(A1, R9)
ASQYRPSQR + AMID(A1, R9)
RGYVYEGL	RGYVYEGL
RGYVYQGL	RGYVYQGL
RGYVYDGL	RGYVYDGL
RGYVYKGL	RGYVYKGL
KGYVYQGL	KGYVYQGL
IGYVYQGL	IGYVYQGL
RGYVYIGL	RGYVYIGL
RGYVYMGL	RGYVYMGL
RGYVYRGL	RGYVYRGL
RGYLYQGL	RGYLYQGL
VNVDYSKL	VNVDYSKL
DPLIRGLLARPA	DPLIRGLLARPA
DPIVRGLLARAA	DPIVRGLLARAA
ASQKRPSQRSK + ACET(A1)
ASQYRPSQR	ASQYRPSQR
ASQARPSQR	ASQARPSQR
AGQFRPSQR + SCM(G2)
AGQARPSQR + SCM(G2)
ASQFRPSQR	ASQFRPSQR
EKPKVEAYKAAAAPA	EKPKVEAYKAAAAPA
EKPKYEAYKAAAAPA	EKPKYEAYKAAAAPA
EKPKFEAYKAAAAPA	EKPKFEAYKAAAAPA
ITREEKPAVTAAPKK	ITREEKPAVTAAPKK
TLDISNNRLESLPAH	TLDISNNRLESLPAH
TTSEDNEVFGEADANQNNGTSS	TTSEDNEVFGEADANQNNGTSS
AHPADPGSRPHLIRLFSRDA	AHPADPGSRPHLIRLFSRDA
PGSRPHLIRLFSRDA	PGSRPHLIRLFSRDA
VLARLHFYRNDVHKE	VLARLHFYRNDVHKE
SARDLTSGANNEQFFGPGTRLTVL	SARDLTSGANNEQFFGPGTRLTVL
ATDTTSGTYKYIFGTGTRLKVLA	ATDTTSGTYKYIFGTGTRLKVLA
HNTNGVTAACSHE	HNTNGVTAACSHE
REEALHQFRSGHKPI	REEALHQFRSGHKPI
REEALHQFRSGRKPI	REEALHQFRSGRKPI
INFYFNTI	INFYFNTI
SQYVYNSL	SQYVYNSL
SQYDYNSL	SQYDYNSL
INFVFNTI	INFVFNTI
KASRNRQYL	KASRNRQYL
ACSRNRQYL	ACSRNRQYL
SSLENFRAYV	SSLENFRAYV
ADLIAYPKAATKF	ADLIAYPKAATKF
ADLIAYLKQATAK	ADLIAYLKQATAK
ADLIAYFKAATKF	ADLIAYFKAATKF
ADLIAYLKQASK	ADLIAYLKQASK
ADLIAYLKQATKK	ADLIAYLKQATKK
IAGFKGEQ	IAGFKGEQ
ATEGRVRVNSAYQDK	ATEGRVRVNSAYQDK
ATEGRVRVNSAYQDK + CITR(R7)
ATEGRVRVNSAYQDK + CITR(R5, R7)
ATEGRVRVNSAYQDK + CITR(R5)
EGSRNQDWL	EGSRNQDWL
EGPRNQDWL	EGPRNQDWL
IMYNYPAM	IMYNYPAM
LTFHYRNL	LTFHYRNL
LTFNYRNL	LTFNYRNL
LLWNGPMAV	LLWNGPMAV
QQWNFAGIEAAASA	QQWNFAGIEAAASA
FQDAYNAAGGHNAVF	FQDAYNAAGGHNAVF
FQDAYNGAGGHNAVF	FQDAYNGAGGHNAVF
alpha-D-galactosyl-N-tetradecanoylsphinganine
alpha-D-glucuronosylceramide
1-O-[alpha-D-galactosyl-(1->2)-alpha-D-galactosyl]-N-hexacosanoylphytosphingosine
phosphatidylinositol tetramannoside
1-hexadecanoyl-2-(9Z-octadecenoyl)-sn-glycero-3-phospho-D-myo-inositol
PITAKAIAASVG	PITAKAIAASVG
LVVKNPAAHHAIS	LVVKNPAAHHAIS
ISQAVHAAHAEINEAGR	ISQAVHAAHAEINEAGR
ISQAVHAAHAEINE	ISQAVHAAHAEINE
ESLKISQAVHAAHAEINEAGRAAAAAK + GLYC(K27)
NEKYAQAYPNVSAKID	NEKYAQAYPNVSAKID
VEALYLVCGEEG	VEALYLVCGEEG
VEALYLVCG	VEALYLVCG
DTKVMKCVLEVISD	DTKVMKCVLEVISD
WSRMDQLAKELTAE	WSRMDQLAKELTAE
EKAHRPIWARMDAKK	EKAHRPIWARMDAKK
SRLGLWVRME	SRLGLWVRME
KVMKCVLEVISD	KVMKCVLEVISD
KCVLEVISD	KCVLEVISD
MKCVLEVISD	MKCVLEVISD
KCVLEVISDSL	KCVLEVISDSL
SSIEFARL	SSIEFARL
HPGSVNEFDF	HPGSVNEFDF
FNFAITNLG	FNFAITNLG
FDSAITNLG	FDSAITNLG
FESAITNLG	FESAITNLG
FNSAITNIG	FNSAITNIG
FNSAITNLG	FNSAITNLG
PVNTFVHESLADVQA	PVNTFVHESLADVQA
LSIALHVGFDHFE	LSIALHVGFDHFE
LSIALHVGFDHF	LSIALHVGFDHF
IYSTVASSL	IYSTVASSL
IYATVAGSL	IYATVAGSL
NAGFNSNRANSSRSS	NAGFNSNRANSSRSS
GSANAGFNSNRANSS	GSANAGFNSNRANSS
FLRGRAYVL	FLRGRAYVL
TLRGRAYGL	TLRGRAYGL
FLRGRAFGL	FLRGRAFGL
YLRGRAYGL	YLRGRAYGL
LGIWTYDGTKVSISPES	LGIWTYDGTKVSISPES
KYNKANAFL	KYNKANAFL
KYNKANVFL	KYNKANVFL
YAIENYLEL	YAIENYLEL
PLLCVGLRPQWE	PLLCVGLRPQWE
TETRSSFSRVSGS	TETRSSFSRVSGS
GWYRSPFSRVVHL	GWYRSPFSRVVHL
MEVGWYRSPFSRVVHLYRNGK	MEVGWYRSPFSRVVHLYRNGK
MEVGWYRSPFSRVVHLVRNGK	MEVGWYRSPFSRVVHLVRNGK
GWYRSPFSRVVH	GWYRSPFSRVVH
RRVTETRSSFSRVSGSPSSGF	RRVTETRSSFSRVSGSPSSGF
LYRNGK	LYRNGK
RSPFSRV	RSPFSRV
SYIGSINNI	SYIGSINNI
GAGSLQPLALEGSLQKR	GAGSLQPLALEGSLQKR
LVEALYLVCGERGFF	LVEALYLVCGERGFF
SHLVEALYLVCGEEG	SHLVEALYLVCGEEG
AWCSDEALPLGS	AWCSDEALPLGS
AWCSDEALPPGS	AWCSDEALPPGS
AVFDRKSDAK	AVFDRKSDAK
IVTDFSVIK	IVTDFSVIK
DEPLTSLTPRCNTAWNRLKL	DEPLTSLTPRCNTAWNRLKL
GWISLWKGFSF	GWISLWKGFSF
RVLPVWVRME	RVLPVWVRME
KCNTATCATQRLANFLVRSS	KCNTATCATQRLANFLVRSS
FVDDLFETIF	FVDDLFETIF
GIVEQCCTSICSLYQ	GIVEQCCTSICSLYQ
ASNANMETM	ASNANMETM
ASNENWETM	ASNENWETM
ASNENMETM	ASNENMETM
ASNENMEAM	ASNENMEAM
ASNENMATM	ASNENMATM
ASNENAETM	ASNENAETM
ASAENMETM	ASAENMETM
NSNENMETM	NSNENMETM
RPRGEVRFL	RPRGEVRFL
MLYQHLLPL + OX(M1)
THSKAPWGELATD	THSKAPWGELATD
THYKAPWGELATD	THYKAPWGELATD
CPGAPIAVHSSLASLVNILG	CPGAPIAVHSSLASLVNILG
YAVANYFFL	YAVANYFFL
VITAFTEGLK + GLYC(T6)
HALNVVHDW	HALNVVHDW
TPRVTGGGAM	TPRVTGGGAM
ELRRKMMYM	ELRRKMMYM
QIKVRVDMV	QIKVRVDMV
KIFGSLAFL	KIFGSLAFL
RMFPNAPYL	RMFPNAPYL
GTSGAPIVNR	GTSGAPIVNR
GTSGSPIVNR	GTSGSPIVNR
GTSGSPIVDR	GTSGSPIVDR
GTSGSPIVAR	GTSGSPIVAR
GTSGSPIINR	GTSGSPIINR
GTSGSPIIDK	GTSGSPIIDK
PKYVKQNTLKLAT	PKYVKQNTLKLAT
EQYKFYSV	EQYKFYSV
methoxy mycolic acid
keto mycolic acid
(21E)-3-hydroxy-35-[(icosan-2-yl)oxy]-35-oxo-2-pentacosylpentatriacont-21-enoic acid
alpha-mycolic acid
(2R)-2-[(1R)-1-hydroxy-16-{(1R,2S)-2-[(17R,18R)-17-methoxy-18-methylhexatriacontyl]cyclopropyl}hexadecyl]hexacosanoic acid
VMAPRTLVL	VMAPRTLVL
1-[(9Z)-octadec-9-enoyl]-2-hexadecanoyl-sn-glycero-3-phospho-(1'-sn-glycerol)
{1-O-hexadecanoyl-2-O-[(Z)-octadec-9-enoyl]-sn-glycero-3-phospho}serine
1-hexadecanoyl-2-(9Z-octadecenoyl)-sn-glycero-3-phosphocholine
1-hexadecanoyl-2-(9Z-octadecenoyl)-sn-glycero-3-phosphoethanolamine zwitterion
1-palmitoyl-2-oleoyl-sn-glycero-3-phosphate
6-deoxy-D-glucos-6-yl (2R,3R)-corynomycolate
LSLRNPILV	LSLRNPILV
ENPVVMFFKNIVTPR	ENPVVMFFKNIVTPR
ENPVVHFFKNIVAPR	ENPVVHFFKNIVAPR
ENPVVHFFRNIVTPR	ENPVVHFFRNIVTPR
ENPVVIFFKNIVTPR	ENPVVIFFKNIVTPR
ENPVVVFFKNIVTPR	ENPVVVFFKNIVTPR
ENPVVHYFKNIVTPR	ENPVVHYFKNIVTPR
ENPVVHFMKNIVTPR	ENPVVHFMKNIVTPR
ENPVVDFFKNIVTPR	ENPVVDFFKNIVTPR
ENPVVHFFKAIVTPR	ENPVVHFFKAIVTPR
ENPVVHMFKNIVTPR	ENPVVHMFKNIVTPR
ENPVVHFHKNIVTPR	ENPVVHFHKNIVTPR
ENPVVHFFKNIVTPA	ENPVVHFFKNIVTPA
ENPVVTFFKNIVTPR	ENPVVTFFKNIVTPR
ENPAVHFFKNIVTPR	ENPAVHFFKNIVTPR
AENPVVHFFKNIATPR	AENPVVHFFKNIATPR
ENPVVHFYKNIVTPR	ENPVVHFYKNIVTPR
ENPVVHFVKNIVTPR	ENPVVHFVKNIVTPR
ENPVAHFFKNIVTPR	ENPVAHFFKNIVTPR
EAPVVHFFKNIVTPR	EAPVVHFFKNIVTPR
ENPVVHFFKNIVTAR	ENPVVHFFKNIVTAR
ENPVVWFFKNIVTPR	ENPVVWFFKNIVTPR
ENPVVHFFKNAVTPR	ENPVVHFFKNAVTPR
ENPVVRFFKNIVTPR	ENPVVRFFKNIVTPR
ENPVVHFIKNIVTPR	ENPVVHFIKNIVTPR
ENAVVHFFKNIVTPR	ENAVVHFFKNIVTPR
ENPVVHFWKNIVTPR	ENPVVHFWKNIVTPR
ANPVVHFFKNIVTPR	ANPVVHFFKNIVTPR
ENPVVLFFKNIVTPR	ENPVVLFFKNIVTPR
ENPVVNFFKNIVTPR	ENPVVNFFKNIVTPR
ENPVVHGFKNIVTPR	ENPVVHGFKNIVTPR
LLFGYAVYV	LLFGYAVYV
LLFGYPRYV	LLFGYPRYV
LLFGYPVAV	LLFGYPVAV
LLYGFVNYI	LLYGFVNYI
LLYGFVNYV	LLYGFVNYV
IAFDFATI	IAFDFATI
IAFDFNAI	IAFDFNAI
INFAFNTI	INFAFNTI
INFDANTI	INFDANTI
IAFDFNTA	IAFDFNTA
ANFDFNTI	ANFDFNTI
INADFNTI	INADFNTI
IAFDFNTI	IAFDFNTI
FAPGFFPYL	FAPGFFPYL
ANERADLIAYLRQATK	ANERADLIAYLRQATK
ANERADLIAYLEQATK	ANERADLIAYLEQATK
APQPAPENAY	APQPAPENAY
NLVPQVATV	NLVPQVATV
NLVPMVASV	NLVPMVASV
NLVPVVATV	NLVPVVATV
NLVAMVATV	NLVAMVATV
NLVPTVATV	NLVPTVATV
NLVGMVATV	NLVGMVATV
CPSQEPMSIYVY	CPSQEPMSIYVY
FEASKAKARPAVD	FEASKAKARPAVD
FEAQTAKARGAVD	FEAQTAKARGAVD
FEAYTARARTAVD	FEAYTARARTAVD
FEARCAKASTAVD	FEARCAKASTAVD
FEAQKAKALKAVD	FEAQKAKALKAVD
QQYPSGQGSFQPSQQNPQ + DEAM(Q7, Q15)
FEAFMARAKAAVD	FEAFMARAKAAVD
1-O-(alpha-D-galactosyl)-N-[(15Z)-tetracos-15-enoyl]phytosphingosine
QYDPVAALF	QYDPVAALF
TLGSDVEEDLTMTRNPQPF	TLGSDVEEDLTMTRNPQPF
LTHIDHIFMDILTTCVETM	LTHIDHIFMDILTTCVETM
EDVPSGKLFMHVTLG	EDVPSGKLFMHVTLG
ARNLVPMVATVQGQN	ARNLVPMVATVQGQN
LSEFCRVLCCYVLEE	LSEFCRVLCCYVLEE
SYFTNMFATWSPSKARLHLQ	SYFTNMFATWSPSKARLHLQ
SFERFEIFPKE	SFERFEIFPKE
SVSSFERFEIFPK	SVSSFERFEIFPK
FERFEIFPK	FERFEIFPK
FLAQKAKANKAVD	FLAQKAKANKAVD
1-O-(6-acetamido-6-deoxy-alpha-D-galactosyl)-N-[(15Z)-tetracos-15-enoyl]phytosphingosine
FAPGNYPAL	FAPGNYPAL
SGPSNTPPEI	SGPSNTPPEI
SIVNFEKL	SIVNFEKL
SIFNFEKL	SIFNFEKL
SIITFEKL	SIITFEKL
SIIQFEHL	SIIQFEHL
SIIGFEKL	SIIGFEKL
SIIVFEKL	SIIVFEKL
SIIRFEKL	SIIRFEKL
SIIQFEKL	SIIQFEKL
LEQLESIINFEKLAAAAAK + GLYC(K19)
VEALYLVCGERG	VEALYLVCGERG
DQVHFQPLPPAVVKLSDALI	DQVHFQPLPPAVVKLSDALI
SLSVYDLESKAVIAEL	SLSVYDLESKAVIAEL
EPLTSLTPRCNTAWNRLKL	EPLTSLTPRCNTAWNRLKL
PLTSYTPRCNTAWNR	PLTSYTPRCNTAWNR
PLTSYSPRCNTAWNR	PLTSYSPRCNTAWNR
PLTSLTPRCNTAWNR	PLTSLTPRCNTAWNR
LTSLTPRCNTA	LTSLTPRCNTA
YVLDHLIVV	YVLDHLIVV
TLLANVTAV	TLLANVTAV
FLPFFSNVTWFHAI	FLPFFSNVTWFHAI
YYRARAGEAANF	YYRARAGEAANF
VQPTESIVRFPNITNLCPF	VQPTESIVRFPNITNLCPF
FVDGVPFVV	FVDGVPFVV
GYQPYRVVVLSF	GYQPYRVVVLSF
LSPRWYFYYL	LSPRWYFYYL
MIELSLIDFYLCFLAFLLFLVLIML	MIELSLIDFYLCFLAFLLFLVLIML
GNYTVSCLPFTI	GNYTVSCLPFTI
MGYINVFAFPFTIYSL	MGYINVFAFPFTIYSL
IMLIIFWFSL	IMLIIFWFSL
YIFFASFYY	YIFFASFYY
GDAALALLLLDRLNQL	GDAALALLLLDRLNQL
GLEAPFLYLYALVYFLQSINFVRIIMR	GLEAPFLYLYALVYFLQSINFVRIIMR
YEQYIKWPWYI	YEQYIKWPWYI
MVMCGGSLYV	MVMCGGSLYV
QLMCQPILLL	QLMCQPILLL
TVLSFCAFAV	TVLSFCAFAV
KAYNVTQAF	KAYNVTQAF
FLNGSCGSV	FLNGSCGSV
FLWLLWPVTLACFVLAAV	FLWLLWPVTLACFVLAAV
KLPDDFTGCV	KLPDDFTGCV
HTTDPSFLGRY	HTTDPSFLGRY
YTMADLVYAL	YTMADLVYAL
YLDAYNMMI	YLDAYNMMI
YSEHPTFTSQY	YSEHPTFTSQY
QIKVRVKMV	QIKVRVKMV
EPLPQGQLTAY	EPLPQGQLTAY
RPPIFIRRL	RPPIFIRRL
GLGPGFSSY	GLGPGFSSY
TYLPSAWNFF	TYLPSAWNFF
TYLPSAWNF	TYLPSAWNF
VYQYTFPDFL	VYQYTFPDFL
YQYTFPDFLY	YQYTFPDFLY
VYQYTFPDF	VYQYTFPDF
YQYTFPDF	YQYTFPDF
ERYLKDQQL	ERYLKDQQL
DRFYKTLRA	DRFYKTLRA
YAWNRKRISNCVADYSVLYNSASFSTFKCYGVSPTKLNDLCFT	YAWNRKRISNCVADYSVLYNSASFSTFKCYGVSPTKLNDLCFT
IVDTVSALV	IVDTVSALV
SNEKQEILGTVSWNL	SNEKQEILGTVSWNL
SEHDYQIGGYTEKW	SEHDYQIGGYTEKW
LASYFFWGL	LASYFFWGL
VLPFNDGVYFASTEK	VLPFNDGVYFASTEK
AYSNNSIAIPTNFTISV	AYSNNSIAIPTNFTISV
FLYNLLTRV	FLYNLLTRV
KLMNIQQKL	KLMNIQQKL
RAKFKQLL	RAKFKQLL
CLNEYHLFL	CLNEYHLFL
AMFWSVPTV	AMFWSVPTV
IILVAVPHV	IILVAVPHV
MLGEQLFPL	MLGEQLFPL
IASNENMETMESSTLE	IASNENMETMESSTLE
IKAVYNFATCG	IKAVYNFATCG
SNVKNLYEKVRSQLKNNAK	SNVKNLYEKVRSQLKNNAK
VLGGGCALLRCIPALDSLTPANED	VLGGGCALLRCIPALDSLTPANED
ARMILMTHF	ARMILMTHF
ATDALMTGY	ATDALMTGY
YLEPGPVTL	YLEPGPVTL
KTWGQYWQV	KTWGQYWQV
ITDQVPFSV	ITDQVPFSV
ALTPVVVTL	ALTPVVVTL
YLAMPFATPMEAELARRSLA	YLAMPFATPMEAELARRSLA
2,4-dinitrophenyl group
EYILSLEEL	EYILSLEEL
KLVANNTRL	KLVANNTRL
KLTPLCVTL	KLTPLCVTL
VHFFKNIVTPRTP	VHFFKNIVTPRTP
IPLTEEAEL	IPLTEEAEL
KLVALGINAV	KLVALGINAV
1-O-(1-O-hexadecanoyl-2-O-heptadecanoyl-sn-glycero-3-phosphono)-1D-myo-inositol
1-O-[6-O-(3-phenylpropanoyl)-alpha-D-galactopyranosyl]-N-hexacosanoylsphinganine
SLYNTVATL	SLYNTVATL
SLFNTIAVL	SLFNTIAVL
SLYNTIATL	SLYNTIATL
APRGPHGGAASGL	APRGPHGGAASGL
RGPGRAFVTI	RGPGRAFVTI
WIYVYRPM	WIYVYRPM
SQLLNAKYL	SQLLNAKYL
SSYRRPVGI	SSYRRPVGI
SSPPMFRV	SSPPMFRV
TVYGFCLL	TVYGFCLL
HGIRNASFI	HGIRNASFI
MHVSFVMAYPEMLAA	MHVSFVMAYPEMLAA
VHVSFVMAYPEMLAA	VHVSFVMAYPEMLAA
PSPSMGRDIKVQFQS	PSPSMGRDIKVQFQS
QVPSASMGRDIKVQF	QVPSASMGRDIKVQF
MGRDIKVQFQSGGAN	MGRDIKVQFQSGGAN
VPSPSMGRDIKVQFQ	VPSPSMGRDIKVQFQ
PSMGRDIKVQFQSGG	PSMGRDIKVQFQSGG
MSQIMYNYPAMLGHA	MSQIMYNYPAMLGHA
MSQIMYNYPAMRAHA	MSQIMYNYPAMRAHA
MSQIMYNYPAMMAHA	MSQIMYNYPAMMAHA
QAAVVRFQEAANKQK	QAAVVRFQEAANKQK
AAVVRFQEAANKQKQ	AAVVRFQEAANKQKQ
KVAELVHFL	KVAELVHFL
TAAQAAVVRFQEAAN	TAAQAAVVRFQEAAN
AHHPIWARMGA	AHHPIWARMGA
AHHPIWARMDA	AHHPIWARMDA
AMKRHGLDNYREYSLGN	AMKRHGLDNYREYSLGN
LPRRSGAAGA	LPRRSGAAGA
VTEHDTLLY	VTEHDTLLY
CTELKLSDY	CTELKLSDY
VLFGLGFAI	VLFGLGFAI
LYPEFIASI	LYPEFIASI
LYPELIASI	LYPELIASI
MLIGIPVYV	MLIGIPVYV
MVIGIPVYV	MVIGIPVYV
LNKIVRMYSPTSILD	LNKIVRMYSPTSILD
DRFYKTLRAEQASQEV	DRFYKTLRAEQASQEV
VLLGVKLFGV	VLLGVKLFGV
TLWCSPIKV	TLWCSPIKV
APARLERRHSA	APARLERRHSA
GQFLTPNSH	GQFLTPNSH
YHSIEWAI	YHSIEWAI
HQNPVTGLLL	HQNPVTGLLL
RVSTLRVSL	RVSTLRVSL
SYMIMEIEL	SYMIMEIEL
SWISDIRAGTAPLCRNHIKSSCSLI	SWISDIRAGTAPLCRNHIKSSCSLI
RHDLPPYRVYL	RHDLPPYRVYL
GEEDGAGGHSL	GEEDGAGGHSL
RKTVRARSRTPSCRSRSHTPSRRRR	RKTVRARSRTPSCRSRSHTPSRRRR
FPTKDVAL	FPTKDVAL
RAFSPEVIPMF	RAFSPEVIPMF
NAITNAKII	NAITNAKII
IDLLLQRGPQYSEHPTFTSQYRI	IDLLLQRGPQYSEHPTFTSQYRI
PPWQAGILARNLVPMVATVQGQN	PPWQAGILARNLVPMVATVQGQN
YILEETSVM	YILEETSVM
ELKRKMIYM	ELKRKMIYM
CVETMCNEY	CVETMCNEY
DEEDAIAAY	DEEDAIAAY
VSFIEFVGW	VSFIEFVGW
YPLHEQHGM	YPLHEQHGM
AVCPWTWLR	AVCPWTWLR
AGSLQPLALE	AGSLQPLALE
AGSLQPLAL	AGSLQPLAL
VELGGGPG	VELGGGPG
VELGGGPGA	VELGGGPGA
SLQPLALEGSL	SLQPLALEGSL
QVELGGGPGAG	QVELGGGPGAG
QVELGGGPG	QVELGGGPG
PGAGSLQPLALE	PGAGSLQPLALE
AEDLQVGQVE	AEDLQVGQVE
EAEDLQVGQVELGG	EAEDLQVGQVELGG
SLQPLALEGS	SLQPLALEGS
QPLALEGSL	QPLALEGSL
QPLALEGSLQ	QPLALEGSLQ
YLSNIIPAL	YLSNIIPAL
QLCDVMFYL	QLCDVMFYL
YLYDRLLRI	YLYDRLLRI
YLYDRLLRV	YLYDRLLRV
ASFEAQKAKANKAVD	ASFEAQKAKANKAVD
PPAYRPPNAPIL	PPAYRPPNAPIL
VEALYLVAGGE	VEALYLVAGGE
VEALYLVAGER	VEALYLVAGER
VEALYLVAGEE	VEALYLVAGEE
HLVERLYLVCGEE	HLVERLYLVCGEE
HLVERLYLVCGGE	HLVERLYLVCGGE
HLVEELYLVAGEEGC	HLVEELYLVAGEEGC
beryllium sulfate
GAGSLQPLAL	GAGSLQPLAL
LALEGSL	LALEGSL
SLQPLALEGSLQ	SLQPLALEGSLQ
FFYTPMSRREVED	FFYTPMSRREVED
LYRALYLVAGER	LYRALYLVAGER
HTGREIVDLMCHAT	HTGREIVDLMCHAT
GVYATRSSAVRLR + CITR(R6)
GVYATRSSAVRLR	GVYATRSSAVRLR
KANERADLIAYLKQATKK	KANERADLIAYLKQATKK
APRAPHGGAASGL	APRAPHGGAASGL
APRGPAGGAASGL	APRGPAGGAASGL
APRGPHGAAASGL	APRGPHGAAASGL
APRGPHGGAASGA	APRGPHGGAASGA
APRGPHGGAAAGL	APRGPHGGAAAGL
AARGPHGGAASGL	AARGPHGGAASGL
APRGPHGGAASAL	APRGPHGGAASAL
APAGPHGGAASGL	APAGPHGGAASGL
APRGAHGGAASGL	APRGAHGGAASGL
APRGPHAGAASGL	APRGPHAGAASGL
YLCSGSSYF	YLCSGSSYF
YLCSGSSYFV	YLCSGSSYFV
WEAKPSRIL	WEAKPSRIL
GIAARVKNWL	GIAARVKNWL
KEGIAARVKNW	KEGIAARVKNW
PKYVKQNTLKLAR	PKYVKQNTLKLAR
PKYVKQNTLKLRT	PKYVKQNTLKLRT
ACPKYVKQNTLKLATG	ACPKYVKQNTLKLATG
EAKPSRILM	EAKPSRILM
ARSVFHFFRGTALL	ARSVFHFFRGTALL
ENAVVHFFRSLVSS	ENAVVHFFRSLVSS
GAHCIHFFKSAVCR	GAHCIHFFKSAVCR
ENPVVHFFKNIVTP	ENPVVHFFKNIVTP
AAQRIHFFKNLSLL	AAQRIHFFKNLSLL
VSGYVHFFRGLPLL	VSGYVHFFRGLPLL
NPQVIHFFKSLDLL	NPQVIHFFKSLDLL
MHGNWHFFRNFLSN	MHGNWHFFRNFLSN
SANNIHFMRQSEIG	SANNIHFMRQSEIG
IIPAFHFLKSEKGL	IIPAFHFLKSEKGL
IEAAIHFYKGLAVY	IEAAIHFYKGLAVY
HENVVHFFKDGELV	HENVVHFFKDGELV
SSARLHFFRALPHP	SSARLHFFRALPHP
SVSVIHFFKAPAAI	SVSVIHFFKAPAAI
SEGSIHFFKADLLS	SEGSIHFFKADLLS
FLKKFHFLKGATLC	FLKKFHFLKGATLC
SLGNIHFFKSEVVR	SLGNIHFFKSEVVR
RLSVVHFLRANAVS	RLSVVHFLRANAVS
YKHKIHFFKNEVLE	YKHKIHFFKNEVLE
HRAKLHFFKDENLK	HRAKLHFFKDENLK
LESVVHFLRGQKVT	LESVVHFLRGQKVT
DVSKVHFFKGNGQT	DVSKVHFFKGNGQT
NANVLHFLKNIICQ	NANVLHFLKNIICQ
HMLSFHFWKSRGQT	HMLSFHFWKSRGQT
STARVHFWRSRSSE	STARVHFWRSRSSE
FGVKIHFFKQRNSL	FGVKIHFFKQRNSL
VFGNVHFFKNTGSA	VFGNVHFFKNTGSA
SVGKIHFFKMEVVS	SVGKIHFFKMEVVS
AAQNVHFWKALNQL	AAQNVHFWKALNQL
MNASIHFLKALETY	MNASIHFLKALETY
LNKNIHFFKNLPLP	LNKNIHFFKNLPLP
RTQRIHFFKGDKVW	RTQRIHFFKGDKVW
KLSALGINAV	KLSALGINAV
RYLENGKETL	RYLENGKETL
RYLKNGKETL	RYLKNGKETL
SRYDAIRTR	SRYDAIRTR
SRYWAIRTR	SRYWAIRTR
SRYEAIRTR	SRYEAIRTR
ALGIGILTV	ALGIGILTV
KLKSLGLNAV	KLKSLGLNAV
QLRSLGLNAV	QLRSLGLNAV
QLRTLGLNAV	QLRTLGLNAV
QLTSLGLNAV	QLTSLGLNAV
KLVVLGINAV	KLVVLGINAV
ALRGMGVNAV	ALRGMGVNAV
QLSSLGLNAV	QLSSLGLNAV
KLSGLGINAV	KLSGLGINAV
LAMPFATPM	LAMPFATPM
EIINFEKL	EIINFEKL
SRGYNYEKL	SRGYNYEKL
SAINFEKL	SAINFEKL
NEGVKAAW	NEGVKAAW
CVNGSCFTV	CVNGSCFTV
FEDLRVLSF	FEDLRVLSF
FEDLRLLSF	FEDLRLLSF
FEDLRVSSF	FEDLRVSSF
CTELKLNDY	CTELKLNDY
alpha-galactosylceramide
FIDSYICQV	FIDSYICQV
CRVLCCYVL	CRVLCCYVL
FRCPRRFCF	FRCPRRFCF
RPHERNGFTVL	RPHERNGFTVL
AAAAVRPLWVRMEAA	AAAAVRPLWVRMEAA
HLVERLYLVCGEEG	HLVERLYLVCGEEG
FRLSLDVLEE	FRLSLDVLEE
WRELLSVNEE	WRELLSVNEE
WRYDLEVMAE	WRYDLEVMAE
RRMELYVYDE	RRMELYVYDE
LQTLALEVEEEGS	LQTLALEVEEEGS
SRLDLFVNLE	SRLDLFVNLE
GRLELIVLDEG	GRLELIVLDEG
VRLDLLVLEE	VRLDLLVLEE
LQTLALEAEDQEL	LQTLALEAEDQEL
LQTLALEVEDDPDRSM	LQTLALEVEDDPDRSM
LQTLALEVEDPQV	LQTLALEVEDPQV
LQTLALEGEDDPD	LQTLALEGEDDPD
VRLGLEVEDE	VRLGLEVEDE
KRLTLEVEDE	KRLTLEVEDE
LQTLALEAEDEEL	LQTLALEAEDEEL
TRLDLAVLDE	TRLDLAVLDE
LQTLALEVEDPEV	LQTLALEVEDPEV
GFVFTLTVPSE	GFVFTLTVPSE
NFFRMVISNPAAT	NFFRMVISNPAAT
PQPQLPYPQ + DEAM(Q4)
PFPQPQLPY + DEAM(Q6)
MAVGWYRSPFSRVVHL	MAVGWYRSPFSRVVHL
MEVGAYRSPFSRVVHL	MEVGAYRSPFSRVVHL
MEVGWYRSPFSRVVAL	MEVGWYRSPFSRVVAL
YRSPFSRV	YRSPFSRV
MEVAWYRSPFSRVVHL	MEVAWYRSPFSRVVHL
MEAGWYRSPFSRVVHL	MEAGWYRSPFSRVVHL
MEVGWYRSAFSRVVHL	MEVGWYRSAFSRVVHL
MEVGWYRSPFARVVHL	MEVGWYRSPFARVVHL
MEVGWYRSPFSRVAHL	MEVGWYRSPFSRVAHL
AEVGWYRSPFSRVVHL	AEVGWYRSPFSRVVHL
MEVGWARSPFSRVVHL	MEVGWARSPFSRVVHL
MEVGWYRAPFSRVVHL	MEVGWYRAPFSRVVHL
MEVGWYRSPFSRVVHA	MEVGWYRSPFSRVVHA
MEVGWYASPFSRVVHL	MEVGWYASPFSRVVHL
RQQEQQFKRELRNLPQQCGL	RQQEQQFKRELRNLPQQCGL
GLLHHAPSL	GLLHHAPSL
IMDQVPFSV	IMDQVPFSV
WLSLLVPFV	WLSLLVPFV
YLVALGVNAV	YLVALGVNAV
SLVALGINAV	SLVALGINAV
KIVALGINAV	KIVALGINAV
YLVALGINAV	YLVALGINAV
LLAGTLAGV	LLAGTLAGV
LLAGTLAVV	LLAGTLAVV
VLMGGVPGVE	VLMGGVPGVE
LLGATCMFV	LLGATCMFV
MLNIPSINV	MLNIPSINV
SIIGRLLEV	SIIGRLLEV
SVASTITGV	SVASTITGV
VLHDDLLEA	VLHDDLLEA
AIMDKNIIL	AIMDKNIIL
FMNKFIYEI	FMNKFIYEI
LLFNILGGWV	LLFNILGGWV
FMYSDFHFI	FMYSDFHFI
SLPITVYYA	SLPITVYYA
AVGSYVYSV	AVGSYVYSV
AVGSHVYSV	AVGSHVYSV
ILTGLNYEA	ILTGLNYEA
ILTGLNYEV	ILTGLNYEV
SLAPLSPRV	SLAPLSPRV
SLAPLSPRA	SLAPLSPRA
LLFGMTPCL	LLFGMTPCL
LLFGMPPCL	LLFGMPPCL
ALYGSVPVL	ALYGSVPVL
SLLWMNPFV	SLLWMNPFV
VVLSWAPPV	VVLSWAPPV
VVMSWAPPV	VVMSWAPPV
VLLGVKLSGV	VLLGVKLSGV
YLDELIRNT	YLDELIRNT
ALYGFVPVL	ALYGFVPVL
ALSPVIPLI	ALSPVIPLI
ALSPVIPHI	ALSPVIPHI
SVLENFTILL	SVLENFTILL
FLTYLDVSV	FLTYLDVSV
FLIYLDVSV	FLIYLDVSV
LIIPCIHLI	LIIPCIHLI
ALIHHNTHL	ALIHHNTHL
ALIHHNTYL	ALIHHNTYL
VLENFTILLV	VLENFTILLV
KLMNIQQQL	KLMNIQQQL
RLLPLLALL	RLLPLLALL
RLLCALTSL	RLLCALTSL
GLYDGMEHL	GLYDGMEHL
LLSLFSLWL	LLSLFSLWL
VVTGVLVYL	VVTGVLVYL
LLIDLTSFLL	LLIDLTSFLL
YLLPRRGPRL	YLLPRRGPRL
TLSKPSPMPV	TLSKPSPMPV
VMIIVSSLAV	VMIIVSSLAV
MLYQHLLPL	MLYQHLLPL
FLWSVFMLI	FLWSVFMLI
LLFGLALIEV	LLFGLALIEV
QLIPCMDVV	QLIPCMDVV
SLLMWITQA	SLLMWITQA
NLAQTDLATV	NLAQTDLATV
FVGEFFTDV	FVGEFFTDV
GLSPNLNRFL	GLSPNLNRFL
KLSHQPVLL	KLSHQPVLL
KLFEFLVHGV	KLFEFLVHGV
KLFEFLVYGV	KLFEFLVYGV
FLYNPLTRV	FLYNPLTRV
NLNCCSVPV	NLNCCSVPV
KLSHQLVLL	KLSHQLVLL
VLENFTIFLV	VLENFTIFLV
SVLENFTIFL	SVLENFTIFL
LIIPFIHLI	LIIPFIHLI
MLGERLFPL	MLGERLFPL
NLNRCSVPV	NLNRCSVPV
KLNTITAVV	KLNTITAVV
KLNTITPVV	KLNTITPVV
VQYLGMLPV	VQYLGMLPV
VQYLGMFPV	VQYLGMFPV
TMAAISNTV	TMAAISNTV
MMPFSIVYI	MMPFSIVYI
VMPFSIVYI	VMPFSIVYI
LVMPFSIVYI	LVMPFSIVYI
LMMPFSIVYI	LMMPFSIVYI
FITGISILL	FITGISILL
FIMGISILL	FIMGISILL
RLGPYLEFL	RLGPYLEFL
RVIGMPPPV	RVIGMPPPV
RMAAISNTV	RMAAISNTV
RLVPYLEFL	RLVPYLEFL
KLSREIMPV	KLSREIMPV
LLAILPYYV	LLAILPYYV
NLFNRYPAL	NLFNRYPAL
RLWEPLRVV	RLWEPLRVV
LVIGMPPPV	LVIGMPPPV
FLDEFMEAV	FLDEFMEAV
FIDQYYSSI	FIDQYYSSI
FMLYLLTLM	FMLYLLTLM
FMLYLVTLM	FMLYLVTLM
FLFMYLVTV	FLFMYLVTV
FLGIYTVTV	FLGIYTVTV
FLNVLFPLL	FLNVLFPLL
FLNVFFPLL	FLNVFFPLL
KMVAVFYTT	KMVAVFYTT
KMVAVFYNT	KMVAVFYNT
TAMDIFVTV	TAMDIFVTV
LLAMTVPNV	LLAMTVPNV
LMASISSFL	LMASISSFL
VLNPFIYTL	VLNPFIYTL
VLNPFIYML	VLNPFIYML
SLLQGSPHL	SLLQGSPHL
SLLQGSPHV	SLLQGSPHV
LLSIIFFPA	LLSIIFFPA
FLGIYTVTVV	FLGIYTVTVV
FLEIYTVTV	FLEIYTVTV
FLFTFFASI	FLFTFFASI
FIDCYLLAI	FIDCYLLAI
SIDCYLLAI	SIDCYLLAI
LVLPLVMGV	LVLPLVMGV
LVFPLVMGV	LVFPLVMGV
RLHDLVLPL	RLHDLVLPL
LLSIISFPA	LLSIISFPA
KLANPLPYT	KLANPLPYT
LMFWASSSI	LMFWASSSI
ILNAMITKI	ILNAMITKI
MIISHLYLI	MIISHLYLI
FLTVFSHFM	FLTVFSHFM
ALLETLSLLL	ALLETLSLLL
YLDELIKNT	YLDELIKNT
YTSEILSPI	YTSEILSPI
YVNELVVFV	YVNELVVFV
ILNVDIFTL	ILNVDIFTL
ILNVDVFTL	ILNVDVFTL
FVYVFTTHL	FVYVFTTHL
FMLLTQARL	FMLLTQARL
FMLLTQARI	FMLLTQARI
VMPFSIVYIV	VMPFSIVYIV
ALSYTPAEV	ALSYTPAEV
ALSYTPVEV	ALSYTPVEV
HLMDGDLGL	HLMDGDLGL
NLMDGDLGL	NLMDGDLGL
LMVLHSPSL	LMVLHSPSL
TLFTIVGTV	TLFTIVGTV
LLAMKVPNV	LLAMKVPNV
LLAIKVPNV	LLAIKVPNV
FLNDLLSVL	FLNDLLSVL
FLNDLLSVM	FLNDLLSVM
GLMAIAWFI	GLMAIAWFI
ILLDWAANI	ILLDWAANI
ILLDWAANV	ILLDWAANV
HIAKSPFEV	HIAKSPFEV
TAMDLFVTV	TAMDLFVTV
YVTAMDLFV	YVTAMDLFV
YVTAMDIFV	YVTAMDIFV
KLSELHTYI	KLSELHTYI
YLNELVVFV	YLNELVVFV
YVVTWIVGA	YVVTWIVGA
YVLTWIVGA	YVLTWIVGA
FSFPLDFLV	FSFPLDFLV
ILNAMIAKI	ILNAMIAKI
LLIASVTWL	LLIASVTWL
KLSELHAYI	KLSELHAYI
YMYGSPGEL	YMYGSPGEL
VLNYFKPYL	VLNYFKPYL
TMSFSHLFYL	TMSFSHLFYL
TMSSSHLFYL	TMSSSHLFYL
LIFNMLYWI	LIFNMLYWI
MLSILALVRV	MLSILALVRV
LMVPHSPSL	LMVPHSPSL
YMLTLHTKL	YMLTLHTKL
GLTSFFIAI	GLTSFFIAI
FLSDHLYLV	FLSDHLYLV
WLWEPLRVV	WLWEPLRVV
YLLAIFSGL	YLLAIFSGL
FIYQYYSSI	FIYQYYSSI
KLLAGVEIV	KLLAGVEIV
TLFTMVGTV	TLFTMVGTV
FIFSYVVAV	FIFSYVVAV
SLDLTTSPV	SLDLTTSPV
MMPFSIVYIV	MMPFSIVYIV
VLFHRAFLV	VLFHRAFLV
LLAILTYYV	LLAILTYYV
NLFNRYLAL	NLFNRYLAL
FLDEFMEGV	FLDEFMEGV
YLWPPVQLA	YLWPPVQLA
ILIVMFPFL	ILIVMFPFL
FSSDVLNLV	FSSDVLNLV
RLHDLVFPL	RLHDLVFPL
FLTVFSPFM	FLTVFSPFM
VLFAAFSSA	VLFAAFSSA
HQLGGVVEV	HQLGGVVEV
SILDAVQRV	SILDAVQRV
FILDAVQRV	FILDAVQRV
VLNYFEPYL	VLNYFEPYL
ILIVMVPFL	ILIVMVPFL
FMSAYSGVL	FMSAYSGVL
ALVGAIPSI	ALVGAIPSI
KLLAGDEIV	KLLAGDEIV
ILGGQVVHTV	ILGGQVVHTV
KLAKPLPYT	KLAKPLPYT
FLMASISSS	FLMASISSS
LLFALYFSA	LLFALYFSA
LLFALHFSA	LLFALHFSA
RLMKHYPGI	RLMKHYPGI
RLIKHYPGI	RLIKHYPGI
GMGPLLATV	GMGPLLATV
GMGPLLAMV	GMGPLLAMV
LLLNMLIAL	LLLNMLIAL
FMIGYASAL	FMIGYASAL
FMIGYTSAL	FMIGYTSAL
YLLFMIGYT	YLLFMIGYT
YLLFMIGYA	YLLFMIGYA
KLPLDINPV	KLPLDINPV
KLPLDIDPV	KLPLDIDPV
NLFSQDISV	NLFSQDISV
ILTDIEEKV	ILTDIEEKV
KLWASPLHV	KLWASPLHV
ILITQVLGL	ILITQVLGL
FVYVFITHL	FVYVFITHL
LLFAAFSSA	LLFAAFSSA
LLLVSLWGL	LLLVSLWGL
QLLVSLWGL	QLLVSLWGL
HIVEISTPV	HIVEISTPV
AMAGSLVFL	AMAGSLVFL
YMPTTIIAA	YMPTTIIAA
YLQDSMATT	YLQDSMATT
YLQDSLATT	YLQDSLATT
ALLQVTLLL	ALLQVTLLL
FLASPSVPL	FLASPSVPL
VLASPSVPL	VLASPSVPL
YMFLASPSV	YMFLASPSV
YMVLASPSV	YMVLASPSV
YIFLGNLAL	YIFLGNLAL
MLLKHDVSL	MLLKHDVSL
MLLKQDVSL	MLLKQDVSL
LLLNMLIVL	LLLNMLIVL
FQLNQSFEI	FQLNQSFEI
LMLWASSSI	LMLWASSSI
MIISHLSLI	MIISHLSLI
SLLWMNLFV	SLLWMNLFV
YLQQNWWTL	YLQQNWWTL
YMLDLQPETT	YMLDLQPETT
IMLEALERV	IMLEALERV
YLLPAIVHI	YLLPAIVHI
FLPDLNANA	FLPDLNANA
FLPDLNVNA	FLPDLNVNA
FLIASVTWL	FLIASVTWL
FLFMYLVMV	FLFMYLVMV
KLGASPLHV	KLGASPLHV
MLMLAVIVA	MLMLAVIVA
SLDPTTSPV	SLDPTTSPV
LLDEKGPEV	LLDEKGPEV
AMAGSPVFL	AMAGSPVFL
ASGNHAAGILTM + AMID(M97)
HGAGNHAAGILTL + AMID(L66)
AMERNAGSGIIISDT	AMERNAGSGIIISDT
GERQNATEIRASVGK	GERQNATEIRASVGK
RSALILRGSVAHKSC	RSALILRGSVAHKSC
YKETLTRILPPARKL	YKETLTRILPPARKL
FLPSDFFPSV	FLPSDFFPSV
YVDDVVLGA	YVDDVVLGA
YMDDVVLGA	YMDDVVLGA
YIDDVVLGA	YIDDVVLGA
SFHSLHLLF	SFHSLHLLF
QLQPFPQPQLPY + DEAM(Q9)
ALWALPHAA	ALWALPHAA
GFGYGGRASDYKSAHKGFKG	GFGYGGRASDYKSAHKGFKG
YKSAHKGFKGAYDAQGTLSK	YKSAHKGFKGAYDAQGTLSK
RGYGGRASDYKSAH	RGYGGRASDYKSAH
ERNAGSGIIISDT	ERNAGSGIIISDT
TIYRLATAMKAT	TIYRLATAMKAT
SHFIPSIPIKAT	SHFIPSIPIKAT
VHYRGSSPHKAL	VHYRGSSPHKAL
RHYRGSIALKAT	RHYRGSIALKAT
YGFLVPNPTKAT	YGFLVPNPTKAT
FLYRAALPVKSY	FLYRAALPVKSY
REYRIACPVKST	REYRIACPVKST
LILRGSVAHKSCL	LILRGSVAHKSCL
CHFIYSSAHKSY	CHFIYSSAHKSY
EKFTTPPAHKSF	EKFTTPPAHKSF
SQFFYPPPHKAP	SQFFYPPPHKAP
LSFATPYAHKSI	LSFATPYAHKSI
YCFFTSVPHKSC	YCFFTSVPHKSC
MVFHVSYAHKSL	MVFHVSYAHKSL
KCFVGSVPHKSL	KCFVGSVPHKSL
VYGIRLEHF	VYGIRLEHF
RYCNLEGPPI	RYCNLEGPPI
FRDYVDRFYKTLRAEQASQE	FRDYVDRFYKTLRAEQASQE
ESVAWSASACHDGIN	ESVAWSASACHDGIN
STLPETAVVRR	STLPETAVVRR
LVVDFSQFSR	LVVDFSQFSR
KTAYSHLSTSK	KTAYSHLSTSK
RTQSPRRR	RTQSPRRR
SLFWNEPAI	SLFWNEPAI
LLWNTVWNM	LLWNTVWNM
RVSYYGPKTSPVQ	RVSYYGPKTSPVQ
SPSKAGTKSPAVSPSK	SPSKAGTKSPAVSPSK
TAARYGAATANYMEVV	TAARYGAATANYMEVV
AAYLWVGAGASEAEKT	AAYLWVGAGASEAEKT
APKDSYQTSEVFINQ	APKDSYQTSEVFINQ
VPNYKLITPAVVSER	VPNYKLITPAVVSER
PKKAKKPAAAAVTKKVA	PKKAKKPAAAAVTKKVA
NDPGFGAPAASQVA	NDPGFGAPAASQVA
SGRPVTPPRTANPPKKR	SGRPVTPPRTANPPKKR
VSTLYASPGAGGAREL	VSTLYASPGAGGAREL
SAFQYLQSTPARSPA	SAFQYLQSTPARSPA
IAEDYFMAKAIADRG	IAEDYFMAKAIADRG
DGSLKLVTPEGAPAPG	DGSLKLVTPEGAPAPG
KKIYKYKKVLSNPSR	KKIYKYKKVLSNPSR
APTPAATPAASPAP	APTPAATPAASPAP
EAAREAFPAWSSRSPQ	EAAREAFPAWSSRSPQ
GSLFLKTPKIVSSKD	GSLFLKTPKIVSSKD
EALYLVCGE	EALYLVCGE
RRSGPPGLQGRLQRLLQASGNHA	RRSGPPGLQGRLQRLLQASGNHA
RRSGPPGLQGRLQRLLQAS	RRSGPPGLQGRLQRLLQAS
AQPLPDCCRQKTCSC	AQPLPDCCRQKTCSC
RRSGPPGLQGRLQRLLQASGNHAAGIL	RRSGPPGLQGRLQRLLQASGNHAAGIL
RRCSAPAAASVAPGG	RRCSAPAAASVAPGG
LGRRCSAPAAASVAPGGQSGI	LGRRCSAPAAASVAPGGQSGI
LLLLLLPPALLSSGAAAQPL	LLLLLLPPALLSSGAAAQPL
MGRRAGAEPAPRPCLGRRCS	MGRRAGAEPAPRPCLGRRCS
TLGKRRSGPPGLQGRLQRLLQASGNHAA	TLGKRRSGPPGLQGRLQRLLQASGNHAA
RRSGPPGLQGRLQRLLQASGNHAAGILTM	RRSGPPGLQGRLQRLLQASGNHAAGILTM
PPGLQGRLQRLLQAS	PPGLQGRLQRLLQAS
ALLSSGAAAQPLPDCCRQKT	ALLSSGAAAQPLPDCCRQKT
MNIHRSTPITIARYGRSRNK	MNIHRSTPITIARYGRSRNK
IEPSSLFSKIRRGQFNIPETLSPKAKCL	IEPSSLFSKIRRGQFNIPETLSPKAKCL
KLRKFIFKDEERTRVKLESL	KLRKFIFKDEERTRVKLESL
ARLFYQIASAVAHCHDGGLV	ARLFYQIASAVAHCHDGGLV
INQITEIILGETKAYVFFER	INQITEIILGETKAYVFFER
DEERTRVKLESLEDAYILRGDDDSLSDK	DEERTRVKLESLEDAYILRGDDDSLSDK
KIRRGQFNIPETLSPKAKCL	KIRRGQFNIPETLSPKAKCL
PETPNLSHCVSCIGKYLLLE	PETPNLSHCVSCIGKYLLLE
SVSNSAYGAKEVSDQLVPDV	SVSNSAYGAKEVSDQLVPDV
MGRRAGAEPAPRPCLGRRCSAPAAASVA	MGRRAGAEPAPRPCLGRRCSAPAAASVA
RDYHPRDHTATW	RDYHPRDHTATW
QVNGLGERSQQM	QVNGLGERSQQM
WHKNEANLSTRL	WHKNEANLSTRL
HSSATKPWKLKH	HSSATKPWKLKH
AYHDPSLPTLRK	AYHDPSLPTLRK
TAKYLPMRPGPL	TAKYLPMRPGPL
GNNPLHVHHDKR	GNNPLHVHHDKR
SPLRAVAFSGAQ	SPLRAVAFSGAQ
DYHDPSLPTLRK	DYHDPSLPTLRK
HPMHMLHKRQHG	HPMHMLHKRQHG
QASGNHAAGILTMGR	QASGNHAAGILTMGR
LHGAGNHAAGILTLG	LHGAGNHAAGILTLG
LLLLLLPPALLSSGA	LLLLLLPPALLSSGA
PPGLQGRLQRLLQASGNHA	PPGLQGRLQRLLQASGNHA
LYELLHGAGNHAAGILTLGKRRSGPPGLQG	LYELLHGAGNHAAGILTLGKRRSGPPGLQG
PAPRPCLGRRCSAPA	PAPRPCLGRRCSAPA
QRLLQASGNHAAGIL	QRLLQASGNHAAGIL
PAPRPCLGRRCSAPAAASVA	PAPRPCLGRRCSAPAAASVA
PAPRPCLGRRCSAPAAASVAPGG	PAPRPCLGRRCSAPAAASVAPGG
GNHAAGILTLGKRRSGPPGL	GNHAAGILTLGKRRSGPPGL
PPGLQGRLQRLLQASGNHAA	PPGLQGRLQRLLQASGNHAA
GNHAAGILTLGKRRSGPPGLQGRLQRLL	GNHAAGILTLGKRRSGPPGLQGRLQRLL
TLGKRRSGPPGLQGRLQRLL	TLGKRRSGPPGLQGRLQRLL
GNHAAGILTLGKRRSGPPG	GNHAAGILTLGKRRSGPPG
GNHAAGILTLGKRRS	GNHAAGILTLGKRRS
SGAAAQPLPDCCRQK	SGAAAQPLPDCCRQK
CRLYELLHGAGNHAAGILTLGK	CRLYELLHGAGNHAAGILTLGK
CSCRLYELLHGAGNH	CSCRLYELLHGAGNH
AQPLPDCCRQKTCSCRLYEL	AQPLPDCCRQKTCSCRLYEL
SGNHAAGILTMGRRAGAEPAPR	SGNHAAGILTMGRRAGAEPAPR
SWAAVTLLLLLLLLPPALLS	SWAAVTLLLLLLLLPPALLS
ELAGIGILSV	ELAGIGILSV
ELAGIGILTI	ELAGIGILTI
IAGLGLLTV	IAGLGLLTV
LGIGVITI	LGIGVITI
ELAGIGILTA	ELAGIGILTA
ELAGIGLLTV	ELAGIGLLTV
EIAGIGILTV	EIAGIGILTV
ELAGIGIITV	ELAGIGIITV
ELGGIGILTV	ELGGIGILTV
DLAGIGILTV	DLAGIGILTV
LLGIGILVL	LLGIGILVL
KMGIGWKPL	KMGIGWKPL
KLGIGFAKA	KLGIGFAKA
GLGIGALVL	GLGIGALVL
LLGIGIYAL	LLGIGIYAL
HIGIGLLSL	HIGIGLLSL
ALGIGVYPV	ALGIGVYPV
GIGIGSGQL	GIGIGSGQL
ALGIGIYSL	ALGIGIYSL
ILEGIGILSV	ILEGIGILSV
GLGIGIASM	GLGIGIASM
ILEGIGILAV	ILEGIGILAV
LIGIGLNLV	LIGIGLNLV
LIGIGIAPL	LIGIGIAPL
ALGIGAVPI	ALGIGAVPI
ILLGIGIYAL	ILLGIGIYAL
LLLGIGILVL	LLLGIGILVL
DIAGIGLKTV	DIAGIGLKTV
AIGIGAYLV	AIGIGAYLV
FLKGIGWIPI	FLKGIGWIPI
DATYQRTRALVR	DATYQRTRALVR
HYNYMCNSSCMGSMNRRPILTIITL	HYNYMCNSSCMGSMNRRPILTIITL
HYNYMCNSSCMGGMNRRPILTIITL	HYNYMCNSSCMGGMNRRPILTIITL
SFVNDIFERIAGVASRLAHYNKRST	SFVNDIFERIAGVASRLAHYNKRST
LGSRELFCSKLRRAAVFPPAHQQRT	LGSRELFCSKLRRAAVFPPAHQQRT
VISAEKAYHEQLTVAEITNACFEPA	VISAEKAYHEQLTVAEITNACFEPA
PAIRVPPVIPLGSRELFCSKLRRAA	PAIRVPPVIPLGSRELFCSKLRRAA
MTEYKLVVVGAVGVGKSALTIQLI	MTEYKLVVVGAVGVGKSALTIQLI
NTVFGAERKKRLFIIGPTSRDRSSP	NTVFGAERKKRLFIIGPTSRDRSSP
NTVFGAERKKRLSIIGPTSRDRSSP	NTVFGAERKKRLSIIGPTSRDRSSP
EGTKGATMDLEIVNLPNVEISKDLS	EGTKGATMDLEIVNLPNVEISKDLS
ILQYLDSERRQIRIAKSPLAPFTSF	ILQYLDSERRQIRIAKSPLAPFTSF
RLARLALVL	RLARLALVL
VVLLVATEGRVRVNSAYQDK	VVLLVATEGRVRVNSAYQDK
VVVKGIVFHYRAISTRYT	VVVKGIVFHYRAISTRYT
GGMDMCSAGWLADRSVRYPI	GGMDMCSAGWLADRSVRYPI
DRAQRACLQNSAIIATPEQLQ	DRAQRACLQNSAIIATPEQLQ
GKAPRLLIHYTSALQPGI	GKAPRLLIHYTSALQPGI
GKAPRLLIHYTSALQ	GKAPRLLIHYTSALQ
KYMAWYQQTPGKAPR	KYMAWYQQTPGKAPR
GKAPRLLIHYTSALQPGIPS	GKAPRLLIHYTSALQPGIPS
PGQRLEWMGRIDPAN	PGQRLEWMGRIDPAN
PRLLIHYTSALQPGI	PRLLIHYTSALQPGI
AYRDLQTRK	AYRDLQTRK
PTPSAPCPATPAVPKGRVFVSPLAK	PTPSAPCPATPAVPKGRVFVSPLAK
PGISSQHFTYQGGVGGSWPVCSGLG	PGISSQHFTYQGGVGGSWPVCSGLG
KQHVCGGSILDPYWVLTAAHCFRKH	KQHVCGGSILDPYWVLTAAHCFRKH
VRLAQGLTHLGKATLTLCPYHSDRQ	VRLAQGLTHLGKATLTLCPYHSDRQ
RALEYKNL	RALEYKNL
SLAALKKALADGGYDVEKNNSRI	SLAALKKALADGGYDVEKNNSRI
LQPFPQPQLPYPQPQ + DEAM(Q8)
LLQTGIHVRVSQPSL	LLQTGIHVRVSQPSL
RACLQNSAIIATPEQLQ	RACLQNSAIIATPEQLQ
VFHYRAISTRYTLDFD	VFHYRAISTRYTLDFD
EHPTFTSQYRIQGKL	EHPTFTSQYRIQGKL
KLGGALQAK	KLGGALQAK
LLDFVRFMGV	LLDFVRFMGV
FLYALALLL	FLYALALLL
RLRAEAQVK	RLRAEAQVK
RTLNAWVKV	RTLNAWVKV
SLFNTVATL	SLFNTVATL
QPRAPIRPI	QPRAPIRPI
MLDLQPETT	MLDLQPETT
AYAQKIFKI	AYAQKIFKI
YLNDHLEPWI	YLNDHLEPWI
CLLGTYTQDV	CLLGTYTQDV
FLASKIGRLV	FLASKIGRLV
YLLEMLWRL	YLLEMLWRL
SLYNTVATLY	SLYNTVATLY
CLLWSFQTSA	CLLWSFQTSA
KVLEYVIKV	KVLEYVIKV
CYTWNQMNL	CYTWNQMNL
KLQCVDLHV	KLQCVDLHV
ILKEPVHGV	ILKEPVHGV
RIAAWMATY	RIAAWMATY
VAANIVLTV	VAANIVLTV
PQQPFPQPQQPFP + DEAM(Q9)
PIPQQPQPYPQ + DEAM(Q4)
SSVDEQIQW	SSVDEQIQW
SSADEQIQW	SSADEQIQW
phosphatidylglycerol
1,2-dioleoyl-3-alpha-D-galactosyl-sn-glycerol
glucose 6-monomycolate
2-O-palmitoyl-2'-O-sulfo-3-O-[(2E,4S,6S,8S)-2,4,6,8-tetramethyltriacont-2-enoyl]-alpha,alpha-trehalose
KAANIVLTV	KAANIVLTV
NLCNIPCSALLSSDI	NLCNIPCSALLSSDI
RLSDFSEQL	RLSDFSEQL
LLHGFSFYL	LLHGFSFYL
SHLVEALYLVAGERG	SHLVEALYLVAGERG
HLVERLYLVCGGEG	HLVERLYLVCGGEG
WVLALFDEV	WVLALFDEV
VLDGFIPGT	VLDGFIPGT
YILKYSVFL	YILKYSVFL
NFIRMVISNPAAT	NFIRMVISNPAAT
SLLRSLENV	SLLRSLENV
LLVDLAEEL	LLVDLAEEL
RMWDFDIFL	RMWDFDIFL
KSPWFTTL	KSPWFTTL
QAEPDRAHYNIVTFCCKCD	QAEPDRAHYNIVTFCCKCD
SEYKGPITDVFYKENSY	SEYKGPITDVFYKENSY
QPPFSQQQQPVL + DEAM(Q6, Q8)
GLARVIKNDSNYVVK	GLARVIKNDSNYVVK
LEYFMKQMNDARHGG	LEYFMKQMNDARHGG
MNDARHGGWTTKMDW	MNDARHGGWTTKMDW
KALARALKEGRIR	KALARALKEGRIR
TSTLQEQIGW	TSTLQEQIGW
PLALEGSLQK	PLALEGSLQK
PLALEGSLQ	PLALEGSLQ
LQPLALEGSLQKR	LQPLALEGSLQKR
YLVCGERGFF	YLVCGERGFF
YLVCGERGFFYT	YLVCGERGFFYT
QPLALEGSLQKR	QPLALEGSLQKR
RGFFYTPKTRRE	RGFFYTPKTRRE
YLVCGERGF	YLVCGERGF
SHLVEALYLV	SHLVEALYLV
VCGERGFFY	VCGERGFFY
HLVEALYLVCG	HLVEALYLVCG
GGPGAGSLQPL	GGPGAGSLQPL
ALYLVCGERG	ALYLVCGERG
PFSQQQQPVL + DEAM(Q4, Q6)
EFTVSGNIL	EFTVSGNIL
EEAAGIGIL	EEAAGIGIL
KASEKIFYV	KASEKIFYV
HRRGSRSYV	HRRGSRSYV
RYGSFSVTL	RYGSFSVTL
ESITGSLGPLL	ESITGSLGPLL
VYFFLPDHL	VYFFLPDHL
MEVDPIGHLY	MEVDPIGHLY
RVRFFFPSL	RVRFFFPSL
FQDYIKSYL	FQDYIKSYL
TSTLTEQIAW	TSTLTEQIAW
TSTLAEQIAW	TSTLAEQIAW
TSTLAEQMAW	TSTLAEQMAW
TSTLTEQVAW	TSTLTEQVAW
TSTLAEQVAW	TSTLAEQVAW
TSTLSEQVAW	TSTLSEQVAW
KAALDLSHF	KAALDLSHF
KSALDLSHF	KSALDLSHF
KAAVDLSHF	KAAVDLSHF
HTQGYFPDW	HTQGYFPDW
NTQGYFPDW	NTQGYFPDW
GSLQPLALEGSL	GSLQPLALEGSL
PLALEGSLQKR	PLALEGSLQKR
GIVEQCCTSICSLY	GIVEQCCTSICSLY
PGAGSLQPLAL	PGAGSLQPLAL
VQELYSPIFLIV	VQELYSPIFLIV
KPLEFGATSAAL	KPLEFGATSAAL
SELVIGAVIL	SELVIGAVIL
RLFRKSNLK	RLFRKSNLK
EELKKLLEQWNLVIGFLF	EELKKLLEQWNLVIGFLF
FPPTSFGPL	FPPTSFGPL
TVATSRTLSYYK	TVATSRTLSYYK
VPHVGEIPVAYRKVLL	VPHVGEIPVAYRKVLL
MPASWVMRI	MPASWVMRI
VLHSYFTSDYYQLY	VLHSYFTSDYYQLY
YYVGYLQPRTFLL	YYVGYLQPRTFLL
KQIYKTPPIKDF	KQIYKTPPIKDF
RNPANNAAIVL	RNPANNAAIVL
APKEIIFLEGETL	APKEIIFLEGETL
RQLLFVVEV	RQLLFVVEV
FLPRVFSAV	FLPRVFSAV
NLWNTFTRL	NLWNTFTRL
WICLLQFAY	WICLLQFAY
SEPVLKGVKL	SEPVLKGVKL
VEAEVQIDRLITGR	VEAEVQIDRLITGR
GMEVTPSGTWLTY	GMEVTPSGTWLTY
VLWAHGFEL	VLWAHGFEL
SPFHPLADNKFAL	SPFHPLADNKFAL
NPLLYDANYFLCW	NPLLYDANYFLCW
STQDLFLPFF	STQDLFLPFF
HTDFSSEIIGY	HTDFSSEIIGY
YEDFLEYHDVRVVL	YEDFLEYHDVRVVL
NRDVDTDFVNEFYAY	NRDVDTDFVNEFYAY
YHLMSFPQSA	YHLMSFPQSA
FAFACPDGVKHVYQL	FAFACPDGVKHVYQL
ITEEVGHTDLMAAY	ITEEVGHTDLMAAY
HVTYVPAQEKNF	HVTYVPAQEKNF
TVYDPLQPELDSFK	TVYDPLQPELDSFK
FVCNLLLLFVTVYSHLLLV	FVCNLLLLFVTVYSHLLLV
SLVKPSFYV	SLVKPSFYV
IPIGAGICASY	IPIGAGICASY
AELAKNVSLDNVL	AELAKNVSLDNVL
CTFEYVSQPFLM	CTFEYVSQPFLM
KLSYGIATV	KLSYGIATV
KLWAQCVQL	KLWAQCVQL
VLPPLLTDEMIAQYT	VLPPLLTDEMIAQYT
YFPLQSYGF	YFPLQSYGF
AYKTFPPTEPK	AYKTFPPTEPK
SLLLCRMNSRNYIA	SLLLCRMNSRNYIA
ILLIIMRTFKVSIWNLDYII	ILLIIMRTFKVSIWNLDYII
FPQSAPHGVVF	FPQSAPHGVVF
TLIGDCATV	TLIGDCATV
AQALNTLVKQL	AQALNTLVKQL
ITLKKRWQLAL	ITLKKRWQLAL
YYRRATRRIR	YYRRATRRIR
QELIRQGTDYKHW	QELIRQGTDYKHW
VYSTGSNVFQTR	VYSTGSNVFQTR
SYQTQTNSPRRARSVA	SYQTQTNSPRRARSVA
RSVASQSIIAYTMSL	RSVASQSIIAYTMSL
RISNCVADY	RISNCVADY
LLLDDFVEII	LLLDDFVEII
YEGNSPFHPL	YEGNSPFHPL
LITGRLQSLQTYV	LITGRLQSLQTYV
FGEVFNATRFASVY	FGEVFNATRFASVY
TTSPISEHDY	TTSPISEHDY
YVVDDPCPIHFY	YVVDDPCPIHFY
VYSSANNCTFEY	VYSSANNCTFEY
KLFIRQEEV	KLFIRQEEV
NTNSSPDDQIGYY	NTNSSPDDQIGYY
KEIDRLNEV	KEIDRLNEV
SYFIASFRLFA	SYFIASFRLFA
KMKDLSPRW	KMKDLSPRW
KPFERDISTEIY	KPFERDISTEIY
ALSKGVHFV	ALSKGVHFV
TEKSNIIRGW	TEKSNIIRGW
TLVPQEHYV	TLVPQEHYV
YLNTLTLAV	YLNTLTLAV
LPAADLDDF	LPAADLDDF
LPPAYTNSF	LPPAYTNSF
LEPLVDLPI	LEPLVDLPI
FLLNKEMYL	FLLNKEMYL
GVAMPNLYK	GVAMPNLYK
SETKCTLKSFTVEK	SETKCTLKSFTVEK
LVLSVNPYV	LVLSVNPYV
CMTSCCSCLK	CMTSCCSCLK
STDTGVEHVTFFIYNK	STDTGVEHVTFFIYNK
EILDITPCSF	EILDITPCSF
FIAGLIAIV	FIAGLIAIV
DLPIGINITRFQTL	DLPIGINITRFQTL
TLDSKTQSL	TLDSKTQSL
VYYPDKVFRSSVLH	VYYPDKVFRSSVLH
NLNESLIDL	NLNESLIDL
VFITLCFTLK	VFITLCFTLK
VLAWLYAAV	VLAWLYAAV
FTISVTTEIL	FTISVTTEIL
FLCLFLLPSLATV	FLCLFLLPSLATV
LITLATCELYHYQECV	LITLATCELYHYQECV
EEHVQIHTI	EEHVQIHTI
QQQQGQTVTK	QQQQGQTVTK
APHGVVFLHVTYV	APHGVVFLHVTYV
TTLPVNVAF	TTLPVNVAF
NGVEGFNCY	NGVEGFNCY
RLDKVEAEV	RLDKVEAEV
KLNVGDYFV	KLNVGDYFV
TLGVYDYLVST	TLGVYDYLVST
NLDSKVGGNY	NLDSKVGGNY
IQYIDIGNY	IQYIDIGNY
SMWSFNPETNIL	SMWSFNPETNIL
KLNDLCFTNVYADSFVIR	KLNDLCFTNVYADSFVIR
KSWMESEFRVY	KSWMESEFRVY
QECVRGTTVL	QECVRGTTVL
AVILRGHLR	AVILRGHLR
TPINLVRDL	TPINLVRDL
SEVGPEHSLAEY	SEVGPEHSLAEY
AIMTRCLAV	AIMTRCLAV
GSFCTQLNR	GSFCTQLNR
NYNYLYRLFRK	NYNYLYRLFRK
RLFARTRSMW	RLFARTRSMW
NQKLIANQF	NQKLIANQF
KFPRGQGVPI	KFPRGQGVPI
AIAMACLVGLM	AIAMACLVGLM
IGAEHVNNSY	IGAEHVNNSY
RIFTIGTVTLK	RIFTIGTVTLK
FLNRFTTTL	FLNRFTTTL
ALRKVPTDNYITTY	ALRKVPTDNYITTY
SEISMDNSPNL	SEISMDNSPNL
TSNQVAVLY	TSNQVAVLY
IPIQASLPF	IPIQASLPF
FRYMNSQGL	FRYMNSQGL
CALDPLSETK	CALDPLSETK
RARSVSPKLFIR	RARSVSPKLFIR
SEETGTLIV	SEETGTLIV
ILHCANFNV	ILHCANFNV
GTHWFVTQR	GTHWFVTQR
HLVDFQVTI	HLVDFQVTI
MDLFMRIFTI	MDLFMRIFTI
YVFCTVNAL	YVFCTVNAL
NYIAQVDVVNFNL	NYIAQVDVVNFNL
TSDLATNNLVVMAY	TSDLATNNLVVMAY
ATEGALNTPKDHI	ATEGALNTPKDHI
YSVLYNSASFSTFK	YSVLYNSASFSTFK
IPYNSVTSSI	IPYNSVTSSI
AQFAPSASAFFGMSR	AQFAPSASAFFGMSR
NMLRIMASL	NMLRIMASL
ILLNKHIDA	ILLNKHIDA
LQLGFSTGV	LQLGFSTGV
AEIRASANLAATK	AEIRASANLAATK
GTITVEELK	GTITVEELK
ALLADKFPV	ALLADKFPV
ILGLPTQTV	ILGLPTQTV
RQIAPGQTGKIADYNYKL	RQIAPGQTGKIADYNYKL
FCNDPFLGVYY	FCNDPFLGVYY
YLQPRTFLL	YLQPRTFLL
LLFNKVTLA	LLFNKVTLA
KMQRMLLEK	KMQRMLLEK
TFYLTNDVSFL	TFYLTNDVSFL
AEGSRGGSQA	AEGSRGGSQA
QEVFAQVKQIYK	QEVFAQVKQIYK
SSNVANYQK	SSNVANYQK
KTSVDCTMYI	KTSVDCTMYI
RLYYDSMSY	RLYYDSMSY
VLQAVGACV	VLQAVGACV
VLQLPQGTTLPKGFYA	VLQLPQGTTLPKGFYA
ALRANSAVK	ALRANSAVK
FADDLNQLTGY	FADDLNQLTGY
LLQYGSFCT	LLQYGSFCT
YYQLYSTQL	YYQLYSTQL
AYILFTRFFYV	AYILFTRFFYV
LLMPILTLT	LLMPILTLT
TEILPVSMTK	TEILPVSMTK
SSTFNVPMEKLK	SSTFNVPMEKLK
SVLNDILSRL	SVLNDILSRL
FQPTNGVGY	FQPTNGVGY
GTGPEAGLPY	GTGPEAGLPY
RILGAGCFV	RILGAGCFV
GTITSGWTF	GTITSGWTF
KLFAAETLK	KLFAAETLK
ISDYDYYRY	ISDYDYYRY
FSKQLQQSM	FSKQLQQSM
IVGVALLAVF	IVGVALLAVF
LSDDAVVCFNSTY	LSDDAVVCFNSTY
GDCEEEEFEPSTQYEY	GDCEEEEFEPSTQYEY
ATVVIGTSK	ATVVIGTSK
IPRRNVATL	IPRRNVATL
FVRATATIPI	FVRATATIPI
LDYIINLII	LDYIINLII
IYSKHTPINL	IYSKHTPINL
FTYASALWEI	FTYASALWEI
LLSAGIFGA	LLSAGIFGA
ILPDPSKPSK	ILPDPSKPSK
RVDFCGKGY	RVDFCGKGY
GMSRIGMEVTPSGTW	GMSRIGMEVTPSGTW
ASQRVAGDSGFAAY	ASQRVAGDSGFAAY
HLRIAGHHLGR	HLRIAGHHLGR
MMISAGFSL	MMISAGFSL
AIILASFSAST	AIILASFSAST
NYSGVVTTVMF	NYSGVVTTVMF
VTIAEILLI	VTIAEILLI
RLNEVAKNL	RLNEVAKNL
GPKKSTNLV	GPKKSTNLV
LQFAYANRNRFLY	LQFAYANRNRFLY
FVFKNIDGY	FVFKNIDGY
IQPGQTFSV	IQPGQTFSV
REGVFVSNGTHW	REGVFVSNGTHW
LLALHRSYL	LLALHRSYL
LQIPFAMQMAY	LQIPFAMQMAY
WTAGAAAYYVGY	WTAGAAAYYVGY
LGAENSVAYSNN	LGAENSVAYSNN
YVYSRVKNL	YVYSRVKNL
IIKNLSKSLTENKY	IIKNLSKSLTENKY
FLGRYMSAL	FLGRYMSAL
RIRGGDGKMK	RIRGGDGKMK
NLTTRTQL	NLTTRTQL
LSSTASALGK	LSSTASALGK
VVDKYFDCY	VVDKYFDCY
SQASSRSSSR	SQASSRSSSR
RFDNPVLPF	RFDNPVLPF
DSFKEELDKY	DSFKEELDKY
YLKLTDNVYIK	YLKLTDNVYIK
LPNNTASWF	LPNNTASWF
TQNVLYENQK	TQNVLYENQK
VVYRGTTTY	VVYRGTTTY
FTEQPIDLVPNQPY	FTEQPIDLVPNQPY
AVLQSGFRK	AVLQSGFRK
LPQGFSAL	LPQGFSAL
MLWCKDGHV	MLWCKDGHV
LMIERFVSL	LMIERFVSL
LAAVYRINWI	LAAVYRINWI
SSRGTSPAR	SSRGTSPAR
ASFNYLKSPNFSK	ASFNYLKSPNFSK
RVGARKSAPL	RVGARKSAPL
ALWEIQQVV	ALWEIQQVV
YQKVGMQKY	YQKVGMQKY
SLIDLQELGKYEQYIKW	SLIDLQELGKYEQYIKW
WIFGTTLDSK	WIFGTTLDSK
KQFDTYNLW	KQFDTYNLW
TQLNRALTGI	TQLNRALTGI
RYRIGNYKL	RYRIGNYKL
IITTDNTFV	IITTDNTFV
DLSPRWYFYYLGTGPEAGLPYGANKDGIIWVATEGALN	DLSPRWYFYYLGTGPEAGLPYGANKDGIIWVATEGALN
ELGKYEQYIKWPWYIWLGFIAGLIAIVMVTIMLCCMTSCCSCL	ELGKYEQYIKWPWYIWLGFIAGLIAIVMVTIMLCCMTSCCSCL
FASTEKSNIIRGWIFGTTLDSKTQSLLIVNNATNVVIKVCEFQ	FASTEKSNIIRGWIFGTTLDSKTQSLLIVNNATNVVIKVCEFQ
FNGIGVTQNVLYENQKLIANQFNSAIGKIQDSLSSTASALGKL	FNGIGVTQNVLYENQKLIANQFNSAIGKIQDSLSSTASALGKL
FSTQFAFACPDGVKHVYQLRARSVSPKLFIRQEEV	FSTQFAFACPDGVKHVYQLRARSVSPKLFIRQEEV
GFIKQYGDCLGDIAARDLICAQKFNGLTVLPPLLTDEMIAQYT	GFIKQYGDCLGDIAARDLICAQKFNGLTVLPPLLTDEMIAQYT
GVPINTNSSPDDQIGYYRRATRRIRGGDGKMKDLSPRW	GVPINTNSSPDDQIGYYRRATRRIRGGDGKMKDLSPRW
ILSRLDKVEAEVQIDRLITGRLQSLQTYVTQQLIRAAEIRASA	ILSRLDKVEAEVQIDRLITGRLQSLQTYVTQQLIRAAEIRASA
KDFGGFNFSQILPDPSKPSKRSFIEDLLFNKVTLADAGFIKQY	KDFGGFNFSQILPDPSKPSKRSFIEDLLFNKVTLADAGFIKQY
KVCEFQFCNDPFLGVYYHKNNKSWMESEFRVYSSANNCTFEYV	KVCEFQFCNDPFLGVYYHKNNKSWMESEFRVYSSANNCTFEYV
LCWKCRSKNPLLYDANYFLCWHTNCYDYCIPYNSVTSS	LCWKCRSKNPLLYDANYFLCWHTNCYDYCIPYNSVTSS
LKKRWQLALSKGVHFVCNLLLLFVTVYSHLLLVAAGLE	LKKRWQLALSKGVHFVCNLLLLFVTVYSHLLLVAAGLE
LPDDFTGCVIAWNSNNLDSKVGGNYNYLYRLFRKSNLKPFERD	LPDDFTGCVIAWNSNNLDSKVGGNYNYLYRLFRKSNLKPFERD
YRINWITGGIAIAMACLVGLMWLSYFIASFRLFARTRSMWS	YRINWITGGIAIAMACLVGLMWLSYFIASFRLFARTRSMWS
LSYYKLGASQRVAGDSGFAAYSRYRIGNYKLNTDHSS	LSYYKLGASQRVAGDSGFAAYSRYRIGNYKLNTDHSS
MADSNGTITVEELKKLLEQWNLVIGFLFLTWICLLQFAYAN	MADSNGTITVEELKKLLEQWNLVIGFLFLTWICLLQFAYAN
MDLFMRIFTIGTVTLKQGEIKDATPSDFVRATATIPIQ	MDLFMRIFTIGTVTLKQGEIKDATPSDFVRATATIPIQ
MFHLVDFQVTIAEILLIIMRTFKVSIWNLDY	MFHLVDFQVTIAEILLIIMRTFKVSIWNLDY
MGYINVFAFPFTIYSLLLCRMN	MGYINVFAFPFTIYSLLLCRMN
MIAQYTSALLAGTITSGWTFGAGAALQIPFAMQMAYRFNGIGV	MIAQYTSALLAGTITSGWTFGAGAALQIPFAMQMAYRFNGIGV
AGCLIGAEHVNNSYECDIPIGAGICASYQTQTNSPRRARSVAS	AGCLIGAEHVNNSYECDIPIGAGICASYQTQTNSPRRARSVAS
ARSVASQSIIAYTMSLGAENSVAYSNNSIAIPTNFTISVTTEI	ARSVASQSIIAYTMSLGAENSVAYSNNSIAIPTNFTISVTTEI
NSVTSSIVITSGDGTTSPISEHDYQIGGYTEKWESGVK	NSVTSSIVITSGDGTTSPISEHDYQIGGYTEKWESGVK
PLIELCVDEAGSKSPIQYIDIGNYTVSCLPFTINCQE	PLIELCVDEAGSKSPIQYIDIGNYTVSCLPFTINCQE
PTNGVGYQPYRVVVLSFELLHAPATVCGPKKSTNLVKNKCVNF	PTNGVGYQPYRVVVLSFELLHAPATVCGPKKSTNLVKNKCVNF
QRRPQGLPNNTASWFTALTQHGKEDLKFPRGQGVPINT	QRRPQGLPNNTASWFTALTQHGKEDLKFPRGQGVPINT
SVTTEILPVSMTKTSVDCTMYICGDSTECSNLLLQYGSFCTQL	SVTTEILPVSMTKTSVDCTMYICGDSTECSNLLLQYGSFCTQL
TINCQEPKLGSLVVRCSFYEDFLEYHDVRVVLDFI	TINCQEPKLGSLVVRCSFYEDFLEYHDVRVVLDFI
TLLALHRSYLTPGDSSSGWTAGAAAYYVGYLQPRTFLLKYNEN	TLLALHRSYLTPGDSSSGWTAGAAAYYVGYLQPRTFLLKYNEN
ATIPIQASLPFGWLIVGVALLAVFQSASKIITLKKRWQ	ATIPIQASLPFGWLIVGVALLAVFQSASKIITLKKRWQ
DLGDISGINASVVNIQKEIDRLNEVAKNLNESLIDLQELGKYE	DLGDISGINASVVNIQKEIDRLNEVAKNLNESLIDLQELGKYE
TRSMWSFNPETNILLNVPLHGTILTRPLLESELVIGAVILR	TRSMWSFNPETNILLNVPLHGTILTRPLLESELVIGAVILR
VAAGLEAPFLYLYALVYFLQSINFVRIIMRLWLCWKCR	VAAGLEAPFLYLYALVYFLQSINFVRIIMRLWLCWKCR
VLYQDVNCTEVPVAIHADQLTPTWRVYSTGSNVFQTRAGCLIG	VLYQDVNCTEVPVAIHADQLTPTWRVYSTGSNVFQTRAGCLIG
WESGVKDCVVLHSYFTSDYYQLYSTQLSTDTGVEHVTF	WESGVKDCVVLHSYFTSDYYQLYSTQLSTDTGVEHVTF
AVYDGREHTV	AVYDGREHTV
GVYDGREHTV	GVYDGREHTV
GDPDMMRYVDKYGQL	GDPDMMRYVDKYGQL
STRQALRPRADGPVG	STRQALRPRADGPVG
HFFSVGGEALELQGV	HFFSVGGEALELQGV
NFDMLPCYSVARIPL	NFDMLPCYSVARIPL
NKDMLPCYSVARIPL	NKDMLPCYSVARIPL
NRDMLPCYSVARIPL	NRDMLPCYSVARIPL
MAQVEEVRVFEGTE	MAQVEEVRVFEGTE
K68, D69, H74, A75, L76
LTDEQRAAALEKAAA	LTDEQRAAALEKAAA
HLRGFSKSISISDTF	HLRGFSKSISISDTF
LNEDLTCGNILMWEA	LNEDLTCGNILMWEA
H74, A75, L76, K83, K84
ITNTATTVLLDEFGV	ITNTATTVLLDEFGV
VDAITEVECFLTPEM	VDAITEVECFLTPEM
VDSITEVECFATPEM	VDSITEVECFATPEM
VDSITEAECFLTPEM	VDSITEAECFLTPEM
ADSITEVECFLTPEM	ADSITEVECFLTPEM
VDSITEVECFLTAEM	VDSITEVECFLTAEM
VASITEVECFLTPEM	VASITEVECFLTPEM
VDSITEVEAFLTPEM	VDSITEVEAFLTPEM
VDSITEVECFLTPEM	VDSITEVECFLTPEM
VDSITAVECFLTPEM	VDSITAVECFLTPEM
VDSITEVECFLAPEM	VDSITEVECFLAPEM
VDSITEVECALTPEM	VDSITEVECALTPEM
VDSIAEVECFLTPEM	VDSIAEVECFLTPEM
VDSITEVECFLTPEA	VDSITEVECFLTPEA
VDSITEVECFLTPAM	VDSITEVECFLTPAM
VDSATEVECFLTPEM	VDSATEVECFLTPEM
PVVAANRIQLLALIA	PVVAANRIQLLALIA
PAMVAANRTRLASLV	PAMVAANRTRLASLV
PPLIAANRASLMQLI	PPLIAANRASLMQLI
PAEVAANRALLAALV	PAEVAANRALLAALV
PEVVAANRALLAALV	PEVVAANRALLAALV
PMLVAANRNAFVQLV	PMLVAANRNAFVQLV
PPVIAANRAQLMVLI	PPVIAANRAQLMVLI
PPLIAANRARLTSLV	PPLIAANRARLTSLV
PPEIAANRALLMALL	PPEIAANRALLMALL
PALVAANRSGLISLV	PALVAANRSGLISLV
PALVAANRNQLLSLV	PALVAANRNQLLSLV
PAAVAANRDAFVQLV	PAAVAANRDAFVQLV
PLLVAANRNAFAQLV	PLLVAANRNAFAQLV
PVVVAANRSAFVQLV	PVVVAANRSAFVQLV
PLLVAANRHQLVSLV	PLLVAANRHQLVSLV
PALVAANRALVAWLA	PALVAANRALVAWLA
PAVVAANRGLMQLLA	PAVVAANRGLMQLLA
PMLVAANRADLVSLV	PMLVAANRADLVSLV
PPAIAANRTLLMTLV	PPAIAANRTLLMTLV
PALVAANRSDLVSLV	PALVAANRSDLVSLV
PAIVAANRAVLVSLV	PAIVAANRAVLVSLV
PAMVAANRAQVASLV	PAMVAANRAQVASLV
PPQIAANRSQLISLV	PPQIAANRSQLISLV
PAAVAANREAFLALI	PAAVAANREAFLALI
FYGKTILWF	FYGKTILWF
NKRSEANPANPPSFA	NKRSEANPANPPSFA
HPSRLHAPAITQNAL	HPSRLHAPAITQNAL
LPGYGLPLCAGPGAS	LPGYGLPLCAGPGAS
ISAASYVVPPLPNKR	ISAASYVVPPLPNKR
AGLIPIASPIAVAVP	AGLIPIASPIAVAVP
TAYLYGIADPRGTRS	TAYLYGIADPRGTRS
SSYRYSSSPLLGIAL	SSYRYSSSPLLGIAL
SRCAFTASASFN	SRCAFTASASFN
LMMFYKSSMSLTAWI	LMMFYKSSMSLTAWI
SLGAYLSQVALQAAL	SLGAYLSQVALQAAL
NMIHFAPNV	NMIHFAPNV
RCMLQCPSV	RCMLQCPSV
LHMEFCSCC	LHMEFCSCC
LVLEVDPNI	LVLEVDPNI
CFVECAPVC	CFVECAPVC
KVKEVCPNV	KVKEVCPNV
AEMEFCPCC	AEMEFCPCC
CFLLILPNC	CFLLILPNC
RTMEVCYNT	RTMEVCYNT
THLMVLCCV	THLMVLCCV
KLLEIAPNC	KLLEIAPNC
KMVTVCPNT	KMVTVCPNT
GCQEICPAC	GCQEICPAC
EIQEFCPNT	EIQEFCPNT
NDMLVCANI	NDMLVCANI
FDVMVMPNL	FDVMVMPNL
KTVGIYPNA	KTVGIYPNA
IMIEFCPGG	IMIEFCPGG
CHIPVEPNT	CHIPVEPNT
NMINFAPNI	NMINFAPNI
GAVECCPNC	GAVECCPNC
QDVEIPPNI	QDVEIPPNI
KIILFLPCI	KIILFLPCI
NNILIATCV	NNILIATCV
CCIEVINNT	CCIEVINNT
MTLHGFMMY	MTLHGFMMY
SGPDNGAVAV	SGPDNGAVAV
VYALIAGATL	VYALIAGATL
GTIRPEIREMW	GTIRPEIREMW
NSFRPEVAMKY	NSFRPEVAMKY
ASFSPELRMAW	ASFSPELRMAW
NSLKPEIPDYF	NSLKPEIPDYF
KSCTPEVREYF	KSCTPEVREYF
SSFSPELRMRW	SSFSPELRMRW
SALRPEIRLLW	SALRPEIRLLW
KSLAPEVRDLF	KSLAPEVRDLF
KSLTPEVRGYW	KSLTPEVRGYW
GSLAPEIRMYW	GSLAPEIRMYW
RSLAPEVRGYW	RSLAPEVRGYW
LTISPEIPPYF	LTISPEIPPYF
GSLSPELRPIF	GSLSPELRPIF
SSGVPEVRMMF	SSGVPEVRMMF
YSFKPELKEIF	YSFKPELKEIF
LSLRPEIPLFF	LSLRPEIPLFF
WTYRPEVRGVW	WTYRPEVRGVW
GTIRPEIPDYF	GTIRPEIPDYF
RSFVPEIGMGF	RSFVPEIGMGF
ASFRPELAEFW	ASFRPELAEFW
NSVKPEIRPVW	NSVKPEIRPVW
RTYVPEIKHRW	RTYVPEIKHRW
LSGSPELRMIF	LSGSPELRMIF
KSFVPELKPAF	KSFVPELKPAF
LSITPEISPYF	LSITPEISPYF
LTITPEIAPYF	LTITPEIAPYF
LTISPEIPSYF	LTISPEIPSYF
LSITPEIAPYF	LSITPEIAPYF
LTITPEIAPFF	LTITPEIAPFF
LTITPEIRPYF	LTITPEIRPYF
LTLTPEIAPYF	LTLTPEIAPYF
LAITPEIAPYF	LAITPEIAPYF
SGPDNGAVAVL	SGPDNGAVAVL
VVVGAVGVGK	VVVGAVGVGK
VVVGADGVGK	VVVGADGVGK
VGATYYFNKNMSTYVDYKIN	VGATYYFNKNMSTYVDYKIN
ESEERPPTPY	ESEERPPTPY
SLQPLALNAVEVLK	SLQPLALNAVEVLK
TLYSLTLLY	TLYSLTLLY
TLYSLTPLY	TLYSLTPLY
TPWCSPIKV	TPWCSPIKV
QTNPVTLQY	QTNPVTLQY
QTDPVTLQY	QTDPVTLQY
AEHSLQVAY	AEHSLQVAY
EALPFFLFF	EALPFFLFF
EVLPFFLFF	EVLPFFLFF
SPSYVYHQF	SPSYVYHQF
N-hexadecanoylsphingosine-1-phosphocholine
phosphatidylglycerol 18:0/18:1
1-oleoyl-sn-glycerol 3-phosphate
maradolipid
1-oleoyl-2-palmitoyl-sn-glycero-3-phosphocholine
phosphatidyl-L-serine
beta-D-GalpNAc-(1->4)-[alpha-Neup5Gc-(2->3)]-beta-D-Galp-(1->4)-R group
1-hexadecanoyl-2-(9Z-octadecenoyl)-sn-glycero-3-phosphoethanolamine
PIM2
phosphatidylinositol
ganglioside GM1
PQQPIPQQPQPYPQQ + DEAM(Q2, Q7)
QPFPQPQQPFPW + DEAM(Q7)
IAMAVLYLA	IAMAVLYLA
FQAQHIAMA	FQAQHIAMA
YFFWGLWAL	YFFWGLWAL
NLQREEYTV	NLQREEYTV
ALDPHSGHFV	ALDPHSGHFV
ACDPHSGHFV	ACDPHSGHFV
RREVHTYY	RREVHTYY
ALNTLVKQL	ALNTLVKQL
VLNDILSRL	VLNDILSRL
RLQSLQTYV	RLQSLQTYV
ILDQVPFSV + NLeu(L2)
ILDQVPFSV	ILDQVPFSV
NILSPFIPLL	NILSPFIPLL
SIVSPFIPLL	SIVSPFIPLL
ILSPFIPLL	ILSPFIPLL
SILSPFLPLL	SILSPFLPLL
ILSPFMPLL	ILSPFMPLL
NILSPFMPLL	NILSPFMPLL
VLIYFLPLL	VLIYFLPLL
SILSPFIPLL	SILSPFIPLL
NILSPFLPLL	NILSPFLPLL
IVSPFIPLL	IVSPFIPLL
TLSPFLPLL	TLSPFLPLL
ILSPFLPLL	ILSPFLPLL
LLSVFLHLL	LLSVFLHLL
LLGCFLPLL	LLGCFLPLL
IVSPFIFLL	IVSPFIFLL
ALASFLPLL	ALASFLPLL
EEAAGIGILTVI	EEAAGIGILTVI
LLEFYLAMPFATP	LLEFYLAMPFATP
SLQPLALEAEDLQV	SLQPLALEAEDLQV
PKAKYIIWPRIDQKSCFKSM	PKAKYIIWPRIDQKSCFKSM
FLTLRHKRPKAKYIIWPRID	FLTLRHKRPKAKYIIWPRID
GVQSSKCMHLIQQGARVGRI	GVQSSKCMHLIQQGARVGRI
HLIQQGARVGRIDAFVQSLD	HLIQQGARVGRIDAFVQSLD
NLAPMVATV	NLAPMVATV
NLVPMVAAV	NLVPMVAAV
ALVPMVATV	ALVPMVATV
GADGVGKSAL	GADGVGKSAL
YVKQNTLKL	YVKQNTLKL
QDENPVVHFFKNIVT	QDENPVVHFFKNIVT
NPVVHFFKNIVTPRT	NPVVHFFKNIVTPRT
DENPVVHFFKNIVTP	DENPVVHFFKNIVTP
PVVHFFKNIVTPRTP	PVVHFFKNIVTPRTP
SPRWYFYYL	SPRWYFYYL
LPRWYFYYL	LPRWYFYYL
LPLKMLNI	LPLKMLNI
VYAIFIFQL	VYAIFIFQL
AQTFAATHNPWASQA	AQTFAATHNPWASQA
TTVTFLPTPSLILQT	TTVTFLPTPSLILQT
NTTVTFLPTPSLILQ	NTTVTFLPTPSLILQ
PQPQLPYPQPQ + DEAM(Q4,Q11)
GINITRFQTLLALHRSY	GINITRFQTLLALHRSY
QFCNDPFLGVYHKNNK	QFCNDPFLGVYHKNNK
SKRSFIEDLLFNKVTLA	SKRSFIEDLLFNKVTLA
IAGRSALEDLLFSKVVT	IAGRSALEDLLFSKVVT
GGYRARPAKAAAT + CITR(R4, R6)
GGYRARPAKAAAT + CITR(R6)
IFSALVVAWYSSACH	IFSALVVAWYSSACH
KVDPIGHVY	KVDPIGHVY
FVVPYMIYLL	FVVPYMIYLL
VQIISCQY	VQIISCQY
carbamazepine-10,11-epoxide
carbamazepine
oxcarbazepine
dapsone
nitroso-dapsone
NYNYLYRLF	NYNYLYRLF
QYIKWPWYI	QYIKWPWYI
FLAEHEYGL	FLAEHEYGL
YLVYQMLKV	YLVYQMLKV
WLDGVTPSL	WLDGVTPSL
ATFTSYRSWYLA	ATFTSYRSWYLA
VYIGDPAQL	VYIGDPAQL
VYFLQSINF	VYFLQSINF
3-alpha-D-glucuronosyl-2-palmitoyl-1-[(10R)-10-methyloctadecanoyl]-sn-glycerol
2-palmitoyl-1-cis-vaccenoyl-3-alpha-D-glucosyl-sn-glycerol
1-palmitoyl-2-cis-vaccenoyl-3-alpha-D-galactosyl-sn-glycerol
1-alpha-D-glucuronosyl-N-[(2R)-2-hydroxytridecanoyl]sphinganine
3-alpha-D-glucuronosyl-2-[(10R)-10-methyloctadecanoyl]-1-palmitoyl-sn-glycerol
RREAEDLQVGQVELG	RREAEDLQVGQVELG
AFVNQHLCGSHLVEA	AFVNQHLCGSHLVEA
HLCGSHLVEALYLVC	HLCGSHLVEALYLVC
VEALYLVCGERGFFY	VEALYLVCGERGFFY
PGAGSLQPLALEGSLQ	PGAGSLQPLALEGSLQ
EALYLVCGERGFFYT	EALYLVCGERGFFYT
AEDLQVGQVELGGGP	AEDLQVGQVELGGGP
YLVCGERGFFYTPKT	YLVCGERGFFYTPKT
SHLVEALYLVCGERGFFYTPK + CITR(R14)
LQKRGIVEQCCTSIC	LQKRGIVEQCCTSIC
QCCTSICSLYQLENY	QCCTSICSLYQLENY
QKRGIVEQCCTSICS	QKRGIVEQCCTSICS
LTDEMIAQY	LTDEMIAQY
ALGWVFVPV	ALGWVFVPV
MLAWIFLPI	MLAWIFLPI
LLAWHFVAV	LLAWHFVAV
LLSYFGTPT + METH(Y4)
IIGWMWIPV	IIGWMWIPV
LLSYFGTPT + SCM(Y4)
ILGWIFVPI	ILGWIFVPI
LLGWVFAQV	LLGWVFAQV
ALAWVFVPI	ALAWVFVPI
YTAYVFIPI	YTAYVFIPI
DTDFVNEFY	DTDFVNEFY
FTSDYYQLY	FTSDYYQLY
NFGDQELIRQGTDYKHWPQ	NFGDQELIRQGTDYKHWPQ
NCTFEYVSQPFLMDL	NCTFEYVSQPFLMDL
KVCEFQFCNDPFLGVYYHK	KVCEFQFCNDPFLGVYYHK
TTDPSFLGRY	TTDPSFLGRY
PTDNYITTY	PTDNYITTY
VENPHLMGWD	VENPHLMGWD
LLYDANYFL	LLYDANYFL
RVAGDSGFAAY	RVAGDSGFAAY
AEVQIDRLI	AEVQIDRLI
QELIRQGTDY	QELIRQGTDY
RFASVYAWNRKRISNCVADY	RFASVYAWNRKRISNCVADY
RKRISNCVAD	RKRISNCVAD
QPYRVVVLSFELLHAPATVC	QPYRVVVLSFELLHAPATVC
NFSQILPDPSKPSKR	NFSQILPDPSKPSKR
AALALLLLDRLNQLE	AALALLLLDRLNQLE
WNRKRISNCVADYSVLYNS	WNRKRISNCVADYSVLYNS
VGGNYNYLYRLFRKSNLKP	VGGNYNYLYRLFRKSNLKP
HWFVTQRNFYEPQII	HWFVTQRNFYEPQII
NNSYECDIPIGAGICASYQ	NNSYECDIPIGAGICASYQ
YFRVDFYEAM	YFRVDFYEAM
FLVFDLWEDT	FLVFDLWEDT
DYLFDFFEHL	DYLFDFFEHL
FLLTDYFEED	FLLTDYFEED
PFSFDFFEDP	PFSFDFFEDP
ELIFDFFEED	ELIFDFFEED
QLVVDWLESI	QLVVDWLESI
RFTTDYFEVS	RFTTDYFEVS
DFIYDLFEHV	DFIYDLFEHV
KFVDDLFETV	KFVDDLFETV
NFIADYFETS	NFIADYFETS
NFMADYFETS	NFMADYFETS
NFVVDYYETS	NFVVDYYETS
KFIVDYSETS	KFIVDYSETS
QLLVDFWEAQ	QLLVDFWEAQ
NFVVDYYETSS	NFVVDYYETSS
FVVDYYET	FVVDYYET
NFIADYFETSS	NFIADYFETSS
RNFVVDYYETS	RNFVVDYYETS
VFRIDYFESI	VFRIDYFESI
HFILDFYEKV	HFILDFYEKV
FVVDYYETSS	FVVDYYETSS
NFVVDYYE	NFVVDYYE
NYIYDLLEEV	NYIYDLLEEV
FIADYFETSS	FIADYFETSS
FVVDYYETS	FVVDYYETS
FIADYFET	FIADYFET
FFRYDFFERI	FFRYDFFERI
NFVVDYYET	NFVVDYYET
FIADYFETS	FIADYFETS
KIIADIFEYT	KIIADIFEYT
SFIEDLLFNKVTLAD	SFIEDLLFNKVTLAD
LSRLDKVEAEVQIDRLITGR	LSRLDKVEAEVQIDRLITGR
RYPLTFGW	RYPLTFGW
YVVPGSPCL	YVVPGSPCL
RTQLLWTPAAPTAMA	RTQLLWTPAAPTAMA
6,7-dimethyl-8-(1-D-ribityl)lumazine
MALWMRLLPLL	MALWMRLLPLL
LWMRLLPLLAL	LWMRLLPLLAL
HLVEALYL	HLVEALYL
CGSHLVEALYL	CGSHLVEALYL
IVEQCCTSIC	IVEQCCTSIC
RGFFYTPKT	RGFFYTPKT
GFFYTPKT	GFFYTPKT
CTSICSLY	CTSICSLY
VEQCCTSICSL	VEQCCTSICSL
VEQCCTSIC	VEQCCTSIC
QCCTSICSL	QCCTSICSL
IVEQCCTSI	IVEQCCTSI
LWMRLLPLL	LWMRLLPLL
KRPIPIKYKAM	KRPIPIKYKAM
RPIPIKYKAM	RPIPIKYKAM
QKRPIPIKYKAM	QKRPIPIKYKAM
RPIPIKYKA	RPIPIKYKA
KYTSFPWL	KYTSFPWL
LWFHISCLTF	LWFHISCLTF
EYLVSFGVW	EYLVSFGVW
AVEEVSLRK	AVEEVSLRK
RFNLIANQHLLAPGF	RFNLIANQHLLAPGF
GRIAFSLKY	GRIAFSLKY
GRIAFFLKY	GRIAFFLKY
RLFLGLAIK	RLFLGLAIK
RLFPGLAIK	RLFPGLAIK
KPILWRGLK	KPILWRGLK
KLILWRGLK	KLILWRGLK
ALWGPDPAA	ALWGPDPAA
ALWMRLLPL	ALWMRLLPL
ALWMRLLPLLA	ALWMRLLPLLA
VEQCCTSI	VEQCCTSI
ALWGPDPAAAF	ALWGPDPAAAF
ERGFFYTPK	ERGFFYTPK
GGGPGAGSLQP	GGGPGAGSLQP
ETNKSRGFAFVIFESPADAKDA	ETNKSRGFAFVIFESPADAKDA
KLYGLDWAEL	KLYGLDWAEL
GIAGFKGEQGPKGEP	GIAGFKGEQGPKGEP
VTNNTFTLK	VTNNTFTLK
TGLFGQTNTGFGDVGSTLFGNNKLT	TGLFGQTNTGFGDVGSTLFGNNKLT
QSISRNHVVDISKSGLITIAGGKWT	QSISRNHVVDISKSGLITIAGGKWT
EESNLSFLKELLVRINRLDLLITYL	EESNLSFLKELLVRINRLDLLITYL
MTEYKLVVVGADGVGKSALTIQLI	MTEYKLVVVGADGVGKSALTIQLI
PILKEIVEMLFSHGLVKVLFATETF	PILKEIVEMLFSHGLVKVLFATETF
VKKPHRYRPGTVTLREIRRYQKSTE	VKKPHRYRPGTVTLREIRRYQKSTE
RLQSLQIYV	RLQSLQIYV
TFEYVSQPFLMDLE	TFEYVSQPFLMDLE
MTEYKLVVVGAVGVGKSALTIQLIQ	MTEYKLVVVGAVGVGKSALTIQLIQ
MTEYKLVVVGAGGVGKSALTIQLIQ	MTEYKLVVVGAGGVGKSALTIQLIQ
SPKANKEILDEAYVMAYVMAGVGSPYVSRLLG	SPKANKEILDEAYVMAYVMAGVGSPYVSRLLG
GRLKALCQR	GRLKALCQR
RSRRCLRL	RSRRCLRL
QSRGDENRGW	QSRGDENRGW
NILRIYYSPSIMHRYAVVQP	NILRIYYSPSIMHRYAVVQP
RSFIEDLLFNKVT	RSFIEDLLFNKVT
RSAIEDLLFDKVT	RSAIEDLLFDKVT
RSFIEDLLFDKVV	RSFIEDLLFDKVV
RSAIEDILFSKLV	RSAIEDILFSKLV
RSALEDLLFSKVV	RSALEDLLFSKVV
PITMQCIKHYVGNGNAINELKFHPR	PITMQCIKHYVGNGNAINELKFHPR
RSLLEDLLFNKVK	RSLLEDLLFNKVK
RSFVEDLLFDKVV	RSFVEDLLFDKVV
NLLLQYGSFCTQLNRAL	NLLLQYGSFCTQLNRAL
