# Supplementary material for: tidytcells: standardizer for TR/MH nomenclature
Source: Front Immunol. 2023 Oct 25;14:1276106. doi: 10.3389/fimmu.2023.1276106 (PMC10634431; doi:10.3389/fimmu.2023.1276106)
Supplement: Supplementary file 2 [file DataSheet_2.zip › junctions.csv]

junction	species	corrected
IVVRSSNTGKLI	homosapiens	CIVVRSSNTGKLIF
AASANSGTYQR	musmusculus	CAASANSGTYQRF
AAS	musmusculus	CAASF
AALIQGAQKLV	homosapiens	CAALIQGAQKLVF
AVRPLLDGTYIPT	homosapiens	CAVRPLLDGTYIPTF
ALSENYGNEKIT	musmusculus	CALSENYGNEKITF
AANSGTYQR	musmusculus	CAANSGTYQRF
IVWGGYQKVT	homosapiens	CIVWGGYQKVTF
AVTTDSWGKLQ	homosapiens	CAVTTDSWGKLQF
AASGANSGGSNYKLT	musmusculus	CAASGANSGGSNYKLTF
AVSDPPPLLT	musmusculus	CAVSDPPPLLTF
AVSLERPYLT	musmusculus	CAVSLERPYLTF
ALSGFYNTDKLI	homosapiens	CALSGFYNTDKLIF
AVRPTSGGSYIPT	homosapiens	CAVRPTSGGSYIPTF
ALFLASSSFSKLV	musmusculus	CALFLASSSFSKLVF
ATDTTSGTYKYI	homosapiens	CATDTTSGTYKYIF
VVGDRGSALGRLH	musmusculus	CVVGDRGSALGRLHF
VVSDRGSTLGRLY	homosapiens	CVVSDRGSTLGRLYF
AVNVAGKST	homosapiens	CAVNVAGKSTF
AAEDGGSGNKLI	musmusculus	CAAEDGGSGNKLIF
AVSHQGRYLT	musmusculus	CAVSHQGRYLTF
AVQDLGTSGSRLT	homosapiens	CAVQDLGTSGSRLTF
AEDNNARLM	homosapiens	CAEDNNARLMF
TVYGGATNKLI	homosapiens	CTVYGGATNKLIF
AASSFGNEKLT	homosapiens	CAASSFGNEKLTF
AAEPSSGQKLV	musmusculus	CAAEPSSGQKLVF
AALRATGGNNKLT	musmusculus	CAALRATGGNNKLTF
VVRAGKLI	homosapiens	CVVRAGKLIF
AVRDMNSGNTPLV	homosapiens	CAVRDMNSGNTPLVF
AMRGDSSYKLI	homosapiens	CAMRGDSSYKLIF
AIASSSFSKLV	musmusculus	CAIASSSFSKLVF
AASEQNNYAQGLT	musmusculus	CAASEQNNYAQGLTF
AASKGADRLT	musmusculus	CAASKGADRLTF
AVGASGNTGKLI	homosapiens	CAVGASGNTGKLIF
AMSARSGNTPLV	homosapiens	CAMSARSGNTPLVF
AVSGGYQKVT	homosapiens	CAVSGGYQKVTF
AVNDGGRLT	homosapiens	CAVNDGGRLTF
AVGGGSNYQLI	homosapiens	CAVGGGSNYQLIF
AVRVTGGFKTI	homosapiens	CAVRVTGGFKTIF
AVLNTGGFKTI	homosapiens	CAVLNTGGFKTIF
AVRRTGGFKTI	homosapiens	CAVRRTGGFKTIF
AVRNTGGFKTI	homosapiens	CAVRNTGGFKTIF
ATYDRGSTLGRLY	homosapiens	CATYDRGSTLGRLYF
ALSYLPGTGSNRLT	musmusculus	CALSYLPGTGSNRLTF
AVKDSNYQLI	homosapiens	CAVKDSNYQLIF
APLDSNYQLI	homosapiens	CAPLDSNYQLIF
ASMDSNYQLI	homosapiens	CASMDSNYQLIF
AVGAPSGAGSYQLT	homosapiens	CAVGAPSGAGSYQLTF
AVRMDSSYKLI	homosapiens	CAVRMDSSYKLIF
GTYNQGGKLI	homosapiens	CGTYNQGGKLIF
AVDSATALPYGYI	homosapiens	CAVDSATALPYGYIF
IVLGGADGLT	homosapiens	CIVLGGADGLTF
IAFQGAQKLV	homosapiens	CIAFQGAQKLVF
IVWGGATNKLI	homosapiens	CIVWGGATNKLIF
LVGDGGSFSGGYNKLI	homosapiens	CLVGDGGSFSGGYNKLIF
IVPPPDKLI	homosapiens	CIVPPPDKLIF
AVLHSNYQLI	homosapiens	CAVLHSNYQLIF
ATDDDSARQLT	homosapiens	CATDDDSARQLTF
ALSLYSGAGSYQLT	homosapiens	CALSLYSGAGSYQLTF
AVRDGDYKLS	homosapiens	CAVRDGDYKLSF
AVMDSNYQLI	homosapiens	CAVMDSNYQLIF
AGMDSNYQLI	homosapiens	CAGMDSNYQLIF
AAEDSNYQLI	homosapiens	CAAEDSNYQLIF
ASIDSNYQLI	homosapiens	CASIDSNYQLIF
AAMDSNYQLI	homosapiens	CAAMDSNYQLIF
AVRDSNYQLI	homosapiens	CAVRDSNYQLIF
AVVDSNYQLI	homosapiens	CAVVDSNYQLIF
AFMDSNYQLI	homosapiens	CAFMDSNYQLIF
AVNFGGGKLI	homosapiens	CAVNFGGGKLIF
AGGTGNQFY	homosapiens	CAGGTGNQFYF
AWAGGTSYGKLT	homosapiens	CAWAGGTSYGKLTF
ALSDPVNDMR	homosapiens	CALSDPVNDMRF
AMSTSLPNAGKST	homosapiens	CAMSTSLPNAGKSTF
AVGETGANNLF	homosapiens	CAVGETGANNLFF
AASVYAGGTSYGKLT	homosapiens	CAASVYAGGTSYGKLTF
AVRPGGAGPFFVV	homosapiens	CAVRPGGAGPFFVVF
AVLSSGGSNYKLT	homosapiens	CAVLSSGGSNYKLTF
AGAGSQGNLI	homosapiens	CAGAGSQGNLIF
AVSAKGTGSKLS	musmusculus	CAVSAKGTGSKLSF
AARYQGGRALI	musmusculus	CAARYQGGRALIF
AAEASNTNKVV	musmusculus	CAAEASNTNKVVF
AVTKYSWGKLQ	homosapiens	CAVTKYSWGKLQF
AATGSFNKLT	musmusculus	CAATGSFNKLTF
ARNTGNQFY	homosapiens	CARNTGNQFYF
ALVISNTNKVV	musmusculus	CALVISNTNKVVF
AASDNRIF	musmusculus	CAASDNRIFF
AVQASGGSYIPT	homosapiens	CAVQASGGSYIPTF
AVQFMDSNYQLI	homosapiens	CAVQFMDSNYQLIF
AVALNNNAGNMLT	homosapiens	CAVALNNNAGNMLTF
AVDSATSGTYKYI	homosapiens	CAVDSATSGTYKYIF
ILRDRSNQFY	homosapiens	CILRDRSNQFYF
ALVGSMGYKLT	musmusculus	CALVGSMGYKLTF
AVSGFASALT	musmusculus	CAVSGFASALTF
VLGDRQGGRALI	musmusculus	CVLGDRQGGRALIF
AANQGGRALI	musmusculus	CAANQGGRALIF
AALYGNEKIT	musmusculus	CAALYGNEKITF
AAPAYQGGRALI	musmusculus	CAAPAYQGGRALIF
ALSEGGNYKYV	musmusculus	CALSEGGNYKYVF
AARGFGNFNKFY	homosapiens	CAARGFGNFNKFYF
AASAYAQGLT	musmusculus	CAASAYAQGLTF
ALEGQDQGGSAKLI	musmusculus	CALEGQDQGGSAKLIF
AALRVTGGNNKLT	musmusculus	CAALRVTGGNNKLTF
AAEASSGSWQLI	musmusculus	CAAEASSGSWQLIF
AAKANYGNEKIT	musmusculus	CAAKANYGNEKITF
AVNTGNYKYV	musmusculus	CAVNTGNYKYVF
AVSGGSALGRLH	musmusculus	CAVSGGSALGRLHF
AASETSGSWQLI	musmusculus	CAASETSGSWQLIF
AASEGSGSWQLI	musmusculus	CAASEGSGSWQLIF
ASDRGSALGRLH	musmusculus	CASDRGSALGRLHF
GLGDAGNMLT	homosapiens	CGLGDAGNMLTF
AASRDSGQKLV	homosapiens	CAASRDSGQKLVF
ILRDSRAQKLV	homosapiens	CILRDSRAQKLVF
AVSESPFGNEKLT	homosapiens	CAVSESPFGNEKLTF
AGQPLGGSNYKLT	homosapiens	CAGQPLGGSNYKLTF
IVRVAYRQKVT	homosapiens	CIVRVAYRQKVTF
AFITGNQFY	homosapiens	CAFITGNQFYF
ILDNNNDMR	homosapiens	CILDNNNDMRF
ILRDGRGGADGLT	homosapiens	CILRDGRGGADGLTF
AVMDSNFQLI	homosapiens	CAVMDSNFQLIF
AASRDSGQKLV	musmusculus	CAASRDSGQKLVF
ALSGGDSSYKLI	homosapiens	CALSGGDSSYKLIF
AVRTNSGYALN	homosapiens	CAVRTNSGYALNF
LVGEILDNFNKFY	homosapiens	CLVGEILDNFNKFYF
LVVDQKLV	homosapiens	CLVVDQKLVF
AMSGDLNTNAGKST	homosapiens	CAMSGDLNTNAGKSTF
AGVNTGFQKLV	homosapiens	CAGVNTGFQKLVF
AFDTNAGKST	homosapiens	CAFDTNAGKSTF
AASASFGDNSKLI	musmusculus	CAASASFGDNSKLIF
AASFIIQGAQKLV	homosapiens	CAASFIIQGAQKLVF
ATVYAQGLT	musmusculus	CATVYAQGLTF
AVTTDAWGKLQ	homosapiens	CAVTTDAWGKLQF
AVTTDTWGKLQ	homosapiens	CAVTTDTWGKLQF
AASSYSGAGSYQLT	homosapiens	CAASSYSGAGSYQLTF
ALSAYSGAGSYQLT	homosapiens	CALSAYSGAGSYQLTF
AVSRVSGGYNKLI	homosapiens	CAVSRVSGGYNKLIF
AVSSSDFLM	synthetic construct	CAVSSSDFLMF
AVNDNARLM	synthetic construct	CAVNDNARLMF
AVNDNARLR	synthetic construct	CAVNDNARLRF
AVNDNARLQ	synthetic construct	CAVNDNARLQF
AVSLHRPALT	musmusculus	CAVSLHRPALTF
AVSEQDDKII	homosapiens	CAVSEQDDKIIF
AVRGAHDYALN	synthetic construct	CAVRGAHDYALNF
AVTTDSWGKLQ	synthetic construct	CAVTTDSWGKLQF
AYGEDDKII	homosapiens	CAYGEDDKIIF
GTERSGGYQKVT	homosapiens	CGTERSGGYQKVTF
ALSDRTGNYKYV	musmusculus	CALSDRTGNYKYVF
ALSDHQGGRALI	musmusculus	CALSDHQGGRALIF
ILPLAGGTSYGKLT	homosapiens	CILPLAGGTSYGKLTF
ILPLTGGTSYGKLT	homosapiens	CILPLTGGTSYGKLTF
AAIDTNAYKVI	musmusculus	CAAIDTNAYKVIF
ATDGGGTLT	homosapiens	CATDGGGTLTF
AVGGLTSSNTGKLI	homosapiens	CAVGGLTSSNTGKLIF
IPNNNDMR	homosapiens	CIPNNNDMRF
AVPDDAGNMLT	homosapiens	CAVPDDAGNMLTF
ASMYSGGGADGLT	homosapiens	CASMYSGGGADGLTF
ASGGGADGLT	homosapiens	CASGGGADGLTF
AGGGGADGLT	homosapiens	CAGGGGADGLTF
SSGGGADGLT	homosapiens	CSSGGGADGLTF
AYRSGSDGGSQGNLI	homosapiens	CAYRSGSDGGSQGNLIF
AVRDDYGQNFV	homosapiens	CAVRDDYGQNFVF
IVTNNNDMR	homosapiens	CIVTNNNDMRF
AESPGPGKLI	homosapiens	CAESPGPGKLIF
AASKRGFQKLV	homosapiens	CAASKRGFQKLVF
ATAAVGGFKTI	homosapiens	CATAAVGGFKTIF
AVEADYNQGKLI	musmusculus	CAVEADYNQGKLIF
AVDMNYNQGKLI	musmusculus	CAVDMNYNQGKLIF
AGEDTGNYKYV	musmusculus	CAGEDTGNYKYVF
AAEDTGNYKYV	musmusculus	CAAEDTGNYKYVF
AVSAHGNEKIT	musmusculus	CAVSAHGNEKITF
ALGIITGNTGKLI	musmusculus	CALGIITGNTGKLIF
ALSPHNTGNYKYV	musmusculus	CALSPHNTGNYKYVF
AAMEGAQKLV	homosapiens	CAAMEGAQKLVF
AVRPLYGGSYIPT	homosapiens	CAVRPLYGGSYIPTF
AVRGSSYTKLT	Gallus gallus	CAVRGSSYTKLTF
AVGATNNNDMR	homosapiens	CAVGATNNNDMRF
AVDNFNKFY	homosapiens	CAVDNFNKFYF
AGSGSRLT	homosapiens	CAGSGSRLTF
AFTELNSGGSNYKLT	homosapiens	CAFTELNSGGSNYKLTF
ASSGGNTPLV	homosapiens	CASSGGNTPLVF
VVNTNAGKST	homosapiens	CVVNTNAGKSTF
ASTAGPNFGNEKLT	homosapiens	CASTAGPNFGNEKLTF
AVTPNSGGYQKVT	homosapiens	CAVTPNSGGYQKVTF
AVRDRGTGGFKTI	homosapiens	CAVRDRGTGGFKTIF
LVGDMDQAGTALI	homosapiens	CLVGDMDQAGTALIF
APSYSSASKII	homosapiens	CAPSYSSASKIIF
AMSGYTNAGKST	homosapiens	CAMSGYTNAGKSTF
AMREDNNARLM	homosapiens	CAMREDNNARLMF
ILSNNNDMR	homosapiens	CILSNNNDMRF
AASGGPSYDKVI	homosapiens	CAASGGPSYDKVIF
APRRNYGQNFV	homosapiens	CAPRRNYGQNFVF
AVRIGSQGNLI	homosapiens	CAVRIGSQGNLIF
AMRESSNSNSGYALN	homosapiens	CAMRESSNSNSGYALNF
AVDVGGSYIPT	homosapiens	CAVDVGGSYIPTF
CAVTTDSWGKLQF	homosapiens	CAVTTDSWGKLQF
CAVRPTSGGSYIPTF	homosapiens	CAVRPTSGGSYIPTF
CAGGTGNQFYF	homosapiens	CAGGTGNQFYF
AVLSSGGSNYKLTF	homosapiens	CAVLSSGGSNYKLTFF
AVNYGNMLT	homosapiens	CAVNYGNMLTF
AGVPTGRRALT	homosapiens	CAGVPTGRRALTF
AVFFGNVLHC	homosapiens	CAVFFGNVLHCF
ILREDNYGQNFV	homosapiens	CILREDNYGQNFVF
ILRDGGGGSEKLV	homosapiens	CILRDGGGGSEKLVF
AMRFTYNNAGNMLT	homosapiens	CAMRFTYNNAGNMLTF
AVGYGNQFY	homosapiens	CAVGYGNQFYF
IRDNNNDMR	homosapiens	CIRDNNNDMRF
AELNAGNNRKLI	homosapiens	CAELNAGNNRKLIF
AEGGNQFY	homosapiens	CAEGGNQFYF
AVFKGGRAGNNRKLI	homosapiens	CAVFKGGRAGNNRKLIF
AFPYNNNDMR	homosapiens	CAFPYNNNDMRF
AVTGNTGKLI	homosapiens	CAVTGNTGKLIF
ALGWANNLF	homosapiens	CALGWANNLFF
AGPKKTSYDKVI	homosapiens	CAGPKKTSYDKVIF
AVRDISARLM	homosapiens	CAVRDISARLMF
AVRSNFGNEKLT	homosapiens	CAVRSNFGNEKLTF
AFVTGNQFY	homosapiens	CAFVTGNQFYF
ILDRDGGGATNKLI	homosapiens	CILDRDGGGATNKLIF
ALRDDKII	homosapiens	CALRDDKIIF
VPPYEKLT	homosapiens	CVPPYEKLTF
AVVHNDMR	homosapiens	CAVVHNDMRF
ATDGDDYKLS	homosapiens	CATDGDDYKLSF
AVSYGNMLT	homosapiens	CAVSYGNMLTF
IASDNYGQNFV	homosapiens	CIASDNYGQNFVF
VVSDPGAGSYQLT	homosapiens	CVVSDPGAGSYQLTF
IVYGGFKTI	homosapiens	CIVYGGFKTIF
LVGHGSSNTGKLI	homosapiens	CLVGHGSSNTGKLIF
IEYNFNKFY	homosapiens	CIEYNFNKFYF
ALSELSIQGAQKLV	homosapiens	CALSELSIQGAQKLVF
AGDSGYALN	homosapiens	CAGDSGYALNF
IVPANTGGFKTI	homosapiens	CIVPANTGGFKTIF
LVGGGADGLT	homosapiens	CLVGGGADGLTF
ALSESGANSKLT	homosapiens	CALSESGANSKLTF
AVRDPLYNFNKFY	homosapiens	CAVRDPLYNFNKFYF
VVNSWAGNQFY	homosapiens	CVVNSWAGNQFYF
LVGGELTGGGNKLT	homosapiens	CLVGGELTGGGNKLTF
LVGVMEYGNKLV	homosapiens	CLVGVMEYGNKLVF
AMSGGSNYQLIW	homosapiens	CAMSGGSNYQLIWF
AVNEDGTGGFKTI	homosapiens	CAVNEDGTGGFKTIF
ATDAGTNAGKST	homosapiens	CATDAGTNAGKSTF
VVSDGGGADGLT	homosapiens	CVVSDGGGADGLTF
AVGPNSGGSNYKLT	homosapiens	CAVGPNSGGSNYKLTF
AVSPTPGGSQGNLI	homosapiens	CAVSPTPGGSQGNLIF
DYKLSF	homosapiens	CDYKLSFF
AYRSGLRAGNQFY	homosapiens	CAYRSGLRAGNQFYF
ATRSTGNIYNEQF	homosapiens	CATRSTGNIYNEQFF
ASSQDGASGRAYTQY	homosapiens	CASSQDGASGRAYTQYF
ASRGQGAASPLH	homosapiens	CASRGQGAASPLHF
FTSSAARYEQFF	homosapiens	CFTSSAARYEQFFF
ASSSRDRPTQY	homosapiens	CASSSRDRPTQYF
ASSALSSVKKETQY	homosapiens	CASSALSSVKKETQYF
ASSLPRTGKDEQY	homosapiens	CASSLPRTGKDEQYF
SARTSGGYNEQF	homosapiens	CSARTSGGYNEQFF
ASSLVFTGSGYNEQF	homosapiens	CASSLVFTGSGYNEQFF
ASKSSGRLTGELF	homosapiens	CASKSSGRLTGELFF
TGTREYNEQF	homosapiens	CTGTREYNEQFF
ASTPRGRETGGLF	homosapiens	CASTPRGRETGGLFF
ASRGLAGATGELF	homosapiens	CASRGLAGATGELFF
SARVSATSTDTQY	homosapiens	CSARVSATSTDTQYF
SARLGLEATDTQY	homosapiens	CSARLGLEATDTQYF
ASSLDRVQETQY	homosapiens	CASSLDRVQETQYF
ASSVGLAKTIGEQF	homosapiens	CASSVGLAKTIGEQFF
ASGNTPLV	homosapiens	CASGNTPLVF
IVRVSHN*G#RDNYGQNFV	homosapiens
AVEGLYKYI	homosapiens	CAVEGLYKYIF
SARDLRELEQY	homosapiens	CSARDLRELEQYF
ASSIGGTFGPYNEQF	homosapiens	CASSIGGTFGPYNEQFF
ASSLSTSVAQETQY	homosapiens	CASSLSTSVAQETQYF
ASDRGGKPGGVV	homosapiens	CASDRGGKPGGVVF
ASSLFSSGNTIY	homosapiens	CASSLFSSGNTIYF
AWGHSGGPTNTEAF	homosapiens	CAWGHSGGPTNTEAFF
AAEASSGQKLV	musmusculus	CAAEASSGQKLVF
ALNSGGSNAKLA	musmusculus	CALNSGGSNAKLAF
ADWTGNTRKLI	musmusculus	CADWTGNTRKLIF
AMRGDYGGSGNKLI	musmusculus	CAMRGDYGGSGNKLIF
ILSGGSNYKLT	musmusculus	CILSGGSNYKLTF
LSTGDNYQLI	musmusculus	CLSTGDNYQLIF
ALAFSNTN	musmusculus	CALAFSNTNF
ALTGGKLI	homosapiens	CALTGGKLIF
AGGASKII	homosapiens	CAGGASKIIF
AVIGDKII	homosapiens	CAVIGDKIIF
AVSGDKII	homosapiens	CAVSGDKIIF
AVTGDDKII	homosapiens	CAVTGDDKIIF
AVGGGKLI	homosapiens	CAVGGGKLIF
VVSAESGYSTLT	homosapiens	CVVSAESGYSTLTF
AGYMDTGRRALT	homosapiens	CAGYMDTGRRALTF
AVTGDKLI	homosapiens	CAVTGDKLIF
AVRTYNYGQNFV	homosapiens	CAVRTYNYGQNFVF
AGAPNTGNQFY	homosapiens	CAGAPNTGNQFYF
AVNGDTDKLI	homosapiens	CAVNGDTDKLIF
VVNAHDMR	homosapiens	CVVNAHDMRF
AVNPETSYDKVI	homosapiens	CAVNPETSYDKVIF
APSGGKLI	homosapiens	CAPSGGKLIF
AAPNDMR	homosapiens	CAAPNDMRF
AVTSARLM	homosapiens	CAVTSARLMF
AVDSGNTPLV	homosapiens	CAVDSGNTPLVF
AVGNYQLI	homosapiens	CAVGNYQLIF
AAKDDKII	homosapiens	CAAKDDKIIF
AALDDKII	homosapiens	CAALDDKIIF
AVTPDDKII	homosapiens	CAVTPDDKIIF
AKSASKII	homosapiens	CAKSASKIIF
AAADDKII	homosapiens	CAAADDKIIF
ASGDDKII	homosapiens	CASGDDKIIF
AVSDDKII	homosapiens	CAVSDDKIIF
AVSGGKLI	homosapiens	CAVSGGKLIF
AMSGGKLI	homosapiens	CAMSGGKLIF
ATDATRDDKII	homosapiens	CATDATRDDKIIF
AVKGDDKII	homosapiens	CAVKGDDKIIF
AVSGGKST	homosapiens	CAVSGGKSTF
AAVASKII	homosapiens	CAAVASKIIF
AGSNARLM	homosapiens	CAGSNARLMF
AVSSTDKLI	homosapiens	CAVSSTDKLIF
AASGANNLF	homosapiens	CAASGANNLFF
AGGDDKII	homosapiens	CAGGDDKIIF
AVGDDKII	homosapiens	CAVGDDKIIF
AVSGSASKII	homosapiens	CAVSGSASKIIF
ATDPNTGGFKTI	homosapiens	CATDPNTGGFKTIF
VVGDRGSALGRLHF	musmusculus	CVVGDRGSALGRLHFF
LVGDNLDSSYKLI	homosapiens	CLVGDNLDSSYKLIF
AVNADGQKLL	homosapiens	CAVNADGQKLLF
ALKDYGQNFV	homosapiens	CALKDYGQNFVF
AYSTDSWGKLQ	homosapiens	CAYSTDSWGKLQF
AGGDSTLT	homosapiens	CAGGDSTLTF
AVEGGKLI	homosapiens	CAVEGGKLIF
AVRAYYGGSQGNLI	homosapiens	CAVRAYYGGSQGNLIF
AARANTDKLI	homosapiens	CAARANTDKLIF
AVAAYKYI	homosapiens	CAVAAYKYIF
VVIHDKII	homosapiens	CVVIHDKIIF
AVSPDKLI	homosapiens	CAVSPDKLIF
AVGASKII	homosapiens	CAVGASKIIF
ALAPDKLI	homosapiens	CALAPDKLIF
AVSNARLM	homosapiens	CAVSNARLMF
AVVPNTGNQFY	homosapiens	CAVVPNTGNQFYF
AVDEIKAAGNKLT	homosapiens	CAVDEIKAAGNKLTF
AVTGYALN	homosapiens	CAVTGYALNF
AVTGYSTLT	homosapiens	CAVTGYSTLTF
AVNAPTDSWGKLQ	homosapiens	CAVNAPTDSWGKLQF
ATDAQTGANNLF	homosapiens	CATDAQTGANNLFF
AVMDDKII	homosapiens	CAVMDDKIIF
AVEDDKII	homosapiens	CAVEDDKIIF
ADSSYKLI	homosapiens	CADSSYKLIF
ATSGTYKYI	homosapiens	CATSGTYKYIF
AVNGDGQKLL	homosapiens	CAVNGDGQKLLF
AVTGNEKLT	homosapiens	CAVTGNEKLTF
ADHTGGFKTI	homosapiens	CADHTGGFKTIF
VVSGFKTI	homosapiens	CVVSGFKTIF
AFSGYALN	homosapiens	CAFSGYALNF
AVTGTYKYI	homosapiens	CAVTGTYKYIF
AVRDDKII	homosapiens	CAVRDDKIIF
AVTTDKLI	homosapiens	CAVTTDKLIF
ATDHQGAQKLV	homosapiens	CATDHQGAQKLVF
AVTDDKII	homosapiens	CAVTDDKIIF
AVSSNDYKLS	homosapiens	CAVSSNDYKLSF
AVNSDGQKLL	homosapiens	CAVNSDGQKLLF
AASDGGSGNKLI	musmusculus	CAASDGGSGNKLIF
AGGYQNFYFGKGSLTVIP	musmusculus	CAGGYQNFYFGKGSLTVIPF
AARGNRI	musmusculus	CAARGNRIF
AVSGNKLV	homosapiens	CAVSGNKLVF
AVSTDKLI	homosapiens	CAVSTDKLIF
ALSGGYNKLI	homosapiens	CALSGGYNKLIF
AVSDYKLS	homosapiens	CAVSDYKLSF
ATDDQGAQKLV	homosapiens	CATDDQGAQKLVF
AVIAGKST	homosapiens	CAVIAGKSTF
AATDSWGKLQ	homosapiens	CAATDSWGKLQF
VVGDDKII	homosapiens	CVVGDDKIIF
AASDTGNYKYV	musmusculus	CAASDTGNYKYVF
AVGAQKLV	homosapiens	CAVGAQKLVF
AVGADGLT	homosapiens	CAVGADGLTF
VVTDDKII	homosapiens	CVVTDDKIIF
AATGANNLF	homosapiens	CAATGANNLFF
VVSDYKLS	homosapiens	CVVSDYKLSF
AGNDYKLS	homosapiens	CAGNDYKLSF
AVSGQKLL	homosapiens	CAVSGQKLLF
ALNDDKII	homosapiens	CALNDDKIIF
AVTASKLT	homosapiens	CAVTASKLTF
ASSDSRGTEAF	homosapiens	CASSDSRGTEAFF
AVNNARLM	homosapiens	CAVNNARLMF
AGSASKII	homosapiens	CAGSASKIIF
AASLAGSWQLI	musmusculus	CAASLAGSWQLIF
AANDYKLS	homosapiens	CAANDYKLSF
AVNSDKLI	homosapiens	CAVNSDKLIF
AVSGTYKYI	homosapiens	CAVSGTYKYIF
AVDMEYGNKLV	homosapiens	CAVDMEYGNKLVF
AFTTDSWGKLQ	homosapiens	CAFTTDSWGKLQF
AVNGNQFY	homosapiens	CAVNGNQFYF
AASGGSYIPT	homosapiens	CAASGGSYIPTF
AVSASKII	homosapiens	CAVSASKIIF
AVNQGGKLI	homosapiens	CAVNQGGKLIF
AVNDYKLS	homosapiens	CAVNDYKLSF
AVNAGKST	homosapiens	CAVNAGKSTF
AVSGSARQLT	homosapiens	CAVSGSARQLTF
AVNTDKLI	homosapiens	CAVNTDKLIF
ALNTGGFKTI	homosapiens	CALNTGGFKTIF
VGAGSYQLT	homosapiens	CVGAGSYQLTF
IVREWDNYGQNFV	homosapiens	CIVREWDNYGQNFVF
AVKDDKII	homosapiens	CAVKDDKIIF
AVSGYSTLT	homosapiens	CAVSGYSTLTF
AVGTYKYI	homosapiens	CAVGTYKYIF
VVNTDKLI	homosapiens	CVVNTDKLIF
AAVSNYNVLY	musmusculus	CAAVSNYNVLYF
AIDSTGGYK	musmusculus	CAIDSTGGYKF
ALAPSNTNKVV	musmusculus	CALAPSNTNKVVF
ASNSGGSNAKLT	musmusculus	CASNSGGSNAKLTF
AVGNNNNAPR	musmusculus	CAVGNNNNAPRF
AAKDTGNYKYV	musmusculus	CAAKDTGNYKYVF
ALSAHNAGAKLT	musmusculus	CALSAHNAGAKLTF
AMRDSGGSNAKLT	musmusculus	CAMRDSGGSNAKLTF
AMREGYSNNRLTL	musmusculus	CAMREGYSNNRLTLF
AMREGGGSNAKLT	musmusculus	CAMREGGGSNAKLTF
VYFCALRSYNFGF	musmusculus	CVYFCALRSYNFGFF
AVNSGYNKLT	musmusculus	CAVNSGYNKLTF
ILRDGWVTGYKYI	homosapiens	CILRDGWVTGYKYIF
AVEPVGGNTPLV	homosapiens	CAVEPVGGNTPLVF
LVGSPFPTSGTYKYI	homosapiens	CLVGSPFPTSGTYKYIF
VVSVGVLYSTLT	homosapiens	CVVSVGVLYSTLTF
VVHQWGNLI	homosapiens	CVVHQWGNLIF
AVVDPSDGYNKLI	homosapiens	CAVVDPSDGYNKLIF
ARRGAAGNKLT	homosapiens	CARRGAAGNKLTF
ALTPDYKLS	homosapiens	CALTPDYKLSF
VVNEKEGNMLT	homosapiens	CVVNEKEGNMLTF
ATDSLSYNTDKLI	homosapiens	CATDSLSYNTDKLIF
AACAEYGNKLV	homosapiens	CAACAEYGNKLVF
VVSSVRGSYIPT	homosapiens	CVVSSVRGSYIPTF
AVTKGLTGGGNKLT	homosapiens	CAVTKGLTGGGNKLTF
ALWGFQKLV	homosapiens	CALWGFQKLVF
ATGDDKII	homosapiens	CATGDDKIIF
AVDSTDKLI	homosapiens	CAVDSTDKLIF
AARVGSSASKII	homosapiens	CAARVGSSASKIIF
AASSIQGAQKLV	homosapiens	CAASSIQGAQKLVF
AVSPHKVI	homosapiens	CAVSPHKVIF
AVNEQSSGSARQLT	homosapiens	CAVNEQSSGSARQLTF
AVTGDQFY	homosapiens	CAVTGDQFYF
AAVPIQGAQKLV	homosapiens	CAAVPIQGAQKLVF
AVTSDKLI	homosapiens	CAVTSDKLIF
AVNPDGKLI	homosapiens	CAVNPDGKLIF
AVSGDDMR	homosapiens	CAVSGDDMRF
AGPGTNAGKST	homosapiens	CAGPGTNAGKSTF
AGVPYNNNDMR	homosapiens	CAGVPYNNNDMRF
AVQADYGGATNKLI	homosapiens	CAVQADYGGATNKLIF
ATDRWDSNYQLI	homosapiens	CATDRWDSNYQLIF
VVEGDKVI	homosapiens	CVVEGDKVIF
AAIDDKII	homosapiens	CAAIDDKIIF
AGANEKLT	homosapiens	CAGANEKLTF
ASEDDKII	homosapiens	CASEDDKIIF
AVSSDKII	homosapiens	CAVSSDKIIF
AVTGNTDKLI	homosapiens	CAVTGNTDKLIF
AVSTDSGSARQLT	homosapiens	CAVSTDSGSARQLTF
VVADSKLT	homosapiens	CVVADSKLTF
AETRGNNRLA	homosapiens	CAETRGNNRLAF
AVTRNNDMR	homosapiens	CAVTRNNDMRF
AGPLDSNYQLI	homosapiens	CAGPLDSNYQLIF
AVTGDKII	homosapiens	CAVTGDKIIF
lLRDSRAQKLV	homosapiens	CLLRDSRAQKLVF
ILRDDRGGKLI	homosapiens	CILRDDRGGKLIF
ILRGRDNYGQNFV	homosapiens	CILRGRDNYGQNFVF
IVTGRGSTLGRLY	homosapiens	CIVTGRGSTLGRLYF
IVHGRQTGANNLF	homosapiens	CIVHGRQTGANNLFF
IVRGRNAGNMLT	homosapiens	CIVRGRNAGNMLTF
IVRVANLVGNTGKLI	homosapiens	CIVRVANLVGNTGKLIF
AVGDTGANNLF	homosapiens	CAVGDTGANNLFF
AVVNTGTASKLT	homosapiens	CAVVNTGTASKLTF
ATDFPGTASKLT	homosapiens	CATDFPGTASKLTF
LVGDGISGGYNKLI	homosapiens	CLVGDGISGGYNKLIF
AVMYVQGAQKLV	homosapiens	CAVMYVQGAQKLVF
AYRSARGARLM	homosapiens	CAYRSARGARLMF
AGGSSNTGKLI	homosapiens	CAGGSSNTGKLIF
AVLSSGGSNYKLTFG	homosapiens	CAVLSSGGSNYKLTFGF
ATDGDTPLVFG	homosapiens	CATDGDTPLVFGF
AVDGSGNTGKLI	homosapiens	CAVDGSGNTGKLIF
IVRVDSGTYKYI	homosapiens	CIVRVDSGTYKYIF
AILSGGYNKLI	homosapiens	CAILSGGYNKLIF
ATFAQGGSEKLV	homosapiens	CATFAQGGSEKLVF
IVRLSYYNQGGKLI	homosapiens	CIVRLSYYNQGGKLIF
AVSNNQGGKLI	homosapiens	CAVSNNQGGKLIF
AVSEIGNTGKLI	homosapiens	CAVSEIGNTGKLIF
ALGVGSQGNLI	homosapiens	CALGVGSQGNLIF
AVMNTGFQKLV	homosapiens	CAVMNTGFQKLVF
VVSEGTGFQKLV	homosapiens	CVVSEGTGFQKLVF
AVYTGTASKLT	homosapiens	CAVYTGTASKLTF
AVRHNSGNTPLV	homosapiens	CAVRHNSGNTPLVF
AGGGSQGNLI	homosapiens	CAGGGSQGNLIF
AMSAGGTSYGKLT	homosapiens	CAMSAGGTSYGKLTF
ATSFTGFQKLV	homosapiens	CATSFTGFQKLVF
IVRAYNNNDMR	homosapiens	CIVRAYNNNDMRF
AVSAQGNTGKLI	homosapiens	CAVSAQGNTGKLIF
lLRDGRGGADGLT	homosapiens	CLLRDGRGGADGLTF
AVGQGSTGNQFY	homosapiens	CAVGQGSTGNQFYF
ASPMDSSYKLI	homosapiens	CASPMDSSYKLIF
AGHGSSNTGKLI	homosapiens	CAGHGSSNTGKLIF
KSKAGNNRKLI	homosapiens	CKSKAGNNRKLIF
ASSIGPEGGSYIPT	homosapiens	CASSIGPEGGSYIPTF
AVDIETSGSRLT	homosapiens	CAVDIETSGSRLTF
AASEPGGGADGLT	homosapiens	CAASEPGGGADGLTF
APRIQRNNNARLM	homosapiens	CAPRIQRNNNARLMF
ALLYNNNDMR	homosapiens	CALLYNNNDMRF
AVPKNRDDKII	homosapiens	CAVPKNRDDKIIF
AANTGGFKTI	homosapiens	CAANTGGFKTIF
AVRDETSGSRLT	homosapiens	CAVRDETSGSRLTF
VVFDSNYQLI	homosapiens	CVVFDSNYQLIF
ASALNNAGNMLT	homosapiens	CASALNNAGNMLTF
ALRGTSGSRLT	homosapiens	CALRGTSGSRLTF
ASGNNARLM	homosapiens	CASGNNARLMF
AVRVVPLSGGYNKLI	homosapiens	CAVRVVPLSGGYNKLIF
AVRNWENAGNMLT	homosapiens	CAVRNWENAGNMLTF
AVLSLSGSARQLT	homosapiens	CAVLSLSGSARQLTF
ALIVPTSGTYKYI	homosapiens	CALIVPTSGTYKYIF
AFETQGGSEKLV	homosapiens	CAFETQGGSEKLVF
AMRYDTGGFKTI	homosapiens	CAMRYDTGGFKTIF
AVRLDDRGSTLGRLY	homosapiens	CAVRLDDRGSTLGRLYF
VVSPDRGSTLGRLY	homosapiens	CVVSPDRGSTLGRLYF
ATMDSNYQLI	homosapiens	CATMDSNYQLIF
AVDVETSGSRLT	homosapiens	CAVDVETSGSRLTF
AVGPLRRYSTLT	homosapiens	CAVGPLRRYSTLTF
AVRPAGDSSYKLI	homosapiens	CAVRPAGDSSYKLIF
AASSYNTDKLI	homosapiens	CAASSYNTDKLIF
AVILHGSSNTGKLI	homosapiens	CAVILHGSSNTGKLIF
AGPSKTSYDKVI	homosapiens	CAGPSKTSYDKVIF
AAESGGSYIPT	homosapiens	CAAESGGSYIPTF
APSNSNSGYALN	homosapiens	CAPSNSNSGYALNF
AMSEGDDKII	homosapiens	CAMSEGDDKIIF
VVSATDSWGKLQ	homosapiens	CVVSATDSWGKLQF
AVRGNNNAGNMLT	homosapiens	CAVRGNNNAGNMLTF
AASEHAGNMLT	homosapiens	CAASEHAGNMLTF
ILRDVDNNDMR	homosapiens	CILRDVDNNDMRF
APYNNDMR	homosapiens	CAPYNNDMRF
AFPLDSSYKLI	homosapiens	CAFPLDSSYKLIF
RDSWGKLQ	homosapiens	CRDSWGKLQF
LVVSDSWGKLQ	homosapiens	CLVVSDSWGKLQF
AGSGGGADGLT	homosapiens	CAGSGGGADGLTF
AAPAGGTSYGKLT	homosapiens	CAAPAGGTSYGKLTF
APIQTGANNLF	homosapiens	CAPIQTGANNLFF
AVHTPYGQNFV	homosapiens	CAVHTPYGQNFVF
AARPVMDSNYQLI	homosapiens	CAARPVMDSNYQLIF
ATVNSGYSTLT	homosapiens	CATVNSGYSTLTF
ALGEPAGGTSYGKLT	homosapiens	CALGEPAGGTSYGKLTF
ATAPSRGSTLGRLY	homosapiens	CATAPSRGSTLGRLYF
AVRERGDGANNLF	homosapiens	CAVRERGDGANNLFF
AVDSWGKLQ	homosapiens	CAVDSWGKLQF
AAMTTDSWGKFQ	homosapiens	CAAMTTDSWGKFQF
GTPDQGSSNTGKLI	homosapiens	CGTPDQGSSNTGKLIF
AGAIGSSNTGKLI	homosapiens	CAGAIGSSNTGKLIF
AGPGGSSNTGKLI	homosapiens	CAGPGGSSNTGKLIF
AAQGSQGNLI	homosapiens	CAAQGSQGNLIF
AVGGSQGNLI	homosapiens	CAVGGSQGNLIF
AVRDIIARLM	homosapiens	CAVRDIIARLMF
AVTGGGSQGNLI	homosapiens	CAVTGGGSQGNLIF
AVQGSQGNLI	homosapiens	CAVQGSQGNLIF
AGAFGSSNTGKLI	homosapiens	CAGAFGSSNTGKLIF
AGAGGGSQGNLI	homosapiens	CAGAGGGSQGNLIF
AAGGSQGNLI	homosapiens	CAAGGSQGNLIF
AGADGSSNTGKLI	homosapiens	CAGADGSSNTGKLIF
AFMINAGGTSYGKLT	homosapiens	CAFMINAGGTSYGKLTF
AVDHLMNYGGSQGNLI	homosapiens	CAVDHLMNYGGSQGNLIF
AARGSQGNLI	homosapiens	CAARGSQGNLIF
AMREGGNGGGFKTI	homosapiens	CAMREGGNGGGFKTIF
AASKKAAGNKLT	homosapiens	CAASKKAAGNKLTF
AGPMKTSYDKVI	homosapiens	CAGPMKTSYDKVIF
AVRPSGAGSYQLT	homosapiens	CAVRPSGAGSYQLTF
ATDSWGKLQ	homosapiens	CATDSWGKLQF
AVLSGGGADGLT	homosapiens	CAVLSGGGADGLTF
ALSGPNSGYSTLT	homosapiens	CALSGPNSGYSTLTF
ALGEQDSSNTGKLI	homosapiens	CALGEQDSSNTGKLIF
AGQPPISSGSARQLT	homosapiens	CAGQPPISSGSARQLTF
ATDYDRGSTLGRLY	homosapiens	CATDYDRGSTLGRLYF
AASRGNNARLM	homosapiens	CAASRGNNARLMF
AASSNRGSTLGRLY	homosapiens	CAASSNRGSTLGRLYF
AEIGGQNFV	homosapiens	CAEIGGQNFVF
AHGDNAGNMLT	homosapiens	CAHGDNAGNMLTF
AVSQAGTALI	homosapiens	CAVSQAGTALIF
AEKTSYDKVI	homosapiens	CAEKTSYDKVIF
ILRDSYTDRLI	homosapiens	CILRDSYTDRLIF
ILSETQKLV	homosapiens	CILSETQKLVF
VLPNNAGNMLT	homosapiens	CVLPNNAGNMLTF
AFYDGDGLT	homosapiens	CAFYDGDGLTF
AVTLQSGGSYIPT	homosapiens	CAVTLQSGGSYIPTF
AMSVVDSSYKLI	homosapiens	CAMSVVDSSYKLIF
AVENYGQNFV	homosapiens	CAVENYGQNFVF
AVTSTGTASKLT	homosapiens	CAVTSTGTASKLTF
AADRGSTLGRLY	homosapiens	CAADRGSTLGRLYF
AARHNARLM	homosapiens	CAARHNARLMF
AAKTERVT	homosapiens	CAAKTERVTF
AANDLMDSNYQLI	homosapiens	CAANDLMDSNYQLIF
AASGRDDKII	homosapiens	CAASGRDDKIIF
AGQGDGGATNKLI	homosapiens	CAGQGDGGATNKLIF
VVSASAGGYNKLI	homosapiens	CVVSASAGGYNKLIF
AVPSGGYNKLI	homosapiens	CAVPSGGYNKLIF
AASITGANNLF	homosapiens	CAASITGANNLFF
AIGTSYGKLT	homosapiens	CAIGTSYGKLTF
KAAGNKLT	homosapiens	CKAAGNKLTF
VVRNQAGTALI	homosapiens	CVVRNQAGTALIF
AVRGSYIPT	homosapiens	CAVRGSYIPTF
AVGSNSGYALN	homosapiens	CAVGSNSGYALNF
AERDNAGNMLT	homosapiens	CAERDNAGNMLTF
AVLMTTDSWGKLQ	homosapiens	CAVLMTTDSWGKLQF
GADIIGNTGKLI	homosapiens	CGADIIGNTGKLIF
AAPASGGSYIPT	homosapiens	CAAPASGGSYIPTF
AGWSVSAGKST	homosapiens	CAGWSVSAGKSTF
AGAAASKLT	homosapiens	CAGAAASKLTF
AAFDSGNTGKLI	homosapiens	CAAFDSGNTGKLIF
GTEVYNQGGKLI	homosapiens	CGTEVYNQGGKLIF
AYRRAYGQNFV	homosapiens	CAYRRAYGQNFVF
AASNDYKLS	homosapiens	CAASNDYKLSF
AMSAPNFGNEKLT	homosapiens	CAMSAPNFGNEKLTF
AVRDSNRADSWGKLQ	homosapiens	CAVRDSNRADSWGKLQF
VVPHASGGSYIPT	homosapiens	CVVPHASGGSYIPTF
AVSADSSYKLI	homosapiens	CAVSADSSYKLIF
VVSRMDSSYKLI	homosapiens	CVVSRMDSSYKLIF
VVIILTGGGNKLT	homosapiens	CVVIILTGGGNKLTF
GTGGSGDSNYQLI	homosapiens	CGTGGSGDSNYQLIF
AEVGTDKLI	homosapiens	CAEVGTDKLIF
VVLGNEKLT	homosapiens	CVVLGNEKLTF
AASRAASKLT	homosapiens	CAASRAASKLTF
ATDRMNSGYSTLT	homosapiens	CATDRMNSGYSTLTF
ATMAGGSYIPT	homosapiens	CATMAGGSYIPTF
LVGRGSYKLI	homosapiens	CLVGRGSYKLIF
LVGWLSDKII	homosapiens	CLVGWLSDKIIF
AVPGTSGSARQLT	homosapiens	CAVPGTSGSARQLTF
ILRRYTSGTYKYI	homosapiens	CILRRYTSGTYKYIF
AEMKPDSWGKLQ	homosapiens	CAEMKPDSWGKLQF
AENGNTGKLI	homosapiens	CAENGNTGKLIF
AVRITDSWGKLQ	homosapiens	CAVRITDSWGKLQF
GTADTDKLI	homosapiens	CGTADTDKLIF
AYGDSNYQLI	homosapiens	CAYGDSNYQLIF
AGRLWTDKLI	homosapiens	CAGRLWTDKLIF
AMSAPGGSYIPT	homosapiens	CAMSAPGGSYIPTF
ALSEARMDSSYKLI	homosapiens	CALSEARMDSSYKLIF
AVILSGSARQLT	homosapiens	CAVILSGSARQLTF
AASEGNYGQNFV	homosapiens	CAASEGNYGQNFVF
AGPPENYGQNFV	homosapiens	CAGPPENYGQNFVF
VVSASGGSYIPT	homosapiens	CVVSASGGSYIPTF
ALSEYSSASKII	homosapiens	CALSEYSSASKIIF
AASEGGSARQLT	homosapiens	CAASEGGSARQLTF
AMRDDYGQNFV	homosapiens	CAMRDDYGQNFVF
AVRVSGGYNKLI	homosapiens	CAVRVSGGYNKLIF
AVRDQDDKII	homosapiens	CAVRDQDDKIIF
IGFSGGYNKLI	homosapiens	CIGFSGGYNKLIF
AVVRTDSWGKLQ	homosapiens	CAVVRTDSWGKLQF
AEPNSGYSTLT	homosapiens	CAEPNSGYSTLTF
TVRSNFGNEKLT	homosapiens	CTVRSNFGNEKLTF
AVVMDSNYQLI	homosapiens	CAVVMDSNYQLIF
VPRAGGSYIPT	homosapiens	CVPRAGGSYIPTF
ILKESSNTGKLI	homosapiens	CILKESSNTGKLIF
LVYTNAGKST	homosapiens	CLVYTNAGKSTF
AVKSKAAGNKLT	homosapiens	CAVKSKAAGNKLTF
AMNNTDKLI	homosapiens	CAMNNTDKLIF
AMSVDNAGNMLT	homosapiens	CAMSVDNAGNMLTF
AMREGNNTNAGKST	homosapiens	CAMREGNNTNAGKSTF
ATDARLGGSEKLV	homosapiens	CATDARLGGSEKLVF
ATDAWETSGSRLT	homosapiens	CATDAWETSGSRLTF
AVQAIAAGNKLT	homosapiens	CAVQAIAAGNKLTF
AGLKYGNKLV	homosapiens	CAGLKYGNKLVF
AGGSGANNLF	homosapiens	CAGGSGANNLFF
AEISNTGKLI	homosapiens	CAEISNTGKLIF
ALDIGTNAGKST	homosapiens	CALDIGTNAGKSTF
AGDNYGQNFV	homosapiens	CAGDNYGQNFVF
AEINARLM	homosapiens	CAEINARLMF
AVNAGGSYIPT	homosapiens	CAVNAGGSYIPTF
AASGDDKII	homosapiens	CAASGDDKIIF
ADRFRDDKII	homosapiens	CADRFRDDKIIF
ATTDTTSGTYKYI	homosapiens	CATTDTTSGTYKYIF
AASAQAGSARQLT	homosapiens	CAASAQAGSARQLTF
VVRPDSWGKLQ	homosapiens	CVVRPDSWGKLQF
AMDTTDSWGKLQ	homosapiens	CAMDTTDSWGKLQF
AALRTASKLT	homosapiens	CAALRTASKLTF
AVQDYQAGTALI	homosapiens	CAVQDYQAGTALIF
AGLKTDSWGKLQ	homosapiens	CAGLKTDSWGKLQF
AYRTPRGDDKII	homosapiens	CAYRTPRGDDKIIF
VVFSGGYNKLI	homosapiens	CVVFSGGYNKLIF
VVSGGGADGLT	homosapiens	CVVSGGGADGLTF
VLLMNSGYSTLT	homosapiens	CVLLMNSGYSTLTF
ATDAWGKLQ	homosapiens	CATDAWGKLQF
AVGGFKTI	homosapiens	CAVGGFKTIF
AVWYSGGGADGLT	homosapiens	CAVWYSGGGADGLTF
AERGVDSSYKLI	homosapiens	CAERGVDSSYKLIF
AAPPGYNRLI	homosapiens	CAAPPGYNRLIF
AVAPMMDSSYKLI	homosapiens	CAVAPMMDSSYKLIF
VVKFNSGYSTLT	homosapiens	CVVKFNSGYSTLTF
AILTGGGNKLT	homosapiens	CAILTGGGNKLTF
AVQAGNSGGYQKVT	homosapiens	CAVQAGNSGGYQKVTF
ILTRDDKII	homosapiens	CILTRDDKIIF
AVRVRDSNYQLI	homosapiens	CAVRVRDSNYQLIF
ILRDRGNNARLM	homosapiens	CILRDRGNNARLMF
AAPLSGGSYIPT	homosapiens	CAAPLSGGSYIPTF
ALSEAGFSGGYNKLI	homosapiens	CALSEAGFSGGYNKLIF
AVRLLSSGGSYIPT	homosapiens	CAVRLLSSGGSYIPTF
AVDSAGEYGNKLV	homosapiens	CAVDSAGEYGNKLVF
ALSEEDYGQNFV	homosapiens	CALSEEDYGQNFVF
AVWVNAGNMLT	homosapiens	CAVWVNAGNMLTF
AAERGSTLGRLY	homosapiens	CAAERGSTLGRLYF
ILRDRNAGNMLT	homosapiens	CILRDRNAGNMLTF
AGLGYGGATNKLI	homosapiens	CAGLGYGGATNKLIF
AVATDSWGKLQ	homosapiens	CAVATDSWGKLQF
VVNNNQGGKLI	homosapiens	CVVNNNQGGKLIF
AGSIPPGSARQLT	homosapiens	CAGSIPPGSARQLTF
ALGRGSTLGRLY	homosapiens	CALGRGSTLGRLYF
ARFNNAGNMLT	homosapiens	CARFNNAGNMLTF
ALSESPSNTGKLI	homosapiens	CALSESPSNTGKLIF
AVGMDSSYKLI	homosapiens	CAVGMDSSYKLIF
VVITSGTYKYI	homosapiens	CVVITSGTYKYIF
AVNQAGTALI	homosapiens	CAVNQAGTALIF
AMGALDYKLS	homosapiens	CAMGALDYKLSF
ALDTDNQFY	homosapiens	CALDTDNQFYF
ALPTDSWGKLQ	homosapiens	CALPTDSWGKLQF
AVKDGATNKLI	homosapiens	CAVKDGATNKLIF
AVSRGSNFGNGKLT	homosapiens	CAVSRGSNFGNGKLTF
AYRRRDRGSTLGRLY	homosapiens	CAYRRRDRGSTLGRLYF
AYRSFYTGTASKLT	homosapiens	CAYRSFYTGTASKLTF
VVSWGANDYKLS	homosapiens	CVVSWGANDYKLSF
AVKGSGYALN	homosapiens	CAVKGSGYALNF
ATDDMDFGNEKLT	homosapiens	CATDDMDFGNEKLTF
APQGDSNYQLI	homosapiens	CAPQGDSNYQLIF
ILRDDNAGGTSYGKLT	homosapiens	CILRDDNAGGTSYGKLTF
AGAVVTGANNLF	homosapiens	CAGAVVTGANNLFF
ALVRSNDYKLS	homosapiens	CALVRSNDYKLSF
AFDNYGQNFV	homosapiens	CAFDNYGQNFVF
SLKGSARQLT	homosapiens	CSLKGSARQLTF
AVRLNNAGNMLT	homosapiens	CAVRLNNAGNMLTF
AVSLGTPLV	homosapiens	CAVSLGTPLVF
AMGSNYKLT	homosapiens	CAMGSNYKLTF
AMSDRGSTLGRLY	homosapiens	CAMSDRGSTLGRLYF
AALRRRSNDYKLS	homosapiens	CAALRRRSNDYKLSF
ATDAEGYSTLT	homosapiens	CATDAEGYSTLTF
AYGRGKLI	homosapiens	CAYGRGKLIF
AVADRGEIAV	homosapiens	CAVADRGEIAVF
AVEHQTGANNLF	homosapiens	CAVEHQTGANNLFF
AARVMEYGNKLV	homosapiens	CAARVMEYGNKLVF
AGPNFGNEKLT	homosapiens	CAGPNFGNEKLTF
LVGDTNAGKST	homosapiens	CLVGDTNAGKSTF
AESINGGSQGNLI	homosapiens	CAESINGGSQGNLIF
AVVSSGGSYIPT	homosapiens	CAVVSSGGSYIPTF
AVADSGGGADGLT	homosapiens	CAVADSGGGADGLTF
AVLAGGSYIPT	homosapiens	CAVLAGGSYIPTF
AMREGVPDTPLV	homosapiens	CAMREGVPDTPLVF
AVRWETSGSRLT	homosapiens	CAVRWETSGSRLTF
AGHWDSNYQLI	homosapiens	CAGHWDSNYQLIF
AVPNQAGTALI	homosapiens	CAVPNQAGTALIF
AFIHPGNNRLA	homosapiens	CAFIHPGNNRLAF
AVYGGSYIPT	homosapiens	CAVYGGSYIPTF
AVRAATDSWGKLQ	homosapiens	CAVRAATDSWGKLQF
AVMGMDSSYKLI	homosapiens	CAVMGMDSSYKLIF
AMSPGRDSNYQLI	homosapiens	CAMSPGRDSNYQLIF
ALRPGANNLF	homosapiens	CALRPGANNLFF
ATKNTGNQFY	homosapiens	CATKNTGNQFYF
APGDARLM	homosapiens	CAPGDARLMF
AMMGGNTGKLI	homosapiens	CAMMGGNTGKLIF
VVNGGSGGSNYKLT	homosapiens	CVVNGGSGGSNYKLTF
AVGPYNNARLM	homosapiens	CAVGPYNNARLMF
AVRRPFSDGQKLL	homosapiens	CAVRRPFSDGQKLLF
AVRVNRDSNYQLI	homosapiens	CAVRVNRDSNYQLIF
AAFHSGSARQLT	homosapiens	CAAFHSGSARQLTF
AMSANFGNEKLT	homosapiens	CAMSANFGNEKLTF
AAKGVYGGATNKLI	homosapiens	CAAKGVYGGATNKLIF
AAEGAIDGQKLL	homosapiens	CAAEGAIDGQKLLF
AGQLDAGNMLT	homosapiens	CAGQLDAGNMLTF
AILDDKII	homosapiens	CAILDDKIIF
AVQALSSGSARQLT	homosapiens	CAVQALSSGSARQLTF
LVVGYGQNFV	homosapiens	CLVVGYGQNFVF
AVQDNAGNNRKLI	homosapiens	CAVQDNAGNNRKLIF
GADKSNDYKLS	homosapiens	CGADKSNDYKLSF
AMREWDAGNMLT	homosapiens	CAMREWDAGNMLTF
AESWGDSSYKLI	homosapiens	CAESWGDSSYKLIF
ATDVWGDNYGQNFV	homosapiens	CATDVWGDNYGQNFVF
AAYNTNAGKST	homosapiens	CAAYNTNAGKSTF
AVEYQAGTALI	homosapiens	CAVEYQAGTALIF
AGIGAASYDKVI	homosapiens	CAGIGAASYDKVIF
VVGGLGSGNTGKLI	homosapiens	CVVGGLGSGNTGKLIF
AGLWDRGSTLGRLY	homosapiens	CAGLWDRGSTLGRLYF
ALSEARSGSARQLT	homosapiens	CALSEARSGSARQLTF
AFMKHANVDSNYQLI	homosapiens	CAFMKHANVDSNYQLIF
AVIPMDSSYKLI	homosapiens	CAVIPMDSSYKLIF
AVRDLGAPRDDKII	homosapiens	CAVRDLGAPRDDKIIF
AGQPSRHDDKII	homosapiens	CAGQPSRHDDKIIF
AYKAGNTGKLI	homosapiens	CAYKAGNTGKLIF
AVTGKLI	homosapiens	CAVTGKLIF
AVQGSDSWGKLQ	homosapiens	CAVQGSDSWGKLQF
AVQVPPLFGGYQKVT	homosapiens	CAVQVPPLFGGYQKVTF
AVNSGYALN	homosapiens	CAVNSGYALNF
AVTSPPAYDKVI	homosapiens	CAVTSPPAYDKVIF
AAKNTGANSKLT	homosapiens	CAAKNTGANSKLTF
AVRGMDSSYKLI	homosapiens	CAVRGMDSSYKLIF
AVIPGNTGKLI	homosapiens	CAVIPGNTGKLIF
AVLPNDYKLS	homosapiens	CAVLPNDYKLSF
AGHLYNFNKFY	homosapiens	CAGHLYNFNKFYF
GTVMNYGGSQGNLI	homosapiens	CGTVMNYGGSQGNLIF
ALGMTTDSWGKLQ	homosapiens	CALGMTTDSWGKLQF
AGQLGGTSYGKLT	homosapiens	CAGQLGGTSYGKLTF
AVNAPSNYQLI	homosapiens	CAVNAPSNYQLIF
AYSRGGADGLT	homosapiens	CAYSRGGADGLTF
AAVEQAGTALI	homosapiens	CAAVEQAGTALIF
AVNALYFNRGSTLGRLY	homosapiens	CAVNALYFNRGSTLGRLYF
AIISSNTGKLI	homosapiens	CAIISSNTGKLIF
AGHFSDGQKLL	homosapiens	CAGHFSDGQKLLF
AAPGADSNYQLI	homosapiens	CAAPGADSNYQLIF
AFPTGTASKLT	homosapiens	CAFPTGTASKLTF
AVRISGGYQKVT	homosapiens	CAVRISGGYQKVTF
AVRYNSNYQLI	homosapiens	CAVRYNSNYQLIF
AVRPSNAGKST	homosapiens	CAVRPSNAGKSTF
AGSEAGGYNKLI	homosapiens	CAGSEAGGYNKLIF
AIGNNDMR	homosapiens	CAIGNNDMRF
AGRQSVDMR	homosapiens	CAGRQSVDMRF
AFPNNNAGNMLT	homosapiens	CAFPNNNAGNMLTF
AVQAPSETSGSRLT	homosapiens	CAVQAPSETSGSRLTF
AFEGAQKLV	homosapiens	CAFEGAQKLVF
AVGESNQFY	homosapiens	CAVGESNQFYF
AIHEANNLF	homosapiens	CAIHEANNLFF
AFKDSNYQLI	homosapiens	CAFKDSNYQLIF
AGEKGGRGSTLGRLY	homosapiens	CAGEKGGRGSTLGRLYF
LVGDINSNYQLI	homosapiens	CLVGDINSNYQLIF
AVDSTDSWGKLQ	homosapiens	CAVDSTDSWGKLQF
VEDSWGKLQ	homosapiens	CVEDSWGKLQF
AASSSSEYGNKLV	homosapiens	CAASSSSEYGNKLVF
ALGEPTPSTGANSKLT	homosapiens	CALGEPTPSTGANSKLTF
ASFSGAQKLV	homosapiens	CASFSGAQKLVF
ALRLAPDSNYQLI	homosapiens	CALRLAPDSNYQLIF
AVTNQAGTALI	homosapiens	CAVTNQAGTALIF
ALSEQGGSEKLV	homosapiens	CALSEQGGSEKLVF
AVGPNDYKLS	homosapiens	CAVGPNDYKLSF
AAINQAGTALI	homosapiens	CAAINQAGTALIF
AEMPMDSSYKLI	homosapiens	CAEMPMDSSYKLIF
ASPLDSSYKLI	homosapiens	CASPLDSSYKLIF
AELTGGFKTI	homosapiens	CAELTGGFKTIF
ALSEATTGYSTLT	homosapiens	CALSEATTGYSTLTF
AVTRGGGSNYKLT	homosapiens	CAVTRGGGSNYKLTF
AMRDEGRDDKII	homosapiens	CAMRDEGRDDKIIF
AALDGNQFY	homosapiens	CAALDGNQFYF
AVRDLNQAGTALI	homosapiens	CAVRDLNQAGTALIF
AETLSGNTGKLI	homosapiens	CAETLSGNTGKLIF
AGVPQTGANNLF	homosapiens	CAGVPQTGANNLFF
ILGLSGNMLT	homosapiens	CILGLSGNMLTF
AVVRWETSGSRLT	homosapiens	CAVVRWETSGSRLTF
ATDRDDYKLS	homosapiens	CATDRDDYKLSF
AGQWELV	homosapiens	CAGQWELVF
AEIPNYGGSQGNLI	homosapiens	CAEIPNYGGSQGNLIF
AMREGRDDKII	homosapiens	CAMREGRDDKIIF
IVRVPSLNDYKLS	homosapiens	CIVRVPSLNDYKLSF
AETDNYGQNFV	homosapiens	CAETDNYGQNFVF
AFGSNYQLI	homosapiens	CAFGSNYQLIF
ALLVSSNTGKLI	homosapiens	CALLVSSNTGKLIF
AVSPSNTGKLI	homosapiens	CAVSPSNTGKLIF
AMKGSARQLT	homosapiens	CAMKGSARQLTF
AENTIGNTDKLI	homosapiens	CAENTIGNTDKLIF
SFSDGQKLL	homosapiens	CSFSDGQKLLF
IAYQGAGNMLT	homosapiens	CIAYQGAGNMLTF
VGRNTGFQKLV	homosapiens	CVGRNTGFQKLVF
AYRSRNTGNQFY	homosapiens	CAYRSRNTGNQFYF
ILSDDYKLS	homosapiens	CILSDDYKLSF
ATDAAQGGSEKLV	homosapiens	CATDAAQGGSEKLVF
ARGVGNTGKLI	homosapiens	CARGVGNTGKLIF
AVRDRQNSGYALN	homosapiens	CAVRDRQNSGYALNF
AVNNYGGATNKLI	homosapiens	CAVNNYGGATNKLIF
AGSFGGYNKLI	homosapiens	CAGSFGGYNKLIF
AVPGDSSYKLI	homosapiens	CAVPGDSSYKLIF
AESIVDSSYKLI	homosapiens	CAESIVDSSYKLIF
AVSPMDSSYKLI	homosapiens	CAVSPMDSSYKLIF
AVSDRDSSYKLI	homosapiens	CAVSDRDSSYKLIF
ALSAFSDGQKLL	homosapiens	CALSAFSDGQKLLF
AYRRPLLFSSGSARQLT	homosapiens	CAYRRPLLFSSGSARQLTF
ALSGYYGQNFV	homosapiens	CALSGYYGQNFVF
AMREGLFSGGYNKLI	homosapiens	CAMREGLFSGGYNKLIF
AVPRSNDYKLS	homosapiens	CAVPRSNDYKLSF
AEMAPSGNTPLV	homosapiens	CAEMAPSGNTPLVF
ASASRDSWGKLQ	homosapiens	CASASRDSWGKLQF
AVNMVTGGGNKLT	homosapiens	CAVNMVTGGGNKLTF
AVRDTNARLM	homosapiens	CAVRDTNARLMF
ALSLGGANSKLT	homosapiens	CALSLGGANSKLTF
ALLTDSWGKLQ	homosapiens	CALLTDSWGKLQF
GMLGNTGKLI	homosapiens	CGMLGNTGKLIF
AHSGGYNKLI	homosapiens	CAHSGGYNKLIF
AGSNYKLT	homosapiens	CAGSNYKLTF
AVLTGTASKLT	homosapiens	CAVLTGTASKLTF
VVRKTTDSWGKLQ	homosapiens	CVVRKTTDSWGKLQF
ILRDVGEYGNKLV	homosapiens	CILRDVGEYGNKLVF
ASYSSASKII	homosapiens	CASYSSASKIIF
AGVGDSSYKLI	homosapiens	CAGVGDSSYKLIF
AVDSGNKLV	homosapiens	CAVDSGNKLVF
AMSAQRDDKII	homosapiens	CAMSAQRDDKIIF
AAPYAGANNLF	homosapiens	CAAPYAGANNLFF
AVNSGYGQNFV	homosapiens	CAVNSGYGQNFVF
LVGDSTGKLI	homosapiens	CLVGDSTGKLIF
AVTRSARQLT	homosapiens	CAVTRSARQLTF
VVNRTGGFKTI	homosapiens	CVVNRTGGFKTIF
AFTGGGNKLT	homosapiens	CAFTGGGNKLTF
AASGVGSARQLT	homosapiens	CAASGVGSARQLTF
ILREAPTSGTYKYI	homosapiens	CILREAPTSGTYKYIF
AVAPGQNFV	homosapiens	CAVAPGQNFVF
VVSADSWGKLQ	homosapiens	CVVSADSWGKLQF
ALSEALGKGSRGSTLGRLY	homosapiens	CALSEALGKGSRGSTLGRLYF
ALSESRNTGTASKLT	homosapiens	CALSESRNTGTASKLTF
AVPKSGGSYIPT	homosapiens	CAVPKSGGSYIPTF
AIPRHPTGGGADGLT	homosapiens	CAIPRHPTGGGADGLTF
AMRGLLQGAQKLV	homosapiens	CAMRGLLQGAQKLVF
IVRVDPGNTGKLI	homosapiens	CIVRVDPGNTGKLIF
AVQALSNSGYALN	homosapiens	CAVQALSNSGYALNF
AVNLWGKLQ	homosapiens	CAVNLWGKLQF
AGWGLSWGKLQ	homosapiens	CAGWGLSWGKLQF
AVRDNEYGQNFV	homosapiens	CAVRDNEYGQNFVF
AVRTISGGSYIPT	homosapiens	CAVRTISGGSYIPTF
AFPMDSSYKLI	homosapiens	CAFPMDSSYKLIF
AVGEGTSYGKLT	homosapiens	CAVGEGTSYGKLTF
AVAVGNQFY	homosapiens	CAVAVGNQFYF
ILRRETSGSRLT	homosapiens	CILRRETSGSRLTF
ASPDSNYQLI	homosapiens	CASPDSNYQLIF
ATGAGGSYIPT	homosapiens	CATGAGGSYIPTF
AYYSNYQLI	homosapiens	CAYYSNYQLIF
ALDTGNQFY	homosapiens	CALDTGNQFYF
AVLDNYGQNFV	homosapiens	CAVLDNYGQNFVF
ALGELELRISSGSARQLT	homosapiens	CALGELELRISSGSARQLTF
AMSANSNYQLI	homosapiens	CAMSANSNYQLIF
ATDAMGRGSTLGRLY	homosapiens	CATDAMGRGSTLGRLYF
AYRSANYGQNFV	homosapiens	CAYRSANYGQNFVF
AGPGGVQGAQKLV	homosapiens	CAGPGGVQGAQKLVF
ILGYNTDKLI	homosapiens	CILGYNTDKLIF
VVQPKPNQTGANNLF	homosapiens	CVVQPKPNQTGANNLFF
AASRGTSYGKLT	homosapiens	CAASRGTSYGKLTF
AVDPPFSGGYNKLI	homosapiens	CAVDPPFSGGYNKLIF
AMNTGFQKLV	homosapiens	CAMNTGFQKLVF
ALSALESGSARQLT	homosapiens	CALSALESGSARQLTF
AVLPISSGSARQLT	homosapiens	CAVLPISSGSARQLTF
AGPIGGSQGNLI	homosapiens	CAGPIGGSQGNLIF
ATDKNRGSTLGRLY	homosapiens	CATDKNRGSTLGRLYF
AVFHSGGGADGLT	homosapiens	CAVFHSGGGADGLTF
ALGEVERYSTLT	homosapiens	CALGEVERYSTLTF
GSMDSSYKLI	homosapiens	CGSMDSSYKLIF
AVDMWPYNYQLI	homosapiens	CAVDMWPYNYQLIF
AVSDGQKLL	homosapiens	CAVSDGQKLLF
AVGPLYNAGNNRKLI	homosapiens	CAVGPLYNAGNNRKLIF
AVGSYNAGNMLT	homosapiens	CAVGSYNAGNMLTF
AFSLSSYKLI	homosapiens	CAFSLSSYKLIF
AGRMDSSYKLI	homosapiens	CAGRMDSSYKLIF
ALTSGGGADGLT	homosapiens	CALTSGGGADGLTF
ALLAGNQFY	homosapiens	CALLAGNQFYF
AVTFDRGSTLGRLY	homosapiens	CAVTFDRGSTLGRLYF
AYRTRLSGSARQLT	homosapiens	CAYRTRLSGSARQLTF
AVNRGRPSGSARQLT	homosapiens	CAVNRGRPSGSARQLTF
ILTLSGTASKLT	homosapiens	CILTLSGTASKLTF
AYNTGTASKLT	homosapiens	CAYNTGTASKLTF
AMSAIEDSWGKLQ	homosapiens	CAMSAIEDSWGKLQF
AAPRGLM	homosapiens	CAAPRGLMF
AVKSSNQGGKLI	homosapiens	CAVKSSNQGGKLIF
AEGTMDSSYKLI	homosapiens	CAEGTMDSSYKLIF
VVGDYNTDKLI	homosapiens	CVVGDYNTDKLIF
VVSVYSGGGADGLT	homosapiens	CVVSVYSGGGADGLTF
VVLRGGYGQNFV	homosapiens	CVVLRGGYGQNFVF
VVSLSNFGNEKLT	homosapiens	CVVSLSNFGNEKLTF
AVQTGANNLF	homosapiens	CAVQTGANNLFF
AMSFDGQKLL	homosapiens	CAMSFDGQKLLF
AMRESANQAGTALI	homosapiens	CAMRESANQAGTALIF
APDNYGQNFV	homosapiens	CAPDNYGQNFVF
ATDEREYGNKLV	homosapiens	CATDEREYGNKLVF
AVEYGNKLV	homosapiens	CAVEYGNKLVF
AGRKAQTGANNLF	homosapiens	CAGRKAQTGANNLFF
AASGTYKYI	homosapiens	CAASGTYKYIF
ASTSNTSKLI	homosapiens	CASTSNTSKLIF
AVKETSGSRLT	homosapiens	CAVKETSGSRLTF
ILRDSFNNNDMR	homosapiens	CILRDSFNNNDMRF
VANNAGNMLT	homosapiens	CVANNAGNMLTF
ATPLNRETSGSRLT	homosapiens	CATPLNRETSGSRLTF
APQGLDGTASKLT	homosapiens	CAPQGLDGTASKLTF
AESWGQKLL	homosapiens	CAESWGQKLLF
ALRPRDYGQNFV	homosapiens	CALRPRDYGQNFVF
APCSNDYKLS	homosapiens	CAPCSNDYKLSF
AMRGFLASGGSYIPT	homosapiens	CAMRGFLASGGSYIPTF
AGAGLDSNYQLI	homosapiens	CAGAGLDSNYQLIF
ALDSGGGADGLT	homosapiens	CALDSGGGADGLTF
AVNNNARLM	homosapiens	CAVNNNARLMF
AMREGMNSGYSTLT	homosapiens	CAMREGMNSGYSTLTF
AAVDSNYQLI	homosapiens	CAAVDSNYQLIF
AVRHRSLGETSGSRLT	homosapiens	CAVRHRSLGETSGSRLTF
AVRESYQLI	homosapiens	CAVRESYQLIF
LVGARAYSSASKII	homosapiens	CLVGARAYSSASKIIF
AVINYGQNFV	homosapiens	CAVINYGQNFVF
AASEGQFY	homosapiens	CAASEGQFYF
AVDKDNTDKLI	homosapiens	CAVDKDNTDKLIF
AGAYNNTGKLI	homosapiens	CAGAYNNTGKLIF
AASGGSSARQLT	homosapiens	CAASGGSSARQLTF
AEDRGSYIPT	homosapiens	CAEDRGSYIPTF
AVNLGAAGNKLT	homosapiens	CAVNLGAAGNKLTF
AYHNTDKLI	homosapiens	CAYHNTDKLIF
AVGSNFGNEKLT	homosapiens	CAVGSNFGNEKLTF
ALNRDTGRRALT	homosapiens	CALNRDTGRRALTF
AENPYGQNFV	homosapiens	CAENPYGQNFVF
AFITGNQFYFGTGTSLTVIPRGSYIPT	homosapiens	CAFITGNQFYFGTGTSLTVIPRGSYIPTF
AGPGYSTLT	homosapiens	CAGPGYSTLTF
AVKRGFQKLV	homosapiens	CAVKRGFQKLVF
ALSNSGYALN	homosapiens	CALSNSGYALNF
ALVDARLM	homosapiens	CALVDARLMF
AAIGSTLGRLY	homosapiens	CAAIGSTLGRLYF
AFPMNRDDKII	homosapiens	CAFPMNRDDKIIF
AGADSNYQLI	homosapiens	CAGADSNYQLIF
AAKSRFYNQGGKLI	homosapiens	CAAKSRFYNQGGKLIF
AAPGSEKLV	homosapiens	CAAPGSEKLVF
AVRDMRGSWGKLQ	homosapiens	CAVRDMRGSWGKLQF
AFDRGSTLGRLY	homosapiens	CAFDRGSTLGRLYF
AYRANTGTASKLT	homosapiens	CAYRANTGTASKLTF
AYRSASYGQNFV	homosapiens	CAYRSASYGQNFVF
AVDEETSGSRLT	homosapiens	CAVDEETSGSRLTF
AITNSGYSTLT	homosapiens	CAITNSGYSTLTF
ALGDLRSGYALN	homosapiens	CALGDLRSGYALNF
ASTMDSSYKLI	homosapiens	CASTMDSSYKLIF
ALSEITDSWGKLQ	homosapiens	CALSEITDSWGKLQF
AASNRAGTASKLT	homosapiens	CAASNRAGTASKLTF
AVIVNSGYALN	homosapiens	CAVIVNSGYALNF
VVEGGSYIPT	homosapiens	CVVEGGSYIPTF
ALSEAGETSGSRLT	homosapiens	CALSEAGETSGSRLTF
ALSEGGGSYIPT	homosapiens	CALSEGGGSYIPTF
AVLTDSWGKLQ	homosapiens	CAVLTDSWGKLQF
AATGGSYIPT	homosapiens	CAATGGSYIPTF
AVYHNYGQNFV	homosapiens	CAVYHNYGQNFVF
AATRGNARLM	homosapiens	CAATRGNARLMF
AVNPMNRDDKII	homosapiens	CAVNPMNRDDKIIF
AYRRSNNNAGNMLT	homosapiens	CAYRRSNNNAGNMLTF
AVQADSNSGYALN	homosapiens	CAVQADSNSGYALNF
AATLSYTGANSKLT	homosapiens	CAATLSYTGANSKLTF
AGYMYSGGGADGLT	homosapiens	CAGYMYSGGGADGLTF
AVNSDTGRRALT	homosapiens	CAVNSDTGRRALTF
ALSAPVIIQGAQKLV	homosapiens	CALSAPVIIQGAQKLVF
AVEDYNQGGKLI	homosapiens	CAVEDYNQGGKLIF
AVRDMMAAGNKLT	homosapiens	CAVRDMMAAGNKLTF
AASGRDSSYKLI	homosapiens	CAASGRDSSYKLIF
AASGRSSARQLT	homosapiens	CAASGRSSARQLTF
IARATGNKLV	homosapiens	CIARATGNKLVF
AGGESNFGNEKLT	homosapiens	CAGGESNFGNEKLTF
AGQLGAGGTSYGKLT	homosapiens	CAGQLGAGGTSYGKLTF
AYGSNDMR	homosapiens	CAYGSNDMRF
AYRSADGQKLL	homosapiens	CAYRSADGQKLLF
LVGDESGGYQKVT	homosapiens	CLVGDESGGYQKVTF
LVGDVGDMR	homosapiens	CLVGDVGDMRF
VVSDIYSSASKII	homosapiens	CVVSDIYSSASKIIF
VVSPGGGADGLT	homosapiens	CVVSPGGGADGLTF
AASSRNAGNMLT	homosapiens	CAASSRNAGNMLTF
AASYKNSGYALN	homosapiens	CAASYKNSGYALNF
AENFNDYKLS	homosapiens	CAENFNDYKLSF
ALPPPTSGSRLT	homosapiens	CALPPPTSGSRLTF
APSFYSGGGADGLT	homosapiens	CAPSFYSGGGADGLTF
AVRTISDGQKLL	homosapiens	CAVRTISDGQKLLF
AVENWVTGGGNKLT	homosapiens	CAVENWVTGGGNKLTF
AVLNYGQNFV	homosapiens	CAVLNYGQNFVF
LVAFTGTASKLT	homosapiens	CLVAFTGTASKLTF
ALSEETSGSRLT	homosapiens	CALSEETSGSRLTF
AFLTGNQFY	homosapiens	CAFLTGNQFYF
AVRSNDYKLS	homosapiens	CAVRSNDYKLSF
AATAFSDGQKLL	homosapiens	CAATAFSDGQKLLF
AMSDTNTGNQFY	homosapiens	CAMSDTNTGNQFYF
ALGELSTSGTYKYI	homosapiens	CALGELSTSGTYKYIF
AVQAIAGNMLT	homosapiens	CAVQAIAGNMLTF
AVQASRAAGNKLT	homosapiens	CAVQASRAAGNKLTF
AAQPDSSYKLI	homosapiens	CAAQPDSSYKLIF
AALSGTSYGKLT	homosapiens	CAALSGTSYGKLTF
AAIYPPGNQFY	homosapiens	CAAIYPPGNQFYF
AYRSPTLYNFNKFY	homosapiens	CAYRSPTLYNFNKFYF
AYSTGTASKLT	homosapiens	CAYSTGTASKLTF
AEIEAGTALI	homosapiens	CAEIEAGTALIF
VVSDLRDNAGNMLT	homosapiens	CVVSDLRDNAGNMLTF
VVSDNGGGSYIPT	homosapiens	CVVSDNGGGSYIPTF
VVSGGGAGGTSYGKLT	homosapiens	CVVSGGGAGGTSYGKLTF
AVSDLDTGNQFY	homosapiens	CAVSDLDTGNQFYF
APDSNYQLI	homosapiens	CAPDSNYQLIF
AVIFQAGNNRKLI	homosapiens	CAVIFQAGNNRKLIF
AVNHRGSTLGRLY	homosapiens	CAVNHRGSTLGRLYF
VVSTNAGKST	homosapiens	CVVSTNAGKSTF
VYSRRDTGRRALT	homosapiens	CVYSRRDTGRRALTF
AVTTDGQKLL	homosapiens	CAVTTDGQKLLF
AEKGNGDARLM	homosapiens	CAEKGNGDARLMF
AMREGGMDSSYKLI	homosapiens	CAMREGGMDSSYKLIF
ALSGGSGGTSYGKLT	homosapiens	CALSGGSGGTSYGKLTF
AAPYNTDKLI	homosapiens	CAAPYNTDKLIF
AVNGDSNYQLI	homosapiens	CAVNGDSNYQLIF
AVFYGGSQGNLI	homosapiens	CAVFYGGSQGNLIF
ARSRGYSTLT	homosapiens	CARSRGYSTLTF
AVSPYNQGGKLI	homosapiens	CAVSPYNQGGKLIF
ILRDLIQGGSEKLV	homosapiens	CILRDLIQGGSEKLVF
AASDNTDKLI	homosapiens	CAASDNTDKLIF
AASEGNKLV	homosapiens	CAASEGNKLVF
GTESPSGAGSYQLT	homosapiens	CGTESPSGAGSYQLTF
VVSAQAGTALI	homosapiens	CVVSAQAGTALIF
AIRAGGTSYGKLT	homosapiens	CAIRAGGTSYGKLTF
ARISGAGSYQLT	homosapiens	CARISGAGSYQLTF
VVNIGNDYKLS	homosapiens	CVVNIGNDYKLSF
AASDTGRRALT	homosapiens	CAASDTGRRALTF
AMRLTDSNYQLI	homosapiens	CAMRLTDSNYQLIF
ATDATGGSYIPT	homosapiens	CATDATGGSYIPTF
ALGELGTGGFKTI	homosapiens	CALGELGTGGFKTIF
AVARNSGNTPLV	homosapiens	CAVARNSGNTPLVF
AFRGSNYQLI	homosapiens	CAFRGSNYQLIF
ISDQTGANNLF	homosapiens	CISDQTGANNLFF
ALLSEGGGADGLT	homosapiens	CALLSEGGGADGLTF
AYRTLAQGGSEKLV	homosapiens	CAYRTLAQGGSEKLVF
ALKGGGGNKLT	homosapiens	CALKGGGGNKLTF
AVGTNQAGTALI	homosapiens	CAVGTNQAGTALIF
AAFNQAGTALI	homosapiens	CAAFNQAGTALIF
AVRDKGGSYIPT	homosapiens	CAVRDKGGSYIPTF
VVIPGGQAGTALI	homosapiens	CVVIPGGQAGTALIF
AVSPFSGGYNKLI	homosapiens	CAVSPFSGGYNKLIF
AAWSNYQLI	homosapiens	CAAWSNYQLIF
ADQKDGQKLL	homosapiens	CADQKDGQKLLF
AMREGGGSNYKLT	homosapiens	CAMREGGGSNYKLTF
AVQAWLTGGGNKLT	homosapiens	CAVQAWLTGGGNKLTF
AAYNQGGKLI	homosapiens	CAAYNQGGKLIF
AVGSETGANNLF	homosapiens	CAVGSETGANNLFF
AVTQNYGAGSYQLT	homosapiens	CAVTQNYGAGSYQLTF
AHAYGNNRLA	homosapiens	CAHAYGNNRLAF
AYAYRNNRLA	homosapiens	CAYAYRNNRLAF
AGRSNTGNQFY	homosapiens	CAGRSNTGNQFYF
AGRTLNDYKLS	homosapiens	CAGRTLNDYKLSF
IALLSQGGSEKLV	homosapiens	CIALLSQGGSEKLVF
ILRGDDKII	homosapiens	CILRGDDKIIF
NRDNNNDMR	homosapiens	CNRDNNNDMRF
AAQRIGAGSYQLT	homosapiens	CAAQRIGAGSYQLTF
AVRNNAGNNRKLI	homosapiens	CAVRNNAGNNRKLIF
AAPRDSGTSYGKLT	homosapiens	CAAPRDSGTSYGKLTF
AATFSNQFY	homosapiens	CAATFSNQFYF
AVKGTDKLI	homosapiens	CAVKGTDKLIF
AGGSGGYNKLI	homosapiens	CAGGSGGYNKLIF
AVRDRDYKLS	homosapiens	CAVRDRDYKLSF
ALHPGNQFY	homosapiens	CALHPGNQFYF
ALWNNARLM	homosapiens	CALWNNARLMF
ATPPFSGGYNKLI	homosapiens	CATPPFSGGYNKLIF
AHLADDKII	homosapiens	CAHLADDKIIF
ATADRGSTLGRLY	homosapiens	CATADRGSTLGRLYF
TAGGTSYGKLT	homosapiens	CTAGGTSYGKLTF
ALSEATGGSYIPT	homosapiens	CALSEATGGSYIPTF
AVRNPLRQAGTALI	homosapiens	CAVRNPLRQAGTALIF
AASLRQSHRFSDGQKLL	homosapiens	CAASLRQSHRFSDGQKLLF
IVSPPYLSDGQKLL	homosapiens	CIVSPPYLSDGQKLLF
AASATGTASKLT	homosapiens	CAASATGTASKLTF
AVGYARLM	homosapiens	CAVGYARLMF
AYRPLNSNYQLI	homosapiens	CAYRPLNSNYQLIF
LVGALSNAGNMLT	homosapiens	CLVGALSNAGNMLTF
AEGEGANNLF	homosapiens	CAEGEGANNLFF
AVKWEDSSYKLI	homosapiens	CAVKWEDSSYKLIF
AVRPANAGNMLT	homosapiens	CAVRPANAGNMLTF
AVREGRRGSYIPT	homosapiens	CAVREGRRGSYIPTF
VVNMGGYSTLT	homosapiens	CVVNMGGYSTLTF
VVQVNRDDKII	homosapiens	CVVQVNRDDKIIF
AWDSGGSGNTGKLI	homosapiens	CAWDSGGSGNTGKLIF
AGVSGGYNKLI	homosapiens	CAGVSGGYNKLIF
AGSDNFNKFY	homosapiens	CAGSDNFNKFYF
AYPKAAGNKLT	homosapiens	CAYPKAAGNKLTF
AVGATTSGTYKYI	homosapiens	CAVGATTSGTYKYIF
AVGYAGGTSYGKLT	homosapiens	CAVGYAGGTSYGKLTF
AASDSNYQLI	homosapiens	CAASDSNYQLIF
AVDIMDSNYQLI	homosapiens	CAVDIMDSNYQLIF
VVIRLNAGNMLT	homosapiens	CVVIRLNAGNMLTF
ARGNSDGQKLL	homosapiens	CARGNSDGQKLLF
AGEDDKII	homosapiens	CAGEDDKIIF
AGNTNAGKST	homosapiens	CAGNTNAGKSTF
AASSRSNSGYALN	homosapiens	CAASSRSNSGYALNF
ATPGGSYIPT	homosapiens	CATPGGSYIPTF
AVRDAGGSYIPT	homosapiens	CAVRDAGGSYIPTF
AFMKTRPSTGTASKLT	homosapiens	CAFMKTRPSTGTASKLTF
AVNARPARQLT	homosapiens	CAVNARPARQLTF
AMSGSARQLT	homosapiens	CAMSGSARQLTF
AGLLVDSNYQLI	homosapiens	CAGLLVDSNYQLIF
AVDEGGGADGLT	homosapiens	CAVDEGGGADGLTF
AGQGNQFY	homosapiens	CAGQGNQFYF
AVRDRGSTLGRLY	homosapiens	CAVRDRGSTLGRLYF
AMKGWTGTALI	homosapiens	CAMKGWTGTALIF
AVRSSNDYKLS	homosapiens	CAVRSSNDYKLSF
AVRLENARLM	homosapiens	CAVRLENARLMF
AMSTGGFKTI	homosapiens	CAMSTGGFKTIF
VVNNNNARLM	homosapiens	CVVNNNNARLMF
VVNWAPSGYALN	homosapiens	CVVNWAPSGYALNF
AVLSDSWGKLQ	homosapiens	CAVLSDSWGKLQF
ATVDNYGQNFV	homosapiens	CATVDNYGQNFVF
AVEDAGKST	homosapiens	CAVEDAGKSTF
AVYPGNSGYSTLT	homosapiens	CAVYPGNSGYSTLTF
AVQPTDDQTGANNLF	homosapiens	CAVQPTDDQTGANNLFF
AVRMIKAAGNKLT	homosapiens	CAVRMIKAAGNKLTF
AVRQYSSASKII	homosapiens	CAVRQYSSASKIIF
ICRSGTYKYI	homosapiens	CICRSGTYKYIF
ALTGAGSYQLT	homosapiens	CALTGAGSYQLTF
GTVDSWGKLQ	homosapiens	CGTVDSWGKLQF
APAGGNNARLM	homosapiens	CAPAGGNNARLMF
AMREVVGDSSYKLI	homosapiens	CAMREVVGDSSYKLIF
AMRGTLFGNEKLT	homosapiens	CAMRGTLFGNEKLTF
AMRGWETSGSRLT	homosapiens	CAMRGWETSGSRLTF
AVKGNNARLM	homosapiens	CAVKGNNARLMF
AVSGGSYIPT	homosapiens	CAVSGGSYIPTF
ALFTGGGNKLT	homosapiens	CALFTGGGNKLTF
AMSPAWHSTLT	homosapiens	CAMSPAWHSTLTF
APHNNAGNMLT	homosapiens	CAPHNNAGNMLTF
ILRFPPPGYGNKLV	homosapiens	CILRFPPPGYGNKLVF
AYPNSGNTPLV	homosapiens	CAYPNSGNTPLVF
AANQRGARLM	homosapiens	CAANQRGARLMF
ASYTNAGKST	homosapiens	CASYTNAGKSTF
AMREYQAGTALI	homosapiens	CAMREYQAGTALIF
AAYGQNFV	homosapiens	CAAYGQNFVF
AVQGNTGFQKLV	homosapiens	CAVQGNTGFQKLVF
AVDTGRRALT	homosapiens	CAVDTGRRALTF
APHNNFGNEKLT	homosapiens	CAPHNNFGNEKLTF
AFLAGNFNKFY	homosapiens	CAFLAGNFNKFYF
AVGHNTDKLI	homosapiens	CAVGHNTDKLIF
ARTNQAGTALI	homosapiens	CARTNQAGTALIF
APRLSSGSARQLT	homosapiens	CAPRLSSGSARQLTF
AVLYNFNKFY	homosapiens	CAVLYNFNKFYF
VVSRSNDYKLS	homosapiens	CVVSRSNDYKLSF
VVTRGAYNTDKLI	homosapiens	CVVTRGAYNTDKLIF
ADLRRALT	homosapiens	CADLRRALTF
AMSYNQGGKLI	homosapiens	CAMSYNQGGKLIF
AGYSSNTGKLI	homosapiens	CAGYSSNTGKLIF
AYHSQAGTALI	homosapiens	CAYHSQAGTALIF
AAINDMR	homosapiens	CAAINDMRF
AASPNTGNQFY	homosapiens	CAASPNTGNQFYF
AVKNGGYQKVT	homosapiens	CAVKNGGYQKVTF
VVNSFSGGYNKLI	homosapiens	CVVNSFSGGYNKLIF
AENSRSNDYKLS	homosapiens	CAENSRSNDYKLSF
ALSGSGTYKYI	homosapiens	CALSGSGTYKYIF
AVRPYNAGGTSYGKLT	homosapiens	CAVRPYNAGGTSYGKLTF
AGSIYNQGGKLI	homosapiens	CAGSIYNQGGKLIF
AAMSGSARQLT	homosapiens	CAAMSGSARQLTF
AASVTGANNLF	homosapiens	CAASVTGANNLFF
ARQGAQKLV	homosapiens	CARQGAQKLVF
ALNGRSQGNLI	homosapiens	CALNGRSQGNLIF
VVFPGAFNAGNNRKLI	homosapiens	CVVFPGAFNAGNNRKLIF
VVKLGNTGKLI	homosapiens	CVVKLGNTGKLIF
AAYSGYSTLT	homosapiens	CAAYSGYSTLTF
AQASGGSYIPT	homosapiens	CAQASGGSYIPTF
AGTTTGTASKLT	homosapiens	CAGTTTGTASKLTF
AVINSGYSTLT	homosapiens	CAVINSGYSTLTF
AVNSGGYNKLI	homosapiens	CAVNSGGYNKLIF
AMSPYNQAGTALI	homosapiens	CAMSPYNQAGTALIF
AMSYNAGNNRKLI	homosapiens	CAMSYNAGNNRKLIF
AASRPQAGTALI	homosapiens	CAASRPQAGTALIF
ATDAYTNQAGTALI	homosapiens	CATDAYTNQAGTALIF
ALRGTGRRALT	homosapiens	CALRGTGRRALTF
ASSNAGGTSYGKLT	homosapiens	CASSNAGGTSYGKLTF
AYRSPVTGANSKLT	homosapiens	CAYRSPVTGANSKLTF
AVDMDSTRDDKII	homosapiens	CAVDMDSTRDDKIIF
AFAHGSSNTGKLI	homosapiens	CAFAHGSSNTGKLIF
VVDPGGSYIPT	homosapiens	CVVDPGGSYIPTF
AMSLTSWGKLQ	homosapiens	CAMSLTSWGKLQF
AQWDNYGQNFV	homosapiens	CAQWDNYGQNFVF
ALSISSGSARQLT	homosapiens	CALSISSGSARQLTF
ILPNAGNNRKLI	homosapiens	CILPNAGNNRKLIF
AASNSGYALN	homosapiens	CAASNSGYALNF
FTGTASKLT	homosapiens	CFTGTASKLTF
AYAVPFNRDDKII	homosapiens	CAYAVPFNRDDKIIF
AEAVGGSYIPT	homosapiens	CAEAVGGSYIPTF
AVLIYNTDKLI	homosapiens	CAVLIYNTDKLIF
VVSDVNGGSQGNLI	homosapiens	CVVSDVNGGSQGNLIF
AMSDYKLS	homosapiens	CAMSDYKLSF
AMRELTNAGGTSYGKLT	homosapiens	CAMRELTNAGGTSYGKLTF
AAREDSGAGSYQLT	homosapiens	CAAREDSGAGSYQLTF
VVTFYGNNRLA	homosapiens	CVVTFYGNNRLAF
VVNKDRGSTLGRLY	homosapiens	CVVNKDRGSTLGRLYF
AVNTGFQKLV	homosapiens	CAVNTGFQKLVF
ALGEILFAGGTSYGKLT	homosapiens	CALGEILFAGGTSYGKLTF
ALGELGGSYIPT	homosapiens	CALGELGGSYIPTF
AANKAAGNKLT	homosapiens	CAANKAAGNKLTF
AGAGGGNKLT	homosapiens	CAGAGGGNKLTF
AGYMDSNYQLI	homosapiens	CAGYMDSNYQLIF
AVDNFGNEKLT	homosapiens	CAVDNFGNEKLTF
AAQTGANNLF	homosapiens	CAAQTGANNLFF
AASLNTGGFKTI	homosapiens	CAASLNTGGFKTIF
AVRDNNARLM	homosapiens	CAVRDNNARLMF
AVRDGNNRLA	homosapiens	CAVRDGNNRLAF
AASPPLGTGNQFY	homosapiens	CAASPPLGTGNQFYF
ALSEESNFGNEKLT	homosapiens	CALSEESNFGNEKLTF
AVQAGGSQGNLI	homosapiens	CAVQAGGSQGNLIF
AVQDNQGGKLI	homosapiens	CAVQDNQGGKLIF
AVHDDKLI	homosapiens	CAVHDDKLIF
AVPQTGANNLF	homosapiens	CAVPQTGANNLFF
AGRTPGGATNKLI	homosapiens	CAGRTPGGATNKLIF
AHGGTSYGKLT	homosapiens	CAHGGTSYGKLTF
APPGDRGSTLGRLY	homosapiens	CAPPGDRGSTLGRLYF
AMSTGGGNKLT	homosapiens	CAMSTGGGNKLTF
VSFGGKLQ	homosapiens	CVSFGGKLQF
VVMMTGNQFY	homosapiens	CVVMMTGNQFYF
ALLRTDSWGKLQ	homosapiens	CALLRTDSWGKLQF
AMPLNDYKLS	homosapiens	CAMPLNDYKLSF
AASNGYKLS	homosapiens	CAASNGYKLSF
DGGNKLT	homosapiens	CDGGNKLTF
AENRNGAYGQNFV	homosapiens	CAENRNGAYGQNFVF
AGASPRRSGGGADGLT	homosapiens	CAGASPRRSGGGADGLTF
AVRTNQAGTALI	homosapiens	CAVRTNQAGTALIF
AGDFGNQFY	homosapiens	CAGDFGNQFYF
AYDTGANSKLT	homosapiens	CAYDTGANSKLTF
ALSFAGGYQKVT	homosapiens	CALSFAGGYQKVTF
VVNMPPGTASKLT	homosapiens	CVVNMPPGTASKLTF
APARETGGGADGLT	homosapiens	CAPARETGGGADGLTF
ATDNGNKLV	homosapiens	CATDNGNKLVF
AYRSVNYGQNFV	homosapiens	CAYRSVNYGQNFVF
AAPLGSRLT	homosapiens	CAAPLGSRLTF
AERARRDDKII	homosapiens	CAERARRDDKIIF
VVNGGLFSGGYNKLI	homosapiens	CVVNGGLFSGGYNKLIF
VVNRIRGSTLGRLY	homosapiens	CVVNRIRGSTLGRLYF
VVNRQPGGSYIPT	homosapiens	CVVNRQPGGSYIPTF
AMLNSGGYQKVT	homosapiens	CAMLNSGGYQKVTF
AMSGDNQGGKLI	homosapiens	CAMSGDNQGGKLIF
AAIYSGGYNKLI	homosapiens	CAAIYSGGYNKLIF
ALEEGNYGGSQGNLI	homosapiens	CALEEGNYGGSQGNLIF
ALSEAINQAGTALI	homosapiens	CALSEAINQAGTALIF
AVQPTDSWGKLQ	homosapiens	CAVQPTDSWGKLQF
AVRTFSGGYNKLI	homosapiens	CAVRTFSGGYNKLIF
AVAGDSSYKLI	homosapiens	CAVAGDSSYKLIF
AANGDSWGKLQ	homosapiens	CAANGDSWGKLQF
IVRVLAGNTGKLI	homosapiens	CIVRVLAGNTGKLIF
AGASNTGNQFY	homosapiens	CAGASNTGNQFYF
AGRPLSGGYNKLI	homosapiens	CAGRPLSGGYNKLIF
LVEEFSGGYNKLI	homosapiens	CLVEEFSGGYNKLIF
AVGAREDSSYKLI	homosapiens	CAVGAREDSSYKLIF
ALGDLTSGTYKYI	homosapiens	CALGDLTSGTYKYIF
AEIPYNQGGKLI	homosapiens	CAEIPYNQGGKLIF
VVNRSGGYNKLI	homosapiens	CVVNRSGGYNKLIF
ALTPSNTGKLI	homosapiens	CALTPSNTGKLIF
AMSDSNTGKLI	homosapiens	CAMSDSNTGKLIF
AEKNKNRLA	homosapiens	CAEKNKNRLAF
ATDETGANNLF	homosapiens	CATDETGANNLFF
AVQTLSDGQKLL	homosapiens	CAVQTLSDGQKLLF
ALLGMDSNYQLI	homosapiens	CALLGMDSNYQLIF
ILDQTGANNLF	homosapiens	CILDQTGANNLFF
ILPRSQGGSEKLV	homosapiens	CILPRSQGGSEKLVF
AGASAAGNKLT	homosapiens	CAGASAAGNKLTF
AGDPENNAGNMLT	homosapiens	CAGDPENNAGNMLTF
AANSGNTPLV	homosapiens	CAANSGNTPLVF
ALTGTASKLT	homosapiens	CALTGTASKLTF
AVGPHNRDDKII	homosapiens	CAVGPHNRDDKIIF
AETPRVDI	homosapiens	CAETPRVDIF
AVNPTGNQFY	homosapiens	CAVNPTGNQFYF
AARIKAAGNKLT	homosapiens	CAARIKAAGNKLTF
AATPLLTGGFKTI	homosapiens	CAATPLLTGGFKTIF
AESNWYGGSQGNLI	homosapiens	CAESNWYGGSQGNLIF
AVPASGGSYIPT	homosapiens	CAVPASGGSYIPTF
AVQENTGFQKLV	homosapiens	CAVQENTGFQKLVF
AVERLGSNYKLT	homosapiens	CAVERLGSNYKLTF
ASEGYGQNFV	homosapiens	CASEGYGQNFVF
GTYNTDKLI	homosapiens	CGTYNTDKLIF
AMRPTGGFKTI	homosapiens	CAMRPTGGFKTIF
AARWTGFQKLV	homosapiens	CAARWTGFQKLVF
AASINQAGTALI	homosapiens	CAASINQAGTALIF
AEIYFNARLM	homosapiens	CAEIYFNARLMF
AETNQAGTALI	homosapiens	CAETNQAGTALIF
AMRPYYGNNRLA	homosapiens	CAMRPYYGNNRLAF
ALITWGAGGTSYGKLT	homosapiens	CALITWGAGGTSYGKLTF
ALSEPGGGGYNKLI	homosapiens	CALSEPGGGGYNKLIF
ADLNRDDKII	homosapiens	CADLNRDDKIIF
IVRFYDARLM	homosapiens	CIVRFYDARLMF
AGAPIIQGAQKLV	homosapiens	CAGAPIIQGAQKLVF
LVGIFSGGYNKLI	homosapiens	CLVGIFSGGYNKLIF
AVNRGGKST	homosapiens	CAVNRGGKSTF
AGYGNKLV	homosapiens	CAGYGNKLVF
ALSDWNSGGSNYKLT	homosapiens	CALSDWNSGGSNYKLTF
VVDFTGTASKLT	homosapiens	CVVDFTGTASKLTF
AAPNNAGNMLT	homosapiens	CAAPNNAGNMLTF
VVNMEAGGSYIPT	homosapiens	CVVNMEAGGSYIPTF
AVRVRAGNNRKLI	homosapiens	CAVRVRAGNNRKLIF
APRGGGQKLL	homosapiens	CAPRGGGQKLLF
ATAYVDSSYKLI	homosapiens	CATAYVDSSYKLIF
ALSESEGSTLGRLY	homosapiens	CALSESEGSTLGRLYF
AVRLEGGGADGLT	homosapiens	CAVRLEGGGADGLTF
ASKSGYSTLT	homosapiens	CASKSGYSTLTF
AASDGGSGGGADGLT	homosapiens	CAASDGGSGGGADGLTF
ADFTGGGNKLT	homosapiens	CADFTGGGNKLTF
AENAGNNRKLI	homosapiens	CAENAGNNRKLIF
VVIDRGSTLGRLY	homosapiens	CVVIDRGSTLGRLYF
AVKTDSNYQLI	homosapiens	CAVKTDSNYQLIF
VVNGGDSSYKLI	homosapiens	CVVNGGDSSYKLIF
AARTFGGADGLT	homosapiens	CAARTFGGADGLTF
ATDPDSNYQLI	homosapiens	CATDPDSNYQLIF
ALSDAIFSDGQKLL	homosapiens	CALSDAIFSDGQKLLF
AVQAWTSGSARQLT	homosapiens	CAVQAWTSGSARQLTF
AVGQNFV	homosapiens	CAVGQNFVF
AVRDNYGQNFV	homosapiens	CAVRDNYGQNFVF
AGGARGKLQ	homosapiens	CAGGARGKLQF
AASRMDSNYQLI	homosapiens	CAASRMDSNYQLIF
AFMNYEGGADGLT	homosapiens	CAFMNYEGGADGLTF
VAYNTDKLI	homosapiens	CVAYNTDKLIF
AVRDYKLS	homosapiens	CAVRDYKLSF
AASSSGAGSYQLT	homosapiens	CAASSSGAGSYQLTF
ATGSEDMR	homosapiens	CATGSEDMRF
AVRVYSSASKII	homosapiens	CAVRVYSSASKIIF
AFDAGQKLL	homosapiens	CAFDAGQKLLF
AVVDAGGTSYGKLT	homosapiens	CAVVDAGGTSYGKLTF
AGGLGGYQKVT	homosapiens	CAGGLGGYQKVTF
AGSVSNYQLI	homosapiens	CAGSVSNYQLIF
AGDTTSGTYKYI	homosapiens	CAGDTTSGTYKYIF
AFEGPNFGNEKLT	homosapiens	CAFEGPNFGNEKLTF
AFRLRSGATNKLI	homosapiens	CAFRLRSGATNKLIF
AYRSSNNDMR	homosapiens	CAYRSSNNDMRF
LVVYTGGFKTI	homosapiens	CLVVYTGGFKTIF
AAYSSASKII	homosapiens	CAAYSSASKIIF
AVVYNTDKLI	homosapiens	CAVVYNTDKLIF
AASEGKLI	homosapiens	CAASEGKLIF
AETLTYNTDKLI	homosapiens	CAETLTYNTDKLIF
ALFYGNNRLA	homosapiens	CALFYGNNRLAF
AARSNDYKLS	homosapiens	CAARSNDYKLSF
IVRADTGTASKLT	homosapiens	CIVRADTGTASKLTF
AGQANAGNNRKLI	homosapiens	CAGQANAGNNRKLIF
AGQIYSGAGSYQLT	homosapiens	CAGQIYSGAGSYQLTF
AFPYGGSQGNLI	homosapiens	CAFPYGGSQGNLIF
AYPDPGAQKLV	homosapiens	CAYPDPGAQKLVF
VVRGIASGGYNKLI	homosapiens	CVVRGIASGGYNKLIF
ALSPYSYNTDKLI	homosapiens	CALSPYSYNTDKLIF
VVNPNFQKLV	homosapiens	CVVNPNFQKLVF
AMSAYTGRRALT	homosapiens	CAMSAYTGRRALTF
AAHILTGGGNKLT	homosapiens	CAAHILTGGGNKLTF
AAKYNFNKFY	homosapiens	CAAKYNFNKFYF
AGSGNTPLV	homosapiens	CAGSGNTPLVF
AVDNYGQNFV	homosapiens	CAVDNYGQNFVF
AARDARLM	homosapiens	CAARDARLMF
AFMKHGDSSNTGKLI	homosapiens	CAFMKHGDSSNTGKLIF
AYRSASGGWGGFKTI	homosapiens	CAYRSASGGWGGFKTIF
LAILNTDKLI	homosapiens	CLAILNTDKLIF
LVGEEKLV	homosapiens	CLVGEEKLVF
AERELTGGGNKLT	homosapiens	CAERELTGGGNKLTF
ALPSGGSYIPT	homosapiens	CALPSGGSYIPTF
VVVKTSYDKVI	homosapiens	CVVVKTSYDKVIF
AVSEHSSASKII	homosapiens	CAVSEHSSASKIIF
IVRVALTGFQKLV	homosapiens	CIVRVALTGFQKLVF
AETRRSDYKLS	homosapiens	CAETRRSDYKLSF
AVGAFNGNKLV	homosapiens	CAVGAFNGNKLVF
AVSDPYNQGGKLI	homosapiens	CAVSDPYNQGGKLIF
ALYPGIQGAQKLV	homosapiens	CALYPGIQGAQKLVF
ATSSGGYNKLI	homosapiens	CATSSGGYNKLIF
ASSTTSGTYKYI	homosapiens	CASSTTSGTYKYIF
AMTASGTYKYI	homosapiens	CAMTASGTYKYIF
ATVTNAGKST	homosapiens	CATVTNAGKSTF
ALGDFTGNQFY	homosapiens	CALGDFTGNQFYF
AVERGTGGFKTI	homosapiens	CAVERGTGGFKTIF
HNTGGTSYGKLT	homosapiens	CHNTGGTSYGKLTF
AVGRLNNNARLM	homosapiens	CAVGRLNNNARLMF
AVGTTSGTYKYI	homosapiens	CAVGTTSGTYKYIF
AVLETQGGKLI	homosapiens	CAVLETQGGKLIF
AVKKAAGNKLT	homosapiens	CAVKKAAGNKLTF
APLTYGNNRLA	homosapiens	CAPLTYGNNRLAF
AVKNSNYQLI	homosapiens	CAVKNSNYQLIF
VVNWYLER	homosapiens	CVVNWYLERF
AESIGKLI	homosapiens	CAESIGKLIF
AESYDNYGQNFV	homosapiens	CAESYDNYGQNFVF
ILRGGAYKYI	homosapiens	CILRGGAYKYIF
AGEGDDKII	homosapiens	CAGEGDDKIIF
ASYAGNNRKLI	homosapiens	CASYAGNNRKLIF
AVGYGSGYSTLT	homosapiens	CAVGYGSGYSTLTF
AVRDIEGSYIPT	homosapiens	CAVRDIEGSYIPTF
VVGNNNARLM	homosapiens	CVVGNNNARLMF
VVNKLEYGNKLV	homosapiens	CVVNKLEYGNKLVF
AAQGPLSDGQKLL	homosapiens	CAAQGPLSDGQKLLF
AVGYSGYSTLT	homosapiens	CAVGYSGYSTLTF
AVNIRPGGSWGKLQ	homosapiens	CAVNIRPGGSWGKLQF
AVNLEYGNKLV	homosapiens	CAVNLEYGNKLVF
ASQGYGQNFV	homosapiens	CASQGYGQNFVF
AAGEGNKLV	homosapiens	CAAGEGNKLVF
AASIAEGGADGLT	homosapiens	CAASIAEGGADGLTF
AASQQRQLT	homosapiens	CAASQQRQLTF
ASGEGNKLV	homosapiens	CASGEGNKLVF
AEISNAGNMLT	homosapiens	CAEISNAGNMLTF
AMGVTGGGNKLT	homosapiens	CAMGVTGGGNKLTF
AMKHNYGQNFV	homosapiens	CAMKHNYGQNFVF
ATDAAVGETSGSRLT	homosapiens	CATDAAVGETSGSRLTF
ALGNRDDKII	homosapiens	CALGNRDDKIIF
ALSENHDYKLS	homosapiens	CALSENHDYKLSF
ALSEVDSNYQLI	homosapiens	CALSEVDSNYQLIF
AVQASIRQNFV	homosapiens	CAVQASIRQNFVF
AALLGAGGTSYGKLT	homosapiens	CAALLGAGGTSYGKLTF
AGPLRKLT	homosapiens	CAGPLRKLTF
ASYYGGATNKLI	homosapiens	CASYYGGATNKLIF
AVRGDGGATNKLI	homosapiens	CAVRGDGGATNKLIF
AVRHPGNNRKLI	homosapiens	CAVRHPGNNRKLIF
AVCMNRDDKII	homosapiens	CAVCMNRDDKIIF
ASRGGGGADGLT	homosapiens	CASRGGGGADGLTF
IVRVAGYSTLT	homosapiens	CIVRVAGYSTLTF
ILRQAGTALI	homosapiens	CILRQAGTALIF
ILRVGGQNFV	homosapiens	CILRVGGQNFVF
AAHGNQGGKLI	homosapiens	CAAHGNQGGKLIF
AASSSGGTSYGKLT	homosapiens	CAASSSGGTSYGKLTF
AGNFGNEKLT	homosapiens	CAGNFGNEKLTF
AVSFGNEKLT	homosapiens	CAVSFGNEKLTF
AVRADSWGKLQ	homosapiens	CAVRADSWGKLQF
AVRDANSGNTPLV	homosapiens	CAVRDANSGNTPLVF
AVSSPSGGSYIPT	homosapiens	CAVSSPSGGSYIPTF
AVEASGAGNNRKLI	homosapiens	CAVEASGAGNNRKLIF
AVSPPLHSGGGADGLT	homosapiens	CAVSPPLHSGGGADGLTF
AFTRGYGNKLV	homosapiens	CAFTRGYGNKLVF
AFMEGDSNYQLI	homosapiens	CAFMEGDSNYQLIF
AYRRGGATNKLI	homosapiens	CAYRRGGATNKLIF
AVAGQAGTALI	homosapiens	CAVAGQAGTALIF
LVGDKGAGNMLT	homosapiens	CLVGDKGAGNMLTF
ADQTGANNLF	homosapiens	CADQTGANNLFF
AEDTGGYNKLI	homosapiens	CAEDTGGYNKLIF
AVREAGGGNKLT	homosapiens	CAVREAGGGNKLTF
AVVASGGGADGLT	homosapiens	CAVVASGGGADGLTF
AVVFTGGGNKLT	homosapiens	CAVVFTGGGNKLTF
ALSESVSSGSARQLT	homosapiens	CALSESVSSGSARQLTF
VVSARNSGGGADGLT	homosapiens	CVVSARNSGGGADGLTF
AATDSNYQLI	homosapiens	CAATDSNYQLIF
AVDDSNYQLI	homosapiens	CAVDDSNYQLIF
AVRAPSGGSYIPT	homosapiens	CAVRAPSGGSYIPTF
AVRDQDYQLI	homosapiens	CAVRDQDYQLIF
AVRDRNNAGNMLT	homosapiens	CAVRDRNNAGNMLTF
VPMDSNYQLI	homosapiens	CVPMDSNYQLIF
VVIASNSGYALN	homosapiens	CVVIASNSGYALNF
VVNGKDSSYKLI	homosapiens	CVVNGKDSSYKLIF
VVNTGMDSNYQLI	homosapiens	CVVNTGMDSNYQLIF
VVSHSSGSARQLT	homosapiens	CVVSHSSGSARQLTF
AAPSGSARQLT	homosapiens	CAAPSGSARQLTF
AILGADSWGKLQ	homosapiens	CAILGADSWGKLQF
AMSAYGGGGADGLT	homosapiens	CAMSAYGGGGADGLTF
AMSGGADSWGKLQ	homosapiens	CAMSGGADSWGKLQF
AMSLSNFGNEKLT	homosapiens	CAMSLSNFGNEKLTF
ASGSSNTGKLI	homosapiens	CASGSSNTGKLIF
AAGFLSGGYNKLI	homosapiens	CAAGFLSGGYNKLIF
AAIYSGGGADGLT	homosapiens	CAAIYSGGGADGLTF
AARASGGSYIPT	homosapiens	CAARASGGSYIPTF
AASGISNFGNEKLT	homosapiens	CAASGISNFGNEKLTF
AASIGGQNFV	homosapiens	CAASIGGQNFVF
AATYSGGGADGLT	homosapiens	CAATYSGGGADGLTF
AEEQGDSNYQLI	homosapiens	CAEEQGDSNYQLIF
AENGAGGYNKLI	homosapiens	CAENGAGGYNKLIF
AENKETSGSRLT	homosapiens	CAENKETSGSRLTF
AMKALSMDSSYKLI	homosapiens	CAMKALSMDSSYKLIF
AMRALSMDSSYKLI	homosapiens	CAMRALSMDSSYKLIF
AMREGEDSSYKLI	homosapiens	CAMREGEDSSYKLIF
AMRPGFGNEKLT	homosapiens	CAMRPGFGNEKLTF
ALCQVGGSYIPT	homosapiens	CALCQVGGSYIPTF
ALREGTGKLI	homosapiens	CALREGTGKLIF
ASPKGGSYIPT	homosapiens	CASPKGGSYIPTF
ATAALGSSNTGKLI	homosapiens	CATAALGSSNTGKLIF
ATEDDKII	homosapiens	CATEDDKIIF
ATGANSKLT	homosapiens	CATGANSKLTF
ALRGEDSNYQLI	homosapiens	CALRGEDSNYQLIF
ALRGGGANSKLT	homosapiens	CALRGGGANSKLTF
ALRKMDSNYKLI	homosapiens	CALRKMDSNYKLIF
ALSEAGDDKII	homosapiens	CALSEAGDDKIIF
ALSELDYGQNFV	homosapiens	CALSELDYGQNFVF
ALSESPTGANNLF	homosapiens	CALSESPTGANNLFF
ALSEWEYGNKLV	homosapiens	CALSEWEYGNKLVF
ALSPGTASKLT	homosapiens	CALSPGTASKLTF
ARATYDKII	homosapiens	CARATYDKIIF
ARGSGGGADGLT	homosapiens	CARGSGGGADGLTF
AVRPPYMDSNYQLI	homosapiens	CAVRPPYMDSNYQLIF
AAGGDSNYQLI	homosapiens	CAAGGDSNYQLIF
AVDDNNAGNMLT	homosapiens	CAVDDNNAGNMLTF
AVDRDDKII	homosapiens	CAVDRDDKIIF
AVFTGANSKLT	homosapiens	CAVFTGANSKLTF
AVKSQTGANNLF	homosapiens	CAVKSQTGANNLFF
AVRPGNAGNMLT	homosapiens	CAVRPGNAGNMLTF
AVELIWGGNTGKLI	homosapiens	CAVELIWGGNTGKLIF
AVVVAYGQNFV	homosapiens	CAVVVAYGQNFVF
AAPTDSWGKLQ	homosapiens	CAAPTDSWGKLQF
AVPNTGKLI	homosapiens	CAVPNTGKLIF
AFPSSGTYKYI	homosapiens	CAFPSSGTYKYIF
ALPITGANNLF	homosapiens	CALPITGANNLFF
ASPMDSNYKLI	homosapiens	CASPMDSNYKLIF
AGGSNTGKLI	homosapiens	CAGGSNTGKLIF
AGHHNAGNMLT	homosapiens	CAGHHNAGNMLTF
AGRGDDKII	homosapiens	CAGRGDDKIIF
AGVPGGADGLT	homosapiens	CAGVPGGADGLTF
IGEGGGADGLT	homosapiens	CIGEGGGADGLTF
IVRVAPGGGADGLT	homosapiens	CIVRVAPGGGADGLTF
AGADNAGNMLT	homosapiens	CAGADNAGNMLTF
AGAPITGANNLF	homosapiens	CAGAPITGANNLFF
AGASNTGKLI	homosapiens	CAGASNTGKLIF
AGEGRADSNYQLI	homosapiens	CAGEGRADSNYQLIF
AGGKGDSNYQLI	homosapiens	CAGGKGDSNYQLIF
AAILIGKLI	homosapiens	CAAILIGKLIF
AASAGPSNTGKLI	homosapiens	CAASAGPSNTGKLIF
AASARETSGSRLT	homosapiens	CAASARETSGSRLTF
AASAVMDSNYQLI	homosapiens	CAASAVMDSNYQLIF
AASDQGGANSKLT	homosapiens	CAASDQGGANSKLTF
AASEKEAGTASKLT	homosapiens	CAASEKEAGTASKLTF
AATAGGQKLL	homosapiens	CAATAGGQKLLF
AEADDKII	homosapiens	CAEADDKIIF
AVSGGGADGLT	homosapiens	CAVSGGGADGLTF
AVRDVGDSNYQLI	homosapiens	CAVRDVGDSNYQLIF
GTENPPGSSNTGKLI	homosapiens	CGTENPPGSSNTGKLIF
AGRDNYGQNFV	homosapiens	CAGRDNYGQNFVF
AGRPDSGTYKYI	homosapiens	CAGRPDSGTYKYIF
AFSFGSDSRLT	homosapiens	CAFSFGSDSRLTF
AYGDTGNQFY	homosapiens	CAYGDTGNQFYF
AYNAGNMLT	homosapiens	CAYNAGNMLTF
AYRSAAGANSKLT	homosapiens	CAYRSAAGANSKLTF
AYRSGNSGYALN	homosapiens	CAYRSGNSGYALNF
AYRSLYGQNFV	homosapiens	CAYRSLYGQNFVF
ARNTGKLI	homosapiens	CARNTGKLIF
AVPPSGGGADGLT	homosapiens	CAVPPSGGGADGLTF
AVRAQETSGSRLT	homosapiens	CAVRAQETSGSRLTF
AESILDYGQNFV	homosapiens	CAESILDYGQNFVF
AESISSNTGKLI	homosapiens	CAESISSNTGKLIF
AESMNSGYALN	homosapiens	CAESMNSGYALNF
AETVNSGNTPLV	homosapiens	CAETVNSGNTPLVF
AVQQGGSYIPT	homosapiens	CAVQQGGSYIPTF
ALDLPWGGNTPLV	homosapiens	CALDLPWGGNTPLVF
AVNALGSGYALN	homosapiens	CAVNALGSGYALNF
AVGAFMEYGNKLV	homosapiens	CAVGAFMEYGNKLVF
ALRQTGANNLF	homosapiens	CALRQTGANNLFF
ALKTRTTDSWGKLQ	homosapiens	CALKTRTTDSWGKLQF
ALSDPPPYTGANSKLT	homosapiens	CALSDPPPYTGANSKLTF
ALSESGGQKLL	homosapiens	CALSESGGQKLLF
ILSDNYGQNFV	homosapiens	CILSDNYGQNFVF
AVLMDSSYKLI	homosapiens	CAVLMDSSYKLIF
AFSLGDDKII	homosapiens	CAFSLGDDKIIF
AMSTEDSSYKLI	homosapiens	CAMSTEDSSYKLIF
AASYDTGNQFY	homosapiens	CAASYDTGNQFYF
AENQRTGGQNFV	homosapiens	CAENQRTGGQNFVF
ATDKGNRDDKII	homosapiens	CATDKGNRDDKIIF
ALPVRTGANNLF	homosapiens	CALPVRTGANNLFF
ALSATDTGFQKLV	homosapiens	CALSATDTGFQKLVF
AVLGGANNLF	homosapiens	CAVLGGANNLFF
AVQGGNMLT	homosapiens	CAVQGGNMLTF
AVRPDAGGTSYGKLT	homosapiens	CAVRPDAGGTSYGKLTF
AFMGYGGSQGNLI	homosapiens	CAFMGYGGSQGNLIF
ILRDVLRKLI	homosapiens	CILRDVLRKLIF
AGAAGGGADGLT	homosapiens	CAGAAGGGADGLTF
AGVSTNAGKST	homosapiens	CAGVSTNAGKSTF
LVGAQPLNTGFQKLV	homosapiens	CLVGAQPLNTGFQKLVF
AACQGGSEKLV	homosapiens	CAACQGGSEKLVF
AVGGGSNYKLT	homosapiens	CAVGGGSNYKLTF
AVGTSGTYKYI	homosapiens	CAVGTSGTYKYIF
AVGLDYGGSQGNLI	homosapiens	CAVGLDYGGSQGNLIF
AVRDGDSNYQLI	homosapiens	CAVRDGDSNYQLIF
VVFVGGSYIPT	homosapiens	CVVFVGGSYIPTF
VVNSGGWGKLQ	homosapiens	CVVNSGGWGKLQF
ARRGSTLGRLY	homosapiens	CARRGSTLGRLYF
APGGDSWGKLQ	homosapiens	CAPGGDSWGKLQF
ATDSSGYSTLT	homosapiens	CATDSSGYSTLTF
ATVPMDSSYKLI	homosapiens	CATVPMDSSYKLIF
ALGELNYGQNFV	homosapiens	CALGELNYGQNFVF
ALIPLSGGYNKLI	homosapiens	CALIPLSGGYNKLIF
ALSEAEDAGNMLT	homosapiens	CALSEAEDAGNMLTF
ALTLPQTGANNLF	homosapiens	CALTLPQTGANNLFF
AVPDNYGQNFV	homosapiens	CAVPDNYGQNFVF
AVPGGGADGLT	homosapiens	CAVPGGGADGLTF
AAPNYGGATNKLI	homosapiens	CAAPNYGGATNKLIF
AVGQDFV	homosapiens	CAVGQDFVF
AVLQTGANSKLT	homosapiens	CAVLQTGANSKLTF
IVRVAENSGYALN	homosapiens	CIVRVAENSGYALNF
ILRDLNSNSGYALN	homosapiens	CILRDLNSNSGYALNF
AASDRDDKII	homosapiens	CAASDRDDKIIF
AASSSGSARQLT	homosapiens	CAASSSGSARQLTF
AATEEEYGNKLV	homosapiens	CAATEEEYGNKLVF
AGLDNYGQNFV	homosapiens	CAGLDNYGQNFVF
VVSADDYKLS	homosapiens	CVVSADDYKLSF
AVIPAGNKLT	homosapiens	CAVIPAGNKLTF
VVNKAAGNKLT	homosapiens	CVVNKAAGNKLTF
VVNRKYSSASKII	homosapiens	CVVNRKYSSASKIIF
VVVITIQKLV	homosapiens	CVVVITIQKLVF
AARAGNMLT	homosapiens	CAARAGNMLTF
AVLGGSQGNLI	homosapiens	CAVLGGSQGNLIF
AMRDNPGGTSYGKLT	homosapiens	CAMRDNPGGTSYGKLTF
ATDADRGSTLGRLY	homosapiens	CATDADRGSTLGRLYF
AVIAGGTSYGKLT	homosapiens	CAVIAGGTSYGKLTF
AASNRSWDSGGGNKLT	homosapiens	CAASNRSWDSGGGNKLTF
IVRVEAGANNLF	homosapiens	CIVRVEAGANNLFF
AGVWGGGSNYKLT	homosapiens	CAGVWGGGSNYKLTF
AASRPNSGGSNYKLT	homosapiens	CAASRPNSGGSNYKLTF
AVRAFYNQGGKLI	homosapiens	CAVRAFYNQGGKLIF
AYRRDTGNQFY	homosapiens	CAYRRDTGNQFYF
AATNSGGSNYKLT	homosapiens	CAATNSGGSNYKLTF
LVGDGARLM	homosapiens	CLVGDGARLMF
AFITSNMLT	homosapiens	CAFITSNMLTF
AFPSGYSTLT	homosapiens	CAFPSGYSTLTF
AAEYYGQNFV	homosapiens	CAAEYYGQNFVF
VVPLNSGYALN	homosapiens	CVVPLNSGYALNF
ARGFQKLV	homosapiens	CARGFQKLVF
AVNTGNQFY	homosapiens	CAVNTGNQFYF
AIGEGGGKLI	homosapiens	CAIGEGGGKLIF
AMSTTNAGKST	homosapiens	CAMSTTNAGKSTF
AAPFNRLA	homosapiens	CAAPFNRLAF
AAPVRVNKFY	homosapiens	CAAPVRVNKFYF
AERRANAGGTSYGKLT	homosapiens	CAERRANAGGTSYGKLTF
ATDAAGNQFY	homosapiens	CATDAAGNQFYF
ALGELKGNFNKFY	homosapiens	CALGELKGNFNKFYF
AVPGFQKLV	homosapiens	CAVPGFQKLVF
AVQARAAGNKLT	homosapiens	CAVQARAAGNKLTF
AVRPNNAGNMLT	homosapiens	CAVRPNNAGNMLTF
APSRGYQKVT	homosapiens	CAPSRGYQKVTF
ILRRNAGNMLT	homosapiens	CILRRNAGNMLTF
AGEESTGNQFY	homosapiens	CAGEESTGNQFYF
AASLFYSGAGSYQLT	homosapiens	CAASLFYSGAGSYQLTF
ASFLQGAQKLV	homosapiens	CASFLQGAQKLVF
ALRDTNAGKST	homosapiens	CALRDTNAGKSTF
AFISYNQFY	homosapiens	CAFISYNQFYF
VVSGLTGGGNKLT	homosapiens	CVVSGLTGGGNKLTF
AASSQGGKLI	homosapiens	CAASSQGGKLIF
AVSPLYSSASKII	homosapiens	CAVSPLYSSASKIIF
AVHTNAGKST	homosapiens	CAVHTNAGKSTF
AMSPSDGQKLL	homosapiens	CAMSPSDGQKLLF
ALGERSSYDKVI	homosapiens	CALGERSSYDKVIF
ALSEAYGNNRLA	homosapiens	CALSEAYGNNRLAF
AVKSDGQKLL	homosapiens	CAVKSDGQKLLF
ATNPLDTGRRALT	homosapiens	CATNPLDTGRRALTF
AASARYGGSQGNLI	homosapiens	CAASARYGGSQGNLIF
TPLVGANNLF	homosapiens	CTPLVGANNLFF
AVRDWAMFSGGYNKLI	homosapiens	CAVRDWAMFSGGYNKLIF
VVSVFTGGFKTI	homosapiens	CVVSVFTGGFKTIF
ALMDYGNNRLA	homosapiens	CALMDYGNNRLAF
APPISGTYKYI	homosapiens	CAPPISGTYKYIF
ALQGAQKLV	homosapiens	CALQGAQKLVF
VVNFGLNDMR	homosapiens	CVVNFGLNDMRF
AVQPNSGGSNYKLT	homosapiens	CAVQPNSGGSNYKLTF
AVRDRDSNYQLI	homosapiens	CAVRDRDSNYQLIF
VVNLHGNKLV	homosapiens	CVVNLHGNKLVF
AVIIISNFGNEKLT	homosapiens	CAVIIISNFGNEKLTF
AVNPYFGNEKLT	homosapiens	CAVNPYFGNEKLTF
ATDADSGYSTLT	homosapiens	CATDADSGYSTLTF
ATDEERWGKLQ	homosapiens	CATDEERWGKLQF
ATGSTNTGNQFY	homosapiens	CATGSTNTGNQFYF
ALSDNYGQNFV	homosapiens	CALSDNYGQNFVF
AVLPGAGGTSYGKLT	homosapiens	CAVLPGAGGTSYGKLTF
AVRPSQGTNAGKST	homosapiens	CAVRPSQGTNAGKSTF
AVTVSQAGTALI	homosapiens	CAVTVSQAGTALIF
PLPSGNMLT	homosapiens	CPLPSGNMLTF
AFPTGANNLF	homosapiens	CAFPTGANNLFF
AGAKSAGNNRKLI	homosapiens	CAGAKSAGNNRKLIF
AANAGSARQLT	homosapiens	CAANAGSARQLTF
AASGWGKLQ	homosapiens	CAASGWGKLQF
GAEGAGTDSWGKLQ	homosapiens	CGAEGAGTDSWGKLQF
AGQGYGGATNKLI	homosapiens	CAGQGYGGATNKLIF
AAPEGSARQLT	homosapiens	CAAPEGSARQLTF
ASLTRSLDGQKLL	homosapiens	CASLTRSLDGQKLLF
ACYSGGGADGLT	homosapiens	CACYSGGGADGLTF
AFRTGGATNKLI	homosapiens	CAFRTGGATNKLIF
ALDNAGNMLT	homosapiens	CALDNAGNMLTF
AYRTSSGGGADGLT	homosapiens	CAYRTSSGGGADGLTF
LVGDRGAGNMLT	homosapiens	CLVGDRGAGNMLTF
AVGANSGYSTLT	homosapiens	CAVGANSGYSTLTF
AVRDWHSNYQLI	homosapiens	CAVRDWHSNYQLIF
AVAPYSGGSNYKLT	homosapiens	CAVAPYSGGSNYKLTF
VVTCTGGGNKLT	homosapiens	CVVTCTGGGNKLTF
VVKRSGGYQKVT	homosapiens	CVVKRSGGYQKVTF
AMSAPGGYQKVT	homosapiens	CAMSAPGGYQKVTF
AMSDGYSSASKII	homosapiens	CAMSDGYSSASKIIF
AASINTGFQKLV	homosapiens	CAASINTGFQKLVF
AESLNQAGTALI	homosapiens	CAESLNQAGTALIF
AMREGSSGNTGKLI	homosapiens	CAMREGSSGNTGKLIF
ATDAALNDYKLS	homosapiens	CATDAALNDYKLSF
ALRENNAGNMLT	homosapiens	CALRENNAGNMLTF
AVISNNDMR	homosapiens	CAVISNNDMRF
AVRDYGGSQGNLI	homosapiens	CAVRDYGGSQGNLIF
ANFNGGNQFY	homosapiens	CANFNGGNQFYF
AVYTTNAGKST	homosapiens	CAVYTTNAGKSTF
AVHSSNTGKLI	homosapiens	CAVHSSNTGKLIF
AGNNNAGNMLT	homosapiens	CAGNNNAGNMLTF
IVRVVWSGATNKLI	homosapiens	CIVRVVWSGATNKLIF
AASDRAAGNKLT	homosapiens	CAASDRAAGNKLTF
GTPGNAGGTSYGKLT	homosapiens	CGTPGNAGGTSYGKLTF
AGQGATSGTYKYI	homosapiens	CAGQGATSGTYKYIF
AERRSSASKII	homosapiens	CAERRSSASKIIF
AVQGFKTI	homosapiens	CAVQGFKTIF
AVSALISSGSARQLT	homosapiens	CAVSALISSGSARQLTF
AALIKAAGNKLT	homosapiens	CAALIKAAGNKLTF
AGEVVRGAQKLV	homosapiens	CAGEVVRGAQKLVF
AVEYSGAGSYQLT	homosapiens	CAVEYSGAGSYQLTF
AMSEDNNARLM	homosapiens	CAMSEDNNARLMF
AASNPANDYKLS	homosapiens	CAASNPANDYKLSF
AENRNDYKLS	homosapiens	CAENRNDYKLSF
ALSGSGGSNYKLT	homosapiens	CALSGSGGSNYKLTF
ALSYAGNNRKLI	homosapiens	CALSYAGNNRKLIF
AVQAVPDKLI	homosapiens	CAVQAVPDKLIF
AVDDSANDYKLS	homosapiens	CAVDDSANDYKLSF
AVGWGNNDMR	homosapiens	CAVGWGNNDMRF
AAILKNNNARLM	homosapiens	CAAILKNNNARLMF
IVRFGGNFNKFY	homosapiens	CIVRFGGNFNKFYF
AGAGAGKST	homosapiens	CAGAGAGKSTF
AASPPNEFSGGYNKLI	homosapiens	CAASPPNEFSGGYNKLIF
AVRDNTDKLI	homosapiens	CAVRDNTDKLIF
AGQSDLGYGGSQGNLI	homosapiens	CAGQSDLGYGGSQGNLIF
AGRRTDKLI	homosapiens	CAGRRTDKLIF
AFMKRYGGSQGNLI	homosapiens	CAFMKRYGGSQGNLIF
AVTRNYGQNFV	homosapiens	CAVTRNYGQNFVF
ALSGSKLI	homosapiens	CALSGSKLIF
AVNNAGNMLT	homosapiens	CAVNNAGNMLTF
AVRDPKGNNRLA	homosapiens	CAVRDPKGNNRLAF
VCHTGTASKLT	homosapiens	CVCHTGTASKLTF
VSESSASKII	homosapiens	CVSESSASKIIF
VVLDPNAGGTSYGKLT	homosapiens	CVVLDPNAGGTSYGKLTF
VVMKTSYDKVI	homosapiens	CVVMKTSYDKVIF
VVNREPGGYQKVT	homosapiens	CVVNREPGGYQKVTF
VVSREGYSTLT	homosapiens	CVVSREGYSTLTF
VVTYNYGQNFV	homosapiens	CVVTYNYGQNFVF
VVYTGRRALT	homosapiens	CVVYTGRRALTF
AVNEVEGNKLV	homosapiens	CAVNEVEGNKLVF
AVNPDNTDKLI	homosapiens	CAVNPDNTDKLIF
AMSAYAGNMLT	homosapiens	CAMSAYAGNMLTF
AMSIGGSNYKLT	homosapiens	CAMSIGGSNYKLTF
AAESNSGYALN	homosapiens	CAAESNSGYALNF
AAIQRDDYKLS	homosapiens	CAAIQRDDYKLSF
AASMYSGGGADGLT	homosapiens	CAASMYSGGGADGLTF
AATTGNQFY	homosapiens	CAATTGNQFYF
AENDMR	homosapiens	CAENDMRF
AENPDDKII	homosapiens	CAENPDDKIIF
AERVDQGGKLI	homosapiens	CAERVDQGGKLIF
AMREANDNYGQNFV	homosapiens	CAMREANDNYGQNFVF
AMRPYNFNKFY	homosapiens	CAMRPYNFNKFYF
AMRSSFSGGYNKLI	homosapiens	CAMRSSFSGGYNKLIF
ALSGPNAGGTSYGKLT	homosapiens	CALSGPNAGGTSYGKLTF
ATASSNSGYALN	homosapiens	CATASSNSGYALNF
ATDSFPTTSGTYKYI	homosapiens	CATDSFPTTSGTYKYIF
ATPNGGGSTLGRLY	homosapiens	CATPNGGGSTLGRLYF
ATVGAGNMLT	homosapiens	CATVGAGNMLTF
ALSELDSNYQLI	homosapiens	CALSELDSNYQLIF
AVQTLYGGATNKLI	homosapiens	CAVQTLYGGATNKLIF
AVRGGGTSYGKLT	homosapiens	CAVRGGGTSYGKLTF
AVIGVNNFNKFY	homosapiens	CAVIGVNNFNKFYF
AVKQGFGNEKLT	homosapiens	CAVKQGFGNEKLTF
AVSGINTGNQFY	homosapiens	CAVSGINTGNQFYF
AVAVGGGNKLT	homosapiens	CAVAVGGGNKLTF
AVERLTGGGNKLT	homosapiens	CAVERLTGGGNKLTF
AASFLGAGNNRKLI	homosapiens	CAASFLGAGNNRKLIF
AGPIGGGADGLT	homosapiens	CAGPIGGGADGLTF
IVRVSLYGQNFV	homosapiens	CIVRVSLYGQNFVF
ILMNSGGSNYKLT	homosapiens	CILMNSGGSNYKLTF
ILYNNNDMR	homosapiens	CILYNNNDMRF
AGAGEAGGTSYGKLT	homosapiens	CAGAGEAGGTSYGKLTF
AATSGTYKYI	homosapiens	CAATSGTYKYIF
APDTGANSKLT	homosapiens	CAPDTGANSKLTF
AVRDPNNAGNMLT	homosapiens	CAVRDPNNAGNMLTF
AVRDYNNNDMR	homosapiens	CAVRDYNNNDMRF
AVRPIYSNSGYALN	homosapiens	CAVRPIYSNSGYALNF
AVRSNAGGTSYGKLT	homosapiens	CAVRSNAGGTSYGKLTF
AVRVMYSGGGADGLT	homosapiens	CAVRVMYSGGGADGLTF
GTESLNSGYALN	homosapiens	CGTESLNSGYALNF
AGLGANYGGSQGNLI	homosapiens	CAGLGANYGGSQGNLIF
AGPDSDLINNDMR	homosapiens	CAGPDSDLINNDMRF
GFNTGNQFY	homosapiens	CGFNTGNQFYF
AFGDAGGTSYGKLT	homosapiens	CAFGDAGGTSYGKLTF
AFRTGDKVI	homosapiens	CAFRTGDKVIF
APGAGSYQLT	homosapiens	CAPGAGSYQLTF
AYRNLLGANSKLT	homosapiens	CAYRNLLGANSKLTF
AYRRGNNNDMR	homosapiens	CAYRRGNNNDMRF
AYTRGGADGLT	homosapiens	CAYTRGGADGLTF
LVVSGSARQLT	homosapiens	CLVVSGSARQLTF
AETRSPDYKLS	homosapiens	CAETRSPDYKLSF
ALAYSSASKII	homosapiens	CALAYSSASKIIF
AVGDRSDMR	homosapiens	CAVGDRSDMRF
AVVTQTGANNLF	homosapiens	CAVVTQTGANNLFF
ASGTGNQFY	homosapiens	CASGTGNQFYF
AGQAGNDMR	homosapiens	CAGQAGNDMRF
ALLIYNQGGKLI	homosapiens	CALLIYNQGGKLIF
VVKRDDKII	homosapiens	CVVKRDDKIIF
AVRDGSTGGFKTI	homosapiens	CAVRDGSTGGFKTIF
AVSLRSNDYKLS	homosapiens	CAVSLRSNDYKLSF
VAVTGNQFY	homosapiens	CVAVTGNQFYF
AVDTGRGALT	homosapiens	CAVDTGRGALTF
AVNEGASSGGYQKVT	homosapiens	CAVNEGASSGGYQKVTF
AVPNNARLM	homosapiens	CAVPNNARLMF
AMSTAAYKYI	homosapiens	CAMSTAAYKYIF
AMRVLTGRRALT	homosapiens	CAMRVLTGRRALTF
ALSDRYGGSQGNLI	homosapiens	CALSDRYGGSQGNLIF
ALSEISNFGNEKLT	homosapiens	CALSEISNFGNEKLTF
AVQSHNTDKLI	homosapiens	CAVQSHNTDKLIF
AVQGGGGKLI	homosapiens	CAVQGGGGKLIF
AVRGSGGGADGLT	homosapiens	CAVRGSGGGADGLTF
AVTDTGGFKTI	homosapiens	CAVTDTGGFKTIF
AGVKAAGNKLT	homosapiens	CAGVKAAGNKLTF
AGGDKII	homosapiens	CAGGDKIIF
AALGSNDYKLS	homosapiens	CAALGSNDYKLSF
AVRDITGRRALT	homosapiens	CAVRDITGRRALTF
AVRDPSGTYKYI	homosapiens	CAVRDPSGTYKYIF
LVGDSGGYQKVT	homosapiens	CLVGDSGGYQKVTF
APRGGNDYKLS	homosapiens	CAPRGGNDYKLSF
VVSDLGSSASKII	homosapiens	CVVSDLGSSASKIIF
AVGFTSGTYKYI	homosapiens	CAVGFTSGTYKYIF
AVSDYSGGGSQGNLI	homosapiens	CAVSDYSGGGSQGNLIF
AVSDSGGYQKVT	homosapiens	CAVSDSGGYQKVTF
ALGGNKLV	homosapiens	CALGGNKLVF
AVIKAAGNKLT	homosapiens	CAVIKAAGNKLTF
AVRSHNAGNMLT	homosapiens	CAVRSHNAGNMLTF
VATFSGGYNKLI	homosapiens	CVATFSGGYNKLIF
VVTDGRYGGATNKLI	homosapiens	CVVTDGRYGGATNKLIF
ALYSFSGGYNKLI	homosapiens	CALYSFSGGYNKLIF
AAPVAPSGAGSYQLT	homosapiens	CAAPVAPSGAGSYQLTF
AASMGGFKTI	homosapiens	CAASMGGFKTIF
AASYNNNDMR	homosapiens	CAASYNNNDMRF
AERRDNFNKFY	homosapiens	CAERRDNFNKFYF
AMREFASGGSYIPT	homosapiens	CAMREFASGGSYIPTF
AMTQRDFGNEKLT	homosapiens	CAMTQRDFGNEKLTF
ATDEVDNQGGKLI	homosapiens	CATDEVDNQGGKLIF
ATDGNTGKLI	homosapiens	CATDGNTGKLIF
ATGGGKLI	homosapiens	CATGGGKLIF
AVSTNAGKST	homosapiens	CAVSTNAGKSTF
ASGDDKVI	homosapiens	CASGDDKVIF
AGPRAGGTSYGKLT	homosapiens	CAGPRAGGTSYGKLTF
AGARVNKFY	homosapiens	CAGARVNKFYF
AVRVDAGKST	homosapiens	CAVRVDAGKSTF
AFMNPRGSNYKLT	homosapiens	CAFMNPRGSNYKLTF
AFSISNFGNEKLT	homosapiens	CAFSISNFGNEKLTF
AVDMPGSDSNYQLI	homosapiens	CAVDMPGSDSNYQLIF
ALGELEPSGSRLT	homosapiens	CALGELEPSGSRLTF
ALGELGAGGTSYGKLT	homosapiens	CALGELGAGGTSYGKLTF
AVNEDSSYKLI	homosapiens	CAVNEDSSYKLIF
AFWDTGRRALT	homosapiens	CAFWDTGRRALTF
AGPKVKAAGNKLT	homosapiens	CAGPKVKAAGNKLTF
AVGADDYKLS	homosapiens	CAVGADDYKLSF
AMRGSNYKLT	homosapiens	CAMRGSNYKLTF
VVTLPSGGSYIPT	homosapiens	CVVTLPSGGSYIPTF
AVDRGSTLGRLY	homosapiens	CAVDRGSTLGRLYF
AMSLDYGQNFV	homosapiens	CAMSLDYGQNFVF
ATDNFNKFY	homosapiens	CATDNFNKFYF
ATDRAQTGANNLF	homosapiens	CATDRAQTGANNLFF
AVVLRQAGTALI	homosapiens	CAVVLRQAGTALIF
AGLSIQGAQKLV	homosapiens	CAGLSIQGAQKLVF
AVFRDDKII	homosapiens	CAVFRDDKIIF
AASALTGNQFY	homosapiens	CAASALTGNQFYF
AASASFKTI	homosapiens	CAASASFKTIF
AVRARDSSYKLI	homosapiens	CAVRARDSSYKLIF
AVRGYNFNKFY	homosapiens	CAVRGYNFNKFYF
AVSLGGYNKLI	homosapiens	CAVSLGGYNKLIF
AYYGNEKLT	homosapiens	CAYYGNEKLTF
SSTGGFKTI	homosapiens	CSSTGGFKTIF
VVSVGYSSASKII	homosapiens	CVVSVGYSSASKIIF
AHLPDSSYKLI	homosapiens	CAHLPDSSYKLIF
AFMAGNQFY	homosapiens	CAFMAGNQFYF
AVRWNFGNEKLT	homosapiens	CAVRWNFGNEKLTF
AVNIGTGFQKLV	homosapiens	CAVNIGTGFQKLVF
AIHSMDSNYQLI	homosapiens	CAIHSMDSNYQLIF
AENGAKAAGNKLT	homosapiens	CAENGAKAAGNKLTF
AGATNAGNMLT	homosapiens	CAGATNAGNMLTF
AVEAPGGGTSYGKLT	homosapiens	CAVEAPGGGTSYGKLTF
AVPGTYKYI	homosapiens	CAVPGTYKYIF
ALSDRGSGGSYIPT	homosapiens	CALSDRGSGGSYIPTF
ILDNNNDMRFGAGTRLTVKPKTHNTVTTSGTYKYI	homosapiens	CILDNNNDMRFGAGTRLTVKPKTHNTVTTSGTYKYIF
APQATDSWGKFQ	homosapiens	CAPQATDSWGKFQF
AEDDPANDYKLS	homosapiens	CAEDDPANDYKLSF
AMREGQWGGSQGNLI	homosapiens	CAMREGQWGGSQGNLIF
AVSAQGGSEKLV	homosapiens	CAVSAQGGSEKLVF
ILDNNNNMR	homosapiens	CILDNNNNMRF
APFSGTYKYI	homosapiens	CAPFSGTYKYIF
AFPSSGYNKLI	homosapiens	CAFPSSGYNKLIF
AVSSDYKLS	homosapiens	CAVSSDYKLSF
VVNIGSTLT	homosapiens	CVVNIGSTLTF
VVNKIYNQGGKLI	homosapiens	CVVNKIYNQGGKLIF
VVNSGTYKYI	homosapiens	CVVNSGTYKYIF
AGGFQKLV	homosapiens	CAGGFQKLVF
AVASGYSTLT	homosapiens	CAVASGYSTLTF
AVILNDMR	homosapiens	CAVILNDMRF
AVISGGYQKVT	homosapiens	CAVISGGYQKVTF
AVQSRGADGLT	homosapiens	CAVQSRGADGLTF
AVRPWDDKII	homosapiens	CAVRPWDDKIIF
AMFSGGYNKLI	homosapiens	CAMFSGGYNKLIF
AMNRDDKII	homosapiens	CAMNRDDKIIF
ATVDTGRRALT	homosapiens	CATVDTGRRALTF
AEIIPAQGGSEKLV	homosapiens	CAEIIPAQGGSEKLVF
AENQAGTALI	homosapiens	CAENQAGTALIF
AETYSKII	homosapiens	CAETYSKIIF
AMKVNSGGYQKVT	homosapiens	CAMKVNSGGYQKVTF
AMREFSNDYKLS	homosapiens	CAMREFSNDYKLSF
AMRERNYGQNFV	homosapiens	CAMRERNYGQNFVF
AADKGNRDDKII	homosapiens	CAADKGNRDDKIIF
ATDRNDYKLS	homosapiens	CATDRNDYKLSF
ATDSVHKLS	homosapiens	CATDSVHKLSF
ALGRGTGNQFY	homosapiens	CALGRGTGNQFYF
ALSGFMDSNYQLI	homosapiens	CALSGFMDSNYQLIF
AVHPFSGGYNKLI	homosapiens	CAVHPFSGGYNKLIF
AGQNNAGNMLT	homosapiens	CAGQNNAGNMLTF
ALMGYSTDKLI	homosapiens	CALMGYSTDKLIF
AVRPILTGGGNKLT	homosapiens	CAVRPILTGGGNKLTF
AGPYGQNFV	homosapiens	CAGPYGQNFVF
AGYSWGKLQ	homosapiens	CAGYSWGKLQF
ILLDMR	homosapiens	CILLDMRF
ILYNTNAGKST	homosapiens	CILYNTNAGKSTF
AARYGGSQGNLI	homosapiens	CAARYGGSQGNLIF
AVRDARTGYSTLT	homosapiens	CAVRDARTGYSTLTF
GAASQGGSEKLV	homosapiens	CGAASQGGSEKLVF
AGGDYNTDKLI	homosapiens	CAGGDYNTDKLIF
AGQNNNARLM	homosapiens	CAGQNNNARLMF
AEMIRDDKII	homosapiens	CAEMIRDDKIIF
AETANSGYALN	homosapiens	CAETANSGYALNF
ALEGEYGNKLV	homosapiens	CALEGEYGNKLVF
VVSDRTNAGKST	homosapiens	CVVSDRTNAGKSTF
AVAANNNARLM	homosapiens	CAVAANNNARLMF
AVGDDPGGFKTI	homosapiens	CAVGDDPGGFKTIF
AVSDPIKAAGNKLT	homosapiens	CAVSDPIKAAGNKLTF
ATGSNYQLI	homosapiens	CATGSNYQLIF
AMRAYAGGTSYGKLT	homosapiens	CAMRAYAGGTSYGKLTF
ALSDPIGRVNRKLT	homosapiens	CALSDPIGRVNRKLTF
ATGTGANNLF	homosapiens	CATGTGANNLFF
AASSYNNNDMR	homosapiens	CAASSYNNNDMRF
AYAPSGTYKYI	homosapiens	CAYAPSGTYKYIF
AFITGIQFY	homosapiens	CAFITGIQFYF
DGEQGGSYIPT	homosapiens	CDGEQGGSYIPTF
AAQRSQGNLI	homosapiens	CAAQRSQGNLIF
ILNNNNDMR	homosapiens	CILNNNNDMRF
ILSNNNGMR	homosapiens	CILSNNNGMRF
AGPGKTSYDRVI	homosapiens	CAGPGKTSYDRVIF
AVSREETSGSRLT	homosapiens	CAVSREETSGSRLTF
AVQATGNQFY	homosapiens	CAVQATGNQFYF
LMNRDDKII	homosapiens	CLMNRDDKIIF
AAINAGGTSYGKLT	homosapiens	CAAINAGGTSYGKLTF
ALQSWGGNNARLM	homosapiens	CALQSWGGNNARLMF
PGGNAGNMLT	homosapiens	CPGGNAGNMLTF
AFKGY	homosapiens	CAFKGYF
AHENTGFQKLV	homosapiens	CAHENTGFQKLVF
ALRTTSGTYKYI	homosapiens	CALRTTSGTYKYIF
ILTGANNLF	homosapiens	CILTGANNLFF
ILDNNNGMR	homosapiens	CILDNNNGMRF
ILGNNNDMR	homosapiens	CILGNNNDMRF
AVSPFDSNYQLI	homosapiens	CAVSPFDSNYQLIF
VVAPSGGSYIPT	homosapiens	CVVAPSGGSYIPTF
VVNDYKLS	homosapiens	CVVNDYKLSF
AASTGGFKTI	homosapiens	CAASTGGFKTIF
AKSLDGANNLF	homosapiens	CAKSLDGANNLFF
VVNAFNKFY	homosapiens	CVVNAFNKFYF
VVNGGGQKLL	homosapiens	CVVNGGGQKLLF
AVFSGRRALT	homosapiens	CAVFSGRRALTF
AVNAGGTSYGKLT	homosapiens	CAVNAGGTSYGKLTF
AVNLNSGGSNYKLT	homosapiens	CAVNLNSGGSNYKLTF
AVRTGGGNKLT	homosapiens	CAVRTGGGNKLTF
AMSGGGADGLT	homosapiens	CAMSGGGADGLTF
AALYNTDKLI	homosapiens	CAALYNTDKLIF
AENQVKAAGNKLT	homosapiens	CAENQVKAAGNKLTF
[truncated: 303,886 more rows]
