# Supplementary material for: tidytcells: standardizer for TR/MH nomenclature
Source: Front Immunol. 2023 Oct 25;14:1276106. doi: 10.3389/fimmu.2023.1276106 (PMC10634431; doi:10.3389/fimmu.2023.1276106)
Supplement: Supplementary file 2 [file DataSheet_2.zip › mh_gene_symbols.csv]

gene	species	corrected
HLA-E*01:01	homosapiens	HLA-E*01:01
HLA-E*01:03	homosapiens	HLA-E*01:03
HLA-B8	homosapiens	HLA-B*08
HLA-B*44:05	homosapiens	HLA-B*44:05
HLA-B*44:02	homosapiens	HLA-B*44:02
HLA-B*08:01	homosapiens	HLA-B*08:01
HLA-A*02:01	homosapiens	HLA-A*02:01
HLA-A*02:01 K66A	homosapiens	HLA-A*02:01
E63Q mutant	homosapiens
HLA-B*27:05	homosapiens	HLA-B*27:05
human CD1d	homosapiens
HLA-B*35:01	homosapiens	HLA-B*35:01
HLA-DRB1*04:01	homosapiens	HLA-DRB1*04:01
human MR1	homosapiens
H2-IAu	musmusculus
H2-Db	musmusculus	MH2-D1
HLA-DRB1*01:01	homosapiens	HLA-DRB1*01:01
H2-IAb	musmusculus
HLA-B*44:03	homosapiens	HLA-B*44:03
HLA-A*02:01 K66A mutant	homosapiens	HLA-A*02:01
HLA-A*02:01 A150P mutant	homosapiens	HLA-A*02:01
H2-IAg7	musmusculus
H2-Ld	musmusculus
HLA-B*35:08	homosapiens	HLA-B*35:08
HLA-B*35:08 Q65A	homosapiens	HLA-B*35:08
T69A	homosapiens
Q155A mutant	homosapiens
H2-Kb Y22F	musmusculus
M23I	musmusculus
E24S	musmusculus
D30N mutant	musmusculus
H2-Kb	musmusculus
HLA-A*02:01	musmusculus
HLA-A*02:01 W167A mutant	musmusculus
HLA-A*02:01 T163A mutant	musmusculus
HLA-A*02:01 K66A mutant	musmusculus
HLA-A*02:01 Q155A mutant	musmusculus
HLA-DRA*01:01	homosapiens	HLA-DRA*01:01
DRB1*15:01	homosapiens	HLA-DRB1*15:01
human CD1d	musmusculus
mouse CD1d	musmusculus
mouse CD1d	homosapiens
DRB1*04:01	homosapiens	HLA-DRB1*04:01
HLA-DQ1	homosapiens
HLA-DQA1*01:02	homosapiens	HLA-DQA1*01:02
DQB1*05:02	homosapiens	HLA-DQB1*05:02
H2-IEk	musmusculus
HLA-DRB3*03:01	homosapiens	HLA-DRB3*03:01
HLA-DR	homosapiens
HLA-DRB1*04:04	homosapiens	HLA-DRB1*04:04
HLA-DRB1*08:03	homosapiens	HLA-DRB1*08:03
HLA-DRB1*09:01	homosapiens	HLA-DRB1*09:01
HLA-DRB1*15:01	homosapiens	HLA-DRB1*15:01
HLA-DRB1*15:03	homosapiens	HLA-DRB1*15:03
HLA-DRB1*13:02	homosapiens	HLA-DRB1*13:02
HLA-B*57:01	homosapiens	HLA-B*57:01
HLA-B*57:03	homosapiens	HLA-B*57:03
human CD1b	homosapiens
human MR1 K43A mutant	homosapiens
cattle MR1	homosapiens
HLA-A*24:02	homosapiens	HLA-A*24:02
HLA-DQA1*05:01	homosapiens	HLA-DQA1*05:01
DQB1*02:01	homosapiens	HLA-DQB1*02:01
human CD1a	homosapiens
HLA-B*51:01	homosapiens	HLA-B*51:01
HLA-DPB1*02:01	homosapiens	HLA-DPB1*02:01
mouse MR1	homosapiens
human CD1c	homosapiens
HLA-DQA1*03:01	homosapiens	HLA-DQA1*03:01
DQB1*03:02	homosapiens	HLA-DQB1*03:02
HLA-A*01:01	homosapiens	HLA-A*01:01
HLA class II	homosapiens
H2-IAk	musmusculus
H2 class II	musmusculus
H2-s class I	musmusculus
H2-IAs	musmusculus
H2-b class I	musmusculus
H2-b class II	musmusculus
H2 class I	musmusculus
H2-u class II	musmusculus
H2-IAk	homosapiens
HLA-DR2	homosapiens
H2 class II	homosapiens
H2-IAd	musmusculus
H2-d class II	musmusculus
H2-IAq	musmusculus
H2-Db Y159F mutant	musmusculus
H2-Kd	musmusculus
H2-a class II	musmusculus
HLA-DRB3*01:01	homosapiens	HLA-DRB3*01:01
HLA-A2	homosapiens	HLA-A*02
HLA-A11	homosapiens	HLA-A*11
Class II	musmusculus
allele undetermined	musmusculus
HLA-B*07:02	homosapiens	HLA-B*07:02
H2-Q9	musmusculus	MH1-Q9
HLA-B7	homosapiens	HLA-B*07
HLA-A*11:01	homosapiens	HLA-A*11:01
H2-IAb	homosapiens
H2-Kb D77S	musmusculus
K89A mutant	musmusculus
HLA-A*02:01 A69G mutant	homosapiens	HLA-A*02:01
HLA-A*02:01 E166A mutant	homosapiens	HLA-A*02:01
HLA-A*02:01 R65A mutant	homosapiens	HLA-A*02:01
HLA-A*02:01 T163A mutant	homosapiens	HLA-A*02:01
HLA-A*02:01 W167A mutant	homosapiens	HLA-A*02:01
HLA-B*35:08 Q155A mutant	homosapiens	HLA-B*35:08
HLA-B*44:05		HLA-B*44:05
H2-Kb Y22F
M23I
E24S
D30N mutant
H2-Kb
HLA-B*27:05		HLA-B*27:05
human CD1d
HLA-B*35:01		HLA-B*35:01
HLA-DRB1*04:01		HLA-DRB1*04:01
human MR1
HLA-A*24:02		HLA-A*24:02
HLA-DR3
HLA-DRB1*01:01		HLA-DRB1*01:01
H2-d class II
H2-IEd
H2-IAb
mouse CD1d
H2 class II
H2-Db
H2-Kb Y84A mutant
H2-Kb Y84C mutant
H2 class I
H2-b class I
H2-b class II
H2-IAg7
HLA-A*02:01		HLA-A*02:01
HLA-DRB3*01:01		HLA-DRB3*01:01
HLA class I
HLA-A2		HLA-A*02
HLA-B*07:02		HLA-B*07:02
HLA-A11		HLA-A*11
HLA-A*01:01		HLA-A*01:01
HLA-B*08:01		HLA-B*08:01
HLA-B*15:01		HLA-B*15:01
HLA-DRB1*15:01		HLA-DRB1*15:01
HLA-DPB1*02:01		HLA-DPB1*02:01
H2-IAs
HLA-DRB3*02:02		HLA-DRB3*02:02
HLA-B27		HLA-B*27
HLA-A1		HLA-A*01
H2-IEk
HLA-B8		HLA-B*08
HLA-A*11:01		HLA-A*11:01
DRB5*01:01	homosapiens	HLA-DRB5*01:01
HLA-DRB1*15:03	synthetic construct	HLA-DRB1*15:03
HLA-DRB1*03:01	homosapiens	HLA-DRB1*03:01
HLA-DRB5*01:01	homosapiens	HLA-DRB5*01:01
HLA-A*02:01	synthetic construct	HLA-A*02:01
DQB1*06:02	homosapiens	HLA-DQB1*06:02
HLA-DRB1*11:01	homosapiens	HLA-DRB1*11:01
HLA-B*15:01	homosapiens	HLA-B*15:01
HLA-B*38:01	homosapiens	HLA-B*38:01
HLA-C*14:02	homosapiens	HLA-C*14:02
HLA-B*35:08		HLA-B*35:08
HLA-B57		HLA-B*57
H2-Kd
HLA-B18		HLA-B*18
HLA-B*57:01		HLA-B*57:01
HLA-B*51:01		HLA-B*51:01
HLA-DRB1*11:01		HLA-DRB1*11:01
H2-IAg7	uncultured marine eubacterium HstpL64	H2-IAg7
HLA-DQB1*03:02	homosapiens	HLA-DQB1*03:02
HLA-DPA1*01:03	homosapiens	HLA-DPA1*01:03
DPB1*02:01	homosapiens	HLA-DPB1*02:01
HLA-DRB1*14:02	homosapiens	HLA-DRB1*14:02
HLA-DRB1*14:02		HLA-DRB1*14:02
HLA-DRB1	homosapiens	HLA-DRB1
DRB1*01:01	homosapiens	HLA-DRB1*01:01
HLA-DR1	homosapiens
HLA class II
HLA-DRB1		HLA-DRB1
HLA-DR1
HLA-Cw3	homosapiens	HLA-C*03
HLA-DRB1*08:18	homosapiens	HLA-DRB1*08:18
HLA-DRB1*16:02	homosapiens	HLA-DRB1*16:02
HLA-B*37:01	homosapiens	HLA-B*37:01
HLA-C*07:02		HLA-C*07:02
HLA-B*44:03		HLA-B*44:03
HLA-DRB1*15:03		HLA-DRB1*15:03
HLA-DRB1*09:01		HLA-DRB1*09:01
HLA-DRB1*04:04		HLA-DRB1*04:04
HLA-DRB1*08:18		HLA-DRB1*08:18
HLA-DRB1*08:03		HLA-DRB1*08:03
HLA-DRB1*13:02		HLA-DRB1*13:02
HLA-DRB1*16:02		HLA-DRB1*16:02
HLA-DQA1*02:01	homosapiens	HLA-DQA1*02:01
DQB1*02:02	homosapiens	HLA-DQB1*02:02
HLA-DR
HLA-DQA1*01:02		HLA-DQA1*01:02
DQB1*06:02		HLA-DQB1*06:02
HLA-DQ2
HLA-B35	homosapiens	HLA-B*35
HLA-DRB1*07:01	homosapiens	HLA-DRB1*07:01
HLA-DRB1*15:02	homosapiens	HLA-DRB1*15:02
HLA-DQB1*06:02	homosapiens	HLA-DQB1*06:02
HLA-DRB5*01:01		HLA-DRB5*01:01
HLA-DRB1*15:02		HLA-DRB1*15:02
HLA-DRB1*07:01		HLA-DRB1*07:01
HLA-DP
HLA-DQ
HLA-A*68:01	homosapiens	HLA-A*68:01
HLA-DRB3*02:02	homosapiens	HLA-DRB3*02:02
mouse MR1	musmusculus
HLA-A*68:01		HLA-A*68:01
HLA-A*30:01		HLA-A*30:01
HLA-DQA1*05:01		HLA-DQA1*05:01
DQB1*02:01		HLA-DQB1*02:01
H2-IAd
HLA-A*03:01	homosapiens	HLA-A*03:01
HLA-A*03:01		HLA-A*03:01
Mamu-A1*065:01	Macaca mulatta	Mamu-A1*065:01
H2-IAb I67F	musmusculus
R70Q	musmusculus
T71K mutant	musmusculus
HLA-DRB1*04:02		HLA-DRB1*04:02
HLA-DRB1*04:05		HLA-DRB1*04:05
human CD1b
HLA-DRB4*01:01		HLA-DRB4*01:01
HLA-DRB1*04:03	homosapiens	HLA-DRB1*04:03
HLA-DRB1*04:05	homosapiens	HLA-DRB1*04:05
DRB1*03:01	homosapiens	HLA-DRB1*03:01
HLA-DR3	homosapiens
HLA-DR4	homosapiens
HLA-B*40:01	homosapiens	HLA-B*40:01
HLA-B*18:01	homosapiens	HLA-B*18:01
HLA-C*06:02	homosapiens	HLA-C*06:02
HLA-C*07:01	homosapiens	HLA-C*07:01
HLA-C*05:01	homosapiens	HLA-C*05:01
HLA-DRB1*03:01		HLA-DRB1*03:01
HLA-DR4
HLA-DPA1*02:01	homosapiens	HLA-DPA1*02:01
DPB1*13:01	homosapiens	HLA-DPB1*13:01
HLA-DQ	homosapiens
HLA-DRB3*02:01	homosapiens	HLA-DRB3*02:01
HLA-A*80:01		HLA-A*80:01
HLA-DPA1*02:01		HLA-DPA1*02:01
DPB1*13:01		HLA-DPB1*13:01
HLA-A*30:02	homosapiens	HLA-A*30:02
HLA-A*11:01	musmusculus
HLA-A*29:02		HLA-A*29:02
HLA-B*44:08		HLA-B*44:08
Gaga-BF2*015:01	Gallus gallus	Gaga-BF2*015:01
HLA-DQ6
HLA-DR7
HLA-C*08:02	homosapiens	HLA-C*08:02
DRB1*07:01	homosapiens	HLA-DRB1*07:01
DPB1*04:01	homosapiens	HLA-DPB1*04:01
HLA-DRB1*04:01	musmusculus
HLA-DRB1*04:05	musmusculus
HLA-C*03:03	homosapiens	HLA-C*03:03
HLA-B*15:02	homosapiens	HLA-B*15:02
HLA-B*15:21	homosapiens	HLA-B*15:21
HLA-B*15:25	homosapiens	HLA-B*15:25
HLA-B*13:01	homosapiens	HLA-B*13:01
HLA-DQB1*05:01	homosapiens	HLA-DQB1*05:01
mouse CD1d1	musmusculus
HLA-DRB4*01:01	homosapiens	HLA-DRB4*01:01
HLA-DRB1*04:02	homosapiens	HLA-DRB1*04:02
HLA-B*15:02		HLA-B*15:02
HLA-DPw2
HLA-C*03:04	homosapiens	HLA-C*03:04
HLA-A*29:02	homosapiens	HLA-A*29:02
HLA-B*41:02	homosapiens	HLA-B*41:02
HLA-B*50:01	homosapiens	HLA-B*50:01
HLA-DPB1*04:01		HLA-DPB1*04:01
HLA-DRA*01:01		HLA-DRA*01:01
DRB1*01:01		HLA-DRB1*01:01
HLA-DRB1*01:01	musmusculus
H2-Db	homosapiens
HLA class I	homosapiens
HLA-DPB1*04:01	homosapiens	HLA-DPB1*04:01
HLA-DR11	homosapiens
HLA-DQB1*05:02	homosapiens	HLA-DQB1*05:02
HLA-DPA1*01:03		HLA-DPA1*01:03
DPB1*04:01		HLA-DPB1*04:01
DRB3*02:02		HLA-DRB3*02:02
