# Supplementary material for: tidytcells: standardizer for TR/MH nomenclature
Source: Front Immunol. 2023 Oct 25;14:1276106. doi: 10.3389/fimmu.2023.1276106 (PMC10634431; doi:10.3389/fimmu.2023.1276106)
Supplement: Supplementary file 2 [file DataSheet_2.zip › README.md]

# Testing tidytcells on IEDB data

- `iedb.csv.zip` contains raw data downloaded from IEDB (downloaded late 2022)
- `ied_species_decoder.json.gz` is a json mapping IEDB species codes to their string names (downloaded late 2022)
- The `test_iedb.py` and `test_iedb.pdf` files contain the jupyter notebook code used to test `tidytcells` on the IEDB data, as both a Python script and a PDF, respectively.
- The files `tr_gene_symbols.csv`, `mg_gene_symbols.csv`, `junctions.csv` and `epitopes.csv` are csv files containing all pre- and post-standardized values from IEDB, saved from within the `test_iedb` notebook code.
