# Supplementary material for: tidytcells: standardizer for TR/MH nomenclature
Source: Front Immunol. 2023 Oct 25;14:1276106. doi: 10.3389/fimmu.2023.1276106 (PMC10634431; doi:10.3389/fimmu.2023.1276106)
Supplement: Supplementary file 2 [file DataSheet_2.zip › test_iedb.py]

# %% [markdown]
# # Practical test of standardiser coverage on IEDB data

# %% [markdown]
# ## Setup

# %%
import gzip
from itertools import product
import json
import pandas as pd
from pandas import isna
import tidytcells

# %%
with gzip.open("iedb_species_decoder.json.gz", "r") as f:
    species_decoder = json.load(f)

# %%
df = pd.read_csv("iedb.csv.zip")
df = df[df["Response Type"] == "T cell"]

# %%
df.head()

# %%
def rename_species(species):
    if type(species) != str:
        return pd.NA

    if "sapiens" in species.lower():
        return "homosapiens"

    if "musculus" in species.lower():
        return "musmusculus"

    return species


df["Chain 1 Species"] = df["Chain 1 Species"].map(
    lambda x: pd.NA if pd.isna(x) else species_decoder[str(int(x))]
)
df["Chain 1 Species"] = df["Chain 1 Species"].map(rename_species)

# %%
tr_gene_symbols = pd.concat(
    [
        df[[" ".join(parts), "Chain 1 Species"]].rename(
            columns={" ".join(parts): "gene", "Chain 1 Species": "species"}
        )
        for parts in product(
            ("Curated", "Calculated"), ("Chain 1", "Chain 2"), ("V Gene", "J Gene")
        )
    ]
)
tr_gene_symbols = tr_gene_symbols[tr_gene_symbols["gene"].notna()].drop_duplicates()

# %%
tr_gene_symbols

# %%
junctions = pd.concat(
    [
        df[[" ".join(parts), "Chain 1 Species"]].rename(
            columns={" ".join(parts): "junction", "Chain 1 Species": "species"}
        )
        for parts in product(
            ("Chain 1", "Chain 2"), ("CDR3",), ("Calculated", "Curated")
        )
    ]
)
junctions = junctions[junctions["junction"].notna()].drop_duplicates()

# %%
junctions

# %%
mh_gene_symbols = df[["MHC Allele Names", "Chain 1 Species"]].rename(
    columns={"MHC Allele Names": "gene", "Chain 1 Species": "species"}
)
mh_gene_symbols = mh_gene_symbols[mh_gene_symbols["gene"].notna()]
mh_gene_symbols["gene"] = mh_gene_symbols["gene"].str.split(", ")
mh_gene_symbols = mh_gene_symbols.explode("gene")
mh_gene_symbols["gene"] = mh_gene_symbols["gene"].str.split("/")
mh_gene_symbols = mh_gene_symbols.explode("gene")
mh_gene_symbols = mh_gene_symbols.drop_duplicates()

# %%
mh_gene_symbols

# %%
epitopes = df[["Description"]].rename(columns={
    "Description": "epitope"
}).drop_duplicates()

# %%
epitopes

# %% [markdown]
# ## Test TR standardization

# %%
tr_gene_symbols["corrected"] = tr_gene_symbols.apply(
    lambda row: pd.NA
    if isna(row["gene"])
    else tidytcells.tr.standardise(row["gene"], species="homosapiens" if isna(row["species"]) else row["species"]),
    axis=1,
)

# %%
num_tr_successes = (
    tr_gene_symbols["corrected"].notna() & (
        tr_gene_symbols["species"].isna() | 
        tr_gene_symbols["species"].map(lambda x: type(x) == str and x in ("homosapiens", "musmusculus"))
    )
).sum()
num_tr_total = len(tr_gene_symbols)

where_tr_changed = tr_gene_symbols[tr_gene_symbols["gene"] != tr_gene_symbols["corrected"]]
num_successful_tr_changes = where_tr_changed["corrected"].notna().sum()
num_tr_changes = len(where_tr_changed)

print(f"total number of IMGT-compliant TR symbols:          {num_tr_successes}")
print(f"original number of unique TR symbols:               {num_tr_total}")
print(f"fraction of TR symbols standardized:                {num_tr_successes / num_tr_total}\n")

print(f"number of TR symbols originally IMGT-noncompliant:  {num_tr_changes}")
print(f"number of IMGT-noncompliant symbols fixed:          {num_successful_tr_changes}")
print(f"fraction of IMGT-noncompliant symbols standardized: {num_successful_tr_changes / num_tr_changes}")

# %%
tr_gene_symbols.to_csv("tr_gene_symbols.csv", index=False)

# %% [markdown]
# ## Test MH standardization

# %%
mh_gene_symbols["corrected"] = mh_gene_symbols.apply(
    lambda row: pd.NA
    if pd.isna(row["gene"])
    else tidytcells.mh.standardise(row["gene"], species="homosapiens" if isna(row["species"]) else row["species"]),
    axis=1,
)

# %%
num_mh_successes = (
    mh_gene_symbols["corrected"].notna() & (
        mh_gene_symbols["species"].isna() | 
        mh_gene_symbols["species"].map(lambda x: type(x) == str and x in ("homosapiens", "musmusculus"))
    )
).sum()
num_mh_total = len(mh_gene_symbols)

where_mh_changed = mh_gene_symbols[mh_gene_symbols["gene"] != mh_gene_symbols["corrected"]]
num_successful_mh_changes = where_mh_changed["corrected"].notna().sum()
num_mh_changes = len(where_mh_changed)

print(f"total number of IMGT-compliant MH symbols:          {num_mh_successes}")
print(f"original number of unique MH symbols:               {num_mh_total}")
print(f"fraction of MH symbols standardized:                {num_mh_successes / num_mh_total}\n")

print(f"number of MH symbols originally IMGT-noncompliant:  {num_mh_changes}")
print(f"number of IMGT-noncompliant symbols fixed:          {num_successful_mh_changes}")
print(f"fraction of IMGT-noncompliant symbols standardized: {num_successful_mh_changes / num_mh_changes}")

# %%
mh_gene_symbols.to_csv("mh_gene_symbols.csv", index=False)

# %% [markdown]
# ## Test junction standardization

# %%
junctions["corrected"] = junctions["junction"].map(tidytcells.junction.standardize)

# %%
num_junction_successes = junctions["corrected"].notna().sum()
num_junction_total = len(junctions)

where_junction_changed = junctions[junctions["junction"] != junctions["corrected"]]
num_successful_junction_changes = where_junction_changed["corrected"].notna().sum()
num_junction_changes = len(where_junction_changed)

print(f"total number of IMGT-compliant junctions:             {num_tr_successes}")
print(f"original number of unique junctions:                  {num_tr_total}")
print(f"fraction of junctions standardized:                   {num_tr_successes / num_tr_total}\n")

print(f"number of junctions originally IMGT-noncompliant:     {num_tr_changes}")
print(f"number of IMGT-noncompliant junctions fixed:          {num_successful_tr_changes}")
print(f"fraction of IMGT-noncompliant junctions standardized: {num_successful_tr_changes / num_tr_changes}")

# %%
junctions.to_csv("junctions.csv", index=False)

# %% [markdown]
# ## Test epitope standardization

# %%
epitopes["corrected"] = epitopes["epitope"].map(tidytcells.aa.standardize)

# %%
num_epitope_successes = epitopes["corrected"].notna().sum()
num_epitope_total = len(epitopes)

where_epitope_changed = epitopes[epitopes["epitope"] != epitopes["corrected"]]
num_successful_epitope_changes = where_epitope_changed["corrected"].notna().sum()
num_epitope_changes = len(where_epitope_changed)

print(f"total number of standardized epitopes: {num_tr_successes}")
print(f"original number of unique epitopes:    {num_tr_total}")
print(f"fraction of epiopes standardized:      {num_tr_successes / num_tr_total}\n")

print("Currently no capacity to fix nonstandard amino acid sequences")

# %%
epitopes.to_csv("epitopes.csv", index=False)

# %%
