# Supplementary material for: tidytcells: standardizer for TR/MH nomenclature
Source: Front Immunol. 2023 Oct 25;14:1276106. doi: 10.3389/fimmu.2023.1276106 (PMC10634431; doi:10.3389/fimmu.2023.1276106)
Supplement: Supplementary file 2 [file DataSheet_2.zip › tr_gene_symbols.csv]

gene	species	corrected
TRAV26-1*01	homosapiens	TRAV26-1*01
TRAV21*01	homosapiens	TRAV21*01
TRAV26-2*01	homosapiens	TRAV26-2*01
TCRAV1-2	homosapiens	TRAV1-2
TCRAV26-1	homosapiens	TRAV26-1
TCRAV21	homosapiens	TRAV21
TRAV35*02	homosapiens	TRAV35*02
TCRAV8-3*01	homosapiens	TRAV8-3*01
TCRAV3*01	homosapiens	TRAV3*01
TCRAV12-2	homosapiens	TRAV12-2
TCRAV26-2	homosapiens	TRAV26-2
TCRAV14/DV4	homosapiens	TRAV14/DV4
TCRAV14/4	homosapiens	TRAV14/DV4
TCRAV5	homosapiens	TRAV5
TCRAV21*01	homosapiens	TRAV21*01
TCRAV24*01	homosapiens	TRAV24*01
TCRAV16*01	homosapiens	TRAV16*01
TCRAV35	homosapiens	TRAV35
TCRAV41*01	homosapiens	TRAV41*01
TCRAV26-2*01	homosapiens	TRAV26-2*01
TCRAV8-2*01	homosapiens	TRAV8-2*01
TCRAV22*01	homosapiens	TRAV22*01
TCRAV17*01	homosapiens	TRAV17*01
TCRAV26-1*01	homosapiens	TRAV26-1*01
TCRAV4*01	homosapiens	TRAV4*01
TCRAV9-2*01	homosapiens	TRAV9-2*01
TCRAV35*01	homosapiens	TRAV35*01
TCRAV12-2*01	homosapiens	TRAV12-2*01
TCRAV12-3*01	homosapiens	TRAV12-3*01
TCRAV12-2*02	homosapiens	TRAV12-2*02
TCRAV38-1*01	homosapiens	TRAV38-1*01
TCRAV38-2	homosapiens	TRAV38-2/DV8
36/DV7*02	homosapiens	TRAV36/DV7*02
23/DV6*01	homosapiens	TRAV23/DV6*01
TCRAV8-6*01	homosapiens	TRAV8-6*01
29/DV5*01	homosapiens	TRAV29/DV5*01
TCRAV6*03	homosapiens	TRAV6*03
TCRAV2*01	homosapiens	TRAV2*01
TCRAV8-6*02	homosapiens	TRAV8-6*02
TCRAV8-4*03	homosapiens	TRAV8-4*03
36/DV7*01	homosapiens	TRAV36/DV7*01
TRAV4D-4*03	musmusculus	TRAV4D-4*03
TRAV9	musmusculus	TRAV9-1
TRAV6-4*01	musmusculus	TRAV6-4*01
TRAV9-4*01	musmusculus	TRAV9-4*01
TRAV6-1*02	musmusculus	TRAV6-1*02
TRAV14-3*01	musmusculus	TRAV14-3*01
TRAV6N-7*01	musmusculus	TRAV6N-7*01
TRAV14D-1*01	musmusculus	TRAV14D-1*01
TRAV6D-7*01	musmusculus	TRAV6D-7*01
TRAV14-2	musmusculus	TRAV14-2
TRAV12D-1*01&nbsp;	musmusculus	TRAV12D-1*01
TRAV5*01	homosapiens	TRAV5*01
TRAV14-3*01	musmusculus	TRAV14-3*01
TRAV17*01	homosapiens	TRAV17*01
TRAV10*01	musmusculus	TRAV10*01
TRAV13-1*01	musmusculus	TRAV13-1*01
TRAV16*01	musmusculus	TRAV16*01
TRAV17*02	musmusculus	TRAV17*02
TRAV21/DV12*02&nbsp;	musmusculus	TRAV21/DV12*02
TRAV4D-4*02	musmusculus	TRAV4D-4*02
TRAV4-4/DV10*01	musmusculus	TRAV4-4/DV10*01
TRAV7D-4*02	musmusculus	TRAV7D-4*02
TRAV7N-5*01	musmusculus	TRAV7N-5*01
TRAV14-1*01	musmusculus	TRAV14-1*01
TRAV13D-1*02	musmusculus	TRAV13D-1*02
TRAV12-2	homosapiens	TRAV12-2
TRAV10	homosapiens	TRAV10
TRAV25	homosapiens	TRAV25
TRAV3	homosapiens	TRAV3
TRAV27	homosapiens	TRAV27
TRAV12-1	homosapiens	TRAV12-1
TRAV13-1	homosapiens	TRAV13-1
TRAV3D-3*02	musmusculus	TRAV3D-3*02
TRAV12-3	homosapiens	TRAV12-3
TRAV17	homosapiens	TRAV17
TRAV11*02	musmusculus	TRAV11*02
TRAV4	homosapiens	TRAV4
TRAV16	homosapiens	TRAV16
TRAV24	homosapiens	TRAV24
TRAV1-2	homosapiens	TRAV1-2
TRAV29/DV5	homosapiens	TRAV29/DV5
TRAV12-2, TRAV21	homosapiens	TRAV12-2
TRAV8-3	homosapiens	TRAV8-3
TRAV22	homosapiens	TRAV22
TRAV8-1	homosapiens	TRAV8-1
TRAV13-2	homosapiens	TRAV13-2
TRAV14-3*02	musmusculus	TRAV14-3*02
TRAV14	musmusculus	TRAV14-1
TRAV5D-4	musmusculus	TRAV5D-4
TRAV9-2	homosapiens	TRAV9-2
TRAV14/DV4	homosapiens	TRAV14/DV4
TRAV7D-6	musmusculus	TRAV7D-6
TRAV39	homosapiens	TRAV39
TRAV26-1	homosapiens	TRAV26-1
12D-2	musmusculus
TRAV13	musmusculus	TRAV13-1
TRAV6	musmusculus	TRAV6-1
TRAV7	musmusculus	TRAV7-1
TRAV27*01	homosapiens	TRAV27*01
TCRAV26-2*01&nbsp;	homosapiens	TRAV26-2*01
TRAV29/DV5*01	homosapiens	TRAV29/DV5*01
TCRAV29/DV5*01	homosapiens	TRAV29/DV5*01
TRAV16	musmusculus	TRAV16
TRAV16D/DV11*01	musmusculus	TRAV16D/DV11*01
TRAV9D-4	musmusculus	TRAV9D-4
TRAV7-3*01	musmusculus	TRAV7-3*01
TRAV26-2	homosapiens	TRAV26-2
TRAV1-1	homosapiens	TRAV1-1
TRAV8-2	homosapiens	TRAV8-2
TRAV8-6	homosapiens	TRAV8-6
TRAV8-4	homosapiens	TRAV8-4
TRAV23/DV6	homosapiens	TRAV23/DV6
TCRAV23/6	homosapiens	TRAV23/DV6
TCRAV27	homosapiens	TRAV27
TRAV20	homosapiens	TRAV20
TRAV5	homosapiens	TRAV5
TCRAV26- 1*01	homosapiens	TRAV26-1*01
TCRAV20*01	homosapiens	TRAV20*01
TCRAV13-1*02	homosapiens	TRAV13-1*02
TCRAV17	homosapiens	TRAV17
TCRAV2	homosapiens	TRAV2
TCRAV12-3	homosapiens	TRAV12-3
TCRAV26-1*01/02	homosapiens	TRAV26-1*01
TCRAV8-3*01/02	homosapiens	TRAV8-3*01
TCRAV8-4*01/04	homosapiens	TRAV8-4*01
TCRAV9-2*01/02/03/04	homosapiens	TRAV9-2*01
TCRAV2*01/02	homosapiens	TRAV2*01
TCRAV25*01	homosapiens	TRAV25*01
TCRAV14/DV4*02/03	homosapiens	TRAV14/DV4*02
TCRAV12-3*01/02	homosapiens	TRAV12-3*01
TCRAV8-3	homosapiens	TRAV8-3
TCRAV24	homosapiens	TRAV24
TCRAV13-1	homosapiens	TRAV13-1
TCRAV39	homosapiens	TRAV39
TCRAV29/5	homosapiens	TRAV29/DV5
TCRAV6	homosapiens	TRAV6
TCRAV10	homosapiens	TRAV10
TCRAV22	homosapiens	TRAV22
TCRAV19	homosapiens	TRAV19
TCRAV8-6	homosapiens	TRAV8-6
TCRAV16	homosapiens	TRAV16
TCRAV20	homosapiens	TRAV20
TCRAV25	homosapiens	TRAV25
TCRAV4	homosapiens	TRAV4
TCRAV9-2	homosapiens	TRAV9-2
TCRAV1-1	homosapiens	TRAV1-1
TCRAV30	homosapiens	TRAV30
TCRAV3	homosapiens	TRAV3
TCRAV27-01	homosapiens	TRAV27
TCRAV38-1	homosapiens	TRAV38-1
TCRAV13-2	homosapiens	TRAV13-2
TCRAV8-1	homosapiens	TRAV8-1
TCRAV12-1	homosapiens	TRAV12-1
TCRAV34	homosapiens	TRAV34
TCRAV36/7	homosapiens	TRAV36/DV7
TCRAV38-2/8	homosapiens	TRAV38-2/DV8
TCRAV8-2	homosapiens	TRAV8-2
TCRAV41	homosapiens	TRAV41
TCRAV8-4	homosapiens	TRAV8-4
TCRAV13-01	homosapiens	TRAV13-1
TCRAV40	homosapiens	TRAV40
TCRAV12	homosapiens	TRAV12-1
TCRAV31	homosapiens	TRAV31
TCRAV28	homosapiens	TRAV28
TCRAV29	homosapiens	TRAV29/DV5
TCRAV15	homosapiens	TRAV15
TCRAV23	homosapiens	TRAV23/DV6
TCRAV14	homosapiens	TRAV14/DV4
TCRAV9-1	homosapiens	TRAV9-1
TCRAV7	homosapiens	TRAV7
TCRAV5*01	homosapiens	TRAV5*01
TCRAV1-4	homosapiens
TCRAV9	homosapiens	TRAV9-1
TCRAV2-1	homosapiens	TRAV2
TCRAV8	homosapiens	TRAV8-1
TCRAV11	musmusculus	TRAV11
TCRAV4	musmusculus	TRAV4-1
TCRAV4-1	homosapiens	TRAV4
TCRAV35-1	homosapiens	TRAV35
TCRAV3-1	homosapiens	TRAV3
TCRAV1-5	homosapiens
TCRAV2-3	homosapiens
TCRAV15-1	homosapiens	TRAV15
TCRAV20-1	homosapiens	TRAV20
TCRAV21-1	homosapiens	TRAV21
TCRAV23-1	homosapiens	TRAV23/DV6
TCRAV29-1	homosapiens	TRAV29/DV5
TCRAV30-1	homosapiens	TRAV30
TCRAV26	homosapiens	TRAV26-1
TCRAV7D-6*01	musmusculus	TRAV7D-6*01
TCRAV17*01	musmusculus	TRAV17*01
TCRAV2*01	musmusculus	TRAV2*01
TCRAV8-3*02	homosapiens	TRAV8-3*02
TCRAV39*01	homosapiens	TRAV39*01
TCRAV27*03	homosapiens	TRAV27*03
TCRAV38-2*01	homosapiens	TRAV38-2/DV8*01
TCRAV8-1*01	homosapiens	TRAV8-1*01
TCRAV29*01	homosapiens	TRAV29/DV5*01
TCRAV27-01*03	homosapiens	TRAV27*03
TCRAV38-02*01	homosapiens	TRAV38-2/DV8*01
TCRAV25-01*01	homosapiens	TRAV25*01
TCRAV24-01*01	homosapiens	TRAV24*01
TCRAV19*01	homosapiens	TRAV19*01
TCRAV38-01	homosapiens	TRAV38-1
TCRAV16-01*01	homosapiens	TRAV16*01
TCRAV14-01	homosapiens	TRAV14-1
TCRAV19-01*01	homosapiens	TRAV19*01
TCRAV29-01	homosapiens	TRAV29/DV5
TCRAV12-03	homosapiens	TRAV12-3
TCRAV26-02	homosapiens	TRAV26-2
TCRAV30-01	homosapiens	TRAV30
TCRAV27-01*01	homosapiens	TRAV27*01
TCRAV01-02	homosapiens	TRAV1-2
TCRAV12-02	homosapiens	TRAV12-2
TCRAV27*01	homosapiens	TRAV27*01
TCRAV9*02	homosapiens
TCRAV17-01*01	homosapiens	TRAV17*01
TCRAV03-01	homosapiens	TRAV3
TCRAV22-01*01	homosapiens	TRAV22*01
TCRAV36-01*01	homosapiens	TRAV36/DV7*01
TCRAV02-01	homosapiens	TRAV2
TCRAV12-01	homosapiens	TRAV12-1
TCRAV08-01	homosapiens	TRAV8-1
TCRAV23-01	homosapiens	TRAV23/DV6
TCRAV21-01	homosapiens	TRAV21
TCRAV08-03	homosapiens	TRAV8-3
TCRAV35-01	homosapiens	TRAV35
TCRAV26-01	homosapiens	TRAV26-1
TCRAV06-01	homosapiens	TRAV6
TCRAV09-02	homosapiens	TRAV9-2
TCRAV40-01*01	homosapiens	TRAV40*01
TCRAV05-01*01	homosapiens	TRAV5*01
TCRAV08-06	homosapiens	TRAV8-6
TCRAV39-01*01	homosapiens	TRAV39*01
TCRAV13-02	homosapiens	TRAV13-2
TCRAV01-01	homosapiens	TRAV1-1
TCRAV04-01*01	homosapiens	TRAV4*01
TCRAV08-05*01	homosapiens	TRAV8-5*01
TCRAV38	homosapiens	TRAV38-1
TCRAV10-01*01	homosapiens	TRAV10*01
TCRAV41-01*01	homosapiens	TRAV41*01
TCRDV01-01*01	homosapiens	TRDV1*01
TCRAV20-01	homosapiens	TRAV20
TCRAV36-01	homosapiens	TRAV36/DV7
TCRAV08-02	homosapiens	TRAV8-2
TCRDV02-01	homosapiens	TRDV2
TCRAV13	homosapiens	TRAV13-1
TCRAV08-04	homosapiens	TRAV8-4
TCRAV08-07*01	homosapiens	TRAV8-7*01
TCRAV28-01*01	homosapiens	TRAV28*01
TCRAV08	homosapiens	TRAV8-1
TCRAV34-01*01	homosapiens	TRAV34*01
TCRAV33-01*01	homosapiens	TRAV33*01
TCRDV03-01	homosapiens	TRDV3
TCRAV14-2	musmusculus	TRAV14-2
TCRAV16	musmusculus	TRAV16
TCRAV12-2	musmusculus	TRAV12-2
TCRAV18	homosapiens	TRAV18
TCRAV2-2	homosapiens
TCRAV12-4	homosapiens
TCRAV12-2*03	homosapiens	TRAV12-2*03
TCRAV10*01	homosapiens	TRAV10*01
TCRAV14	musmusculus	TRAV14-1
TCRAV9D	musmusculus	TRAV9D-1
TCRAV10*02	musmusculus	TRAV10*02
TCRAV6-7	musmusculus	TRAV6-7/DV9
TCRAV10	musmusculus	TRAV10
TCRAV2	musmusculus	TRAV2
TCRAV1	musmusculus	TRAV1
TCRAV3	musmusculus	TRAV3-1
TCRAV20	musmusculus	TRAV20
TCRAV6	musmusculus	TRAV6-1
TCRAV5	musmusculus	TRAV5-1
TCRAV19	musmusculus	TRAV19
TRAV13N-1*01	musmusculus	TRAV13N-1*01
TCRAV38-2/DV8*01	homosapiens	TRAV38-2/DV8*01
TCRAV13-2*01	homosapiens	TRAV13-2*01
TCRAV12-1*01	homosapiens	TRAV12-1*01
TCRAV1-1*01	homosapiens	TRAV1-1*01
TCRAV13/1*02 (F)	homosapiens
TCRAV23/DV6*01	homosapiens	TRAV23/DV6*01
TRAV8-4*05	homosapiens	TRAV8-4*05
TCRAV21	musmusculus	TRAV21/DV12
TCRAV35*02	homosapiens	TRAV35*02
TCRAV12	musmusculus	TRAV12-1
TCRAV13	musmusculus	TRAV13-1
TCRAV15-1	musmusculus	TRAV15-1/DV6-1
TCRAV7	musmusculus	TRAV7-1
TCRAV7-4	musmusculus	TRAV7-4
TCRAV7-3	musmusculus	TRAV7-3
TCRAV13-1	musmusculus	TRAV13-1
TCRAV7-2	musmusculus	TRAV7-2
TCRAV9-4	musmusculus	TRAV9-4
TCRAV6-4	musmusculus	TRAV6-4
TCRAV3-4	musmusculus	TRAV3-4
TCRAV53	musmusculus
TCRAV8-2	musmusculus	TRAV8-2
TCRAV6-6	musmusculus	TRAV6-6
TCRAV8	musmusculus	TRAV8-1
TCRAV4-3	musmusculus	TRAV4-3
TCRAV9	musmusculus	TRAV9-1
TCRAV17*01	homosapiens	TRAV17*01
TCRAV13-1*02	homosapiens	TRAV13-1*02
TCRAV16*01	musmusculus	TRAV16*01
TCRAV12D-2*01	musmusculus	TRAV12D-2*01
TCRAV21*01&nbsp;	homosapiens	TRAV21*01
TCRAV4D-4*02	musmusculus	TRAV4D-4*02
TCRAV4D-4*03	musmusculus	TRAV4D-4*03
TCRAV9-2*02&nbsp;	homosapiens	TRAV9-2*02
TCRAV19*01&nbsp;	homosapiens	TRAV19*01
TCRAV14-3	musmusculus	TRAV14-3
TCRAV14D-3/DV8*02&nbsp;	musmusculus	TRAV14D-3/DV8*02
TCRAV14/DV4*01	homosapiens	TRAV14/DV4*01
TCRAV17*01&nbsp;	homosapiens	TRAV17*01
TCRAV24*0	homosapiens
TCRAV18-1	homosapiens	TRAV18
TCRAV27-1	homosapiens	TRAV27
TCRAV16-1	homosapiens	TRAV16
TCRAV25-1	homosapiens	TRAV25
TCRAV6-1	homosapiens	TRAV6
TCRAV19-1	homosapiens	TRAV19
TCRAV9-4*01	musmusculus	TRAV9-4*01
TCRAV14D-3/DV8*02	musmusculus	TRAV14D-3/DV8*02
TRAV8-2	musmusculus	TRAV8-2
TRAV10N*01	musmusculus	TRAV10N*01
TRAV7-4*01	musmusculus	TRAV7-4*01
TRAV7-1*01	musmusculus	TRAV7-1*01
TRAV8D-1*01	musmusculus	TRAV8D-1*01
TRAV3-1*01	musmusculus	TRAV3-1*01
TRAV17*01	musmusculus	TRAV17*01
TRAV6D-5*01	musmusculus	TRAV6D-5*01
TRAV6N-5*01	musmusculus	TRAV6N-5*01
TRAV6D-6*02	musmusculus	TRAV6D-6*02
TRAV6N-6*01	musmusculus	TRAV6N-6*01
TRAV12N-3*01	musmusculus	TRAV12N-3*01
TRAV12-3*01	musmusculus	TRAV12-3*01
TRAV12-1*01	musmusculus	TRAV12-1*01
TRAV12D-1*01	musmusculus	TRAV12D-1*01
TRAV12-2*01	musmusculus	TRAV12-2*01
TRAV12N-1*01	musmusculus	TRAV12N-1*01
TRAV6-5*04	musmusculus	TRAV6-5*04
TRAV12D-2*01	musmusculus	TRAV12D-2*01
TRAV15N-1*01	musmusculus	TRAV15N-1*01
TRAV16D/DV11*01	musmusculus	TRAV16D/DV11*01
TRAV6D-3*01	musmusculus	TRAV6D-3*01
TRAV16D/DV11*02	musmusculus	TRAV16D/DV11*02
TRAV6-3*01	musmusculus	TRAV6-3*01
TRAV8N-2*01	musmusculus	TRAV8N-2*01
TRAV8-1*01	musmusculus	TRAV8-1*01
TRAV14D-3/DV8*02	musmusculus	TRAV14D-3/DV8*02
TRAV8D-2*03	musmusculus	TRAV8D-2*03
TRAV4N-3*01	musmusculus	TRAV4N-3*01
TRAV5N-4*01	musmusculus	TRAV5N-4*01
TRAV10D*01	musmusculus	TRAV10D*01
TRAV4D-3*01	musmusculus	TRAV4D-3*01
TRAV14-2*02	musmusculus	TRAV14-2*02
TRAV7-5*01	musmusculus	TRAV7-5*01
TRAV14N-1*01	musmusculus	TRAV14N-1*01
TRAV14D-3/DV8*08	musmusculus	TRAV14D-3/DV8*08
TRAV14D-3/DV8*01	musmusculus	TRAV14D-3/DV8*01
TRAV7-2*02	musmusculus	TRAV7-2*02
TRAV16N*01	musmusculus	TRAV16N*01
TRAV8-2*01	musmusculus	TRAV8-2*01
TRAV8D-2*01	musmusculus	TRAV8D-2*01
TRAV3N-3*01	musmusculus	TRAV3N-3*01
TRAV7D-3*01	musmusculus	TRAV7D-3*01
TRAV9N-3*01	musmusculus	TRAV9N-3*01
TRAV1*01	musmusculus	TRAV1*01
TRAV3D-3*01	musmusculus	TRAV3D-3*01
TRAV9-1*02	musmusculus	TRAV9-1*02
TRAV7-3*04	musmusculus	TRAV7-3*04
TRAV21/DV12*01	musmusculus	TRAV21/DV12*01
TRAV5-1*01	musmusculus	TRAV5-1*01
TRAV6-2*01	musmusculus	TRAV6-2*01
TRAV6-1*01	musmusculus	TRAV6-1*01
TRAV9N-2*01	musmusculus	TRAV9N-2*01
TRAV11*02	musmusculus	TRAV11*02
TRAV6D-6	musmusculus	TRAV6D-6
TRAV8D-1	musmusculus	TRAV8D-1
TRAV4N-4*01	musmusculus	TRAV4N-4*01
TRAV7D-2*01	musmusculus	TRAV7D-2*01
TRAV4D-4*01	musmusculus	TRAV4D-4*01
TRAV7D-4*01	musmusculus	TRAV7D-4*01
TRAV6-4*03	musmusculus	TRAV6-4*03
TRAV6D-4*01	musmusculus	TRAV6D-4*01
TRAV9N-4*01	musmusculus	TRAV9N-4*01
TRAV13D-2*01	musmusculus	TRAV13D-2*01
TRAV6-7/DV9*01	musmusculus	TRAV6-7/DV9*01
TRAV12N-2*01	musmusculus	TRAV12N-2*01
TRAV15-1/DV6-1*01	musmusculus	TRAV15-1/DV6-1*01
TRAV3-3*01	musmusculus	TRAV3-3*01
TRAV13N-4*01	musmusculus	TRAV13N-4*01
TRAV19*01	musmusculus	TRAV19*01
TRAV4-3*01	musmusculus	TRAV4-3*01
TRAV14-2*01	musmusculus	TRAV14-2*01
TRAV6-6*01	musmusculus	TRAV6-6*01
TRAV13N-2*01	musmusculus	TRAV13N-2*01
TRAV7N-6*01	musmusculus	TRAV7N-6*01
TRAV7D-5*01	musmusculus	TRAV7D-5*01
TRAV4-2*02	musmusculus	TRAV4-2*02
TRAV2*01	musmusculus	TRAV2*01
TRAV13-5*01	musmusculus	TRAV13-5*01
TRAV11*01	musmusculus	TRAV11*01
TRAV9D-4*01	musmusculus	TRAV9D-4*01
TRAV7N-4*01	musmusculus	TRAV7N-4*01
TRAV3-4*01	musmusculus	TRAV3-4*01
TRAV7-6*01	musmusculus	TRAV7-6*01
TRAV6D-6*01	musmusculus	TRAV6D-6*01
TRAV13D-1*01	musmusculus	TRAV13D-1*01
TRAV13D-4*03	musmusculus	TRAV13D-4*03
TRAV13D-4*01	musmusculus	TRAV13D-4*01
TRAV13-4/DV7*01	musmusculus	TRAV13-4/DV7*01
TRAV14N-2*01	musmusculus	TRAV14N-2*01
TRAV14N-3*01	musmusculus	TRAV14N-3*01
TRAV16D/DV11	musmusculus	TRAV16D/DV11
TRAV7D-4	musmusculus	TRAV7D-4
TRAV3N-3	musmusculus	TRAV3N-3
TRAV13N-3*01	musmusculus	TRAV13N-3*01
TRAV23/DV6*01	homosapiens	TRAV23/DV6*01
TRAV13-1*01	homosapiens	TRAV13-1*01
TRAV19*01	homosapiens	TRAV19*01
TRAV6*01	homosapiens	TRAV6*01
TRAV16*01	homosapiens	TRAV16*01
TRAV25*01	homosapiens	TRAV25*01
TRAV9-2*01	homosapiens	TRAV9-2*01
TRAV14/DV4*01	homosapiens	TRAV14/DV4*01
TRAV14/DV4*02	homosapiens	TRAV14/DV4*02
TRAV12-3*01	homosapiens	TRAV12-3*01
TRAV24*01	homosapiens	TRAV24*01
TRAV12-2*01	homosapiens	TRAV12-2*01
TRAV17*01	homosapiens	TRAV17*01
TRAV1-2*01	homosapiens	TRAV1-2*01
TRAV8-4*01	homosapiens	TRAV8-4*01
TRAV35*01	homosapiens	TRAV35*01
TRAV3*01	homosapiens	TRAV3*01
TRAV41*01	homosapiens	TRAV41*01
TRAV1-1*01	homosapiens	TRAV1-1*01
TRAV22*01	homosapiens	TRAV22*01
TRAV10*01	homosapiens	TRAV10*01
TRAV12-1*01	homosapiens	TRAV12-1*01
TRAV13-2*01	homosapiens	TRAV13-2*01
TRAV38-1*01	homosapiens	TRAV38-1*01
TRAV38-2/DV8*01	homosapiens	TRAV38-2/DV8*01
TRAV20*01	homosapiens	TRAV20*01
TRAV8-3*01	homosapiens	TRAV8-3*01
TRAV8-6*02	homosapiens	TRAV8-6*02
TRAV8-6*01	homosapiens	TRAV8-6*01
TRAV8-1*01	homosapiens	TRAV8-1*01
TRAV30*01	homosapiens	TRAV30*01
TRAV4*01	homosapiens	TRAV4*01
TRAV8-2*01	homosapiens	TRAV8-2*01
TRAV36/DV7*01	homosapiens	TRAV36/DV7*01
TRAV19	homosapiens	TRAV19
TRAV34	homosapiens	TRAV34
TRAV2	homosapiens	TRAV2
TRAV35	homosapiens	TRAV35
TRAV21	homosapiens	TRAV21
TRAV38-1	homosapiens	TRAV38-1
TRAV38-2/DV8	homosapiens	TRAV38-2/DV8
TRAV41	homosapiens	TRAV41
TRAV6	homosapiens	TRAV6
mTRDV2-2	homosapiens
TRAV9-1	homosapiens	TRAV9-1
TRAV3	musmusculus	TRAV3-1
TRAV1	musmusculus	TRAV1
TRAV2*02	homosapiens	TRAV2*02
TRAV36/DV7*02	homosapiens	TRAV36/DV7*02
TRAV8-4*03	homosapiens	TRAV8-4*03
TRAV29/DV5*02	homosapiens	TRAV29/DV5*02
TRAV6*03	homosapiens	TRAV6*03
TRAV26-1*03	homosapiens	TRAV26-1*03
TRAV4D-3*03	musmusculus	TRAV4D-3*03
TRAV7D-2*02	musmusculus	TRAV7D-2*02
TRAV13-2*02	musmusculus	TRAV13-2*02
TRAV2*01	homosapiens	TRAV2*01
TRAV8-4*04	homosapiens	TRAV8-4*04
TRAV29	homosapiens	TRAV29/DV5
TRAV12D-3*01	musmusculus	TRAV12D-3*01
TRAV12D-2*02	musmusculus	TRAV12D-2*02
TRAV9-3*01	musmusculus	TRAV9-3*01
TRAV12-2*03	homosapiens	TRAV12-2*03
TRAV14	homosapiens	TRAV14/DV4
TRAV38	homosapiens	TRAV38-1
TRAV34*01	homosapiens	TRAV34*01
TRAV36	homosapiens	TRAV36/DV7
TRAV12	homosapiens	TRAV12-1
TRAV18	homosapiens	TRAV18
TRAV39*01	homosapiens	TRAV39*01
TRAV20*02	homosapiens	TRAV20*02
TRAV26-1*02	homosapiens	TRAV26-1*02
TRAV12	musmusculus	TRAV12-1
TRAV30	homosapiens	TRAV30
TRAV8	homosapiens	TRAV8-1
TRAV11	homosapiens	TRAV11
TRAV13-1*02	homosapiens	TRAV13-1*02
TRBV8	homosapiens	TRBV8-1
TRBV14DV4	homosapiens
TRBV23VD6	homosapiens
TRBV22	homosapiens	TRBV22-1
TRBV29DV5	homosapiens
TRAV14-3	musmusculus	TRAV14-3
TRAV13-1	musmusculus	TRAV13-1
TRAV12D-2	musmusculus	TRAV12D-2
TRAV15	musmusculus	TRAV15-1/DV6-1
TRAV16N	musmusculus	TRAV16N
TRAV8N-2	musmusculus	TRAV8N-2
TRAV8-1	musmusculus	TRAV8-1
TRAV3-4	musmusculus	TRAV3-4
TRAV9-1	musmusculus	TRAV9-1
TRAV3-3	musmusculus	TRAV3-3
TRAV7-6	musmusculus	TRAV7-6
TRAV14D-1	musmusculus	TRAV14D-1
TRAV7-5	musmusculus	TRAV7-5
TRAV9D-3	musmusculus	TRAV9D-3
TRAV6-2	musmusculus	TRAV6-2
TRAV6D-5	musmusculus	TRAV6D-5
TRAV10N	musmusculus	TRAV10N
TRAV10	musmusculus	TRAV10
TRAV7-4	musmusculus	TRAV7-4
TRAV5-4	musmusculus	TRAV5-4
TRAV14D-3/DV8	musmusculus	TRAV14D-3/DV8
TRAV4D-4	musmusculus	TRAV4D-4
TRAV7D-2	musmusculus	TRAV7D-2
TRAV3-1	musmusculus	TRAV3-1
TRAV6N-6	musmusculus	TRAV6N-6
TRAV6N-5	musmusculus	TRAV6N-5
TRAV3D-3	musmusculus	TRAV3D-3
TRAV14-1	musmusculus	TRAV14-1
TRAV5N-4	musmusculus	TRAV5N-4
TRAV7-3	musmusculus	TRAV7-3
TRAV7N-6	musmusculus	TRAV7N-6
TRAV23	homosapiens	TRAV23/DV6
TRAV13	homosapiens	TRAV13-1
TRAV17	musmusculus	TRAV17
TRAV26	homosapiens	TRAV26-1
TRAV13-2*01/13-2*02	homosapiens	TRAV13-2*01
TRAV7*01	homosapiens	TRAV7*01
TRAV40*01	homosapiens	TRAV40*01
TRAV1	homosapiens	TRAV1-1
TRAV36/DV7	homosapiens	TRAV36/DV7
TRAV6*02	homosapiens	TRAV6*02
TRAV6D-7	musmusculus	TRAV6D-7
TRAV4D-3	musmusculus	TRAV4D-3
TRAV2	musmusculus	TRAV2
TRAV27*03	homosapiens	TRAV27*03
TRAV14D-3	musmusculus	TRAV14D-3/DV8
TRAV12D-1	musmusculus	TRAV12D-1
TRAV12-3	musmusculus	TRAV12-3
TRAV12-2	musmusculus	TRAV12-2
TRAV9	homosapiens	TRAV9-1
TRAV35*02	homosapiens	TRAV35*02
TRAV14/DV4*03	homosapiens	TRAV14/DV4*03
TRAV8D-2*02	musmusculus	TRAV8D-2*02
TRAV6D-7*04	musmusculus	TRAV6D-7*04
TRAV7-6*02	musmusculus	TRAV7-6*02
TRAV5D-4*02	musmusculus	TRAV5D-4*02
TRAV21*02	homosapiens	TRAV21*02
TRAV12-1	musmusculus	TRAV12-1
TRAV8-3*02	homosapiens	TRAV8-3*02
TRAV8-4*02	homosapiens	TRAV8-4*02
TRAV6*04	homosapiens	TRAV6*04
TRAV27*02	homosapiens	TRAV27*02
TRAV8-7*01	homosapiens	TRAV8-7*01
TRAV8-3*03	homosapiens	TRAV8-3*03
TRAV32*01	homosapiens	TRAV32*01
TRAV12N-3	musmusculus	TRAV12N-3
TRAV13-2	musmusculus	TRAV13-2
TRAV9-2	musmusculus	TRAV9-2
TRAV9N-3	musmusculus	TRAV9N-3
TRAV7-5*01&nbsp;	musmusculus	TRAV7-5*01
TRAV6*05	homosapiens	TRAV6*05
TRAV6-6	musmusculus	TRAV6-6
TRAV21/DV12	musmusculus	TRAV21/DV12
TRGV4	homosapiens	TRGV4
TRGV3	homosapiens	TRGV3
TRAV21	musmusculus	TRAV21/DV12
TRAV8	musmusculus	TRAV8-1
TRAV40	homosapiens	TRAV40
TRAV9-2*03	homosapiens	TRAV9-2*03
TRAV6D-4	musmusculus	TRAV6D-4
TRAV13N-1	musmusculus	TRAV13N-1
TRAV6-3	musmusculus	TRAV6-3
TRAV11	musmusculus	TRAV11
TRAV6-7/DV9	musmusculus	TRAV6-7/DV9
TRAV9N-2	musmusculus	TRAV9N-2
TRAV6-5	musmusculus	TRAV6-5
TRAV7-1	musmusculus	TRAV7-1
TRAV4-2	musmusculus	TRAV4-2
TRAV7N-5	musmusculus	TRAV7N-5
TRAV4	musmusculus	TRAV4-1
TRAV7-2	musmusculus	TRAV7-2
TRAV19	musmusculus	TRAV19
TRAV7N-4	musmusculus	TRAV7N-4
TRAV38-2	homosapiens	TRAV38-2/DV8
TRAV12-2*02	homosapiens	TRAV12-2*02
TRAV13-3	musmusculus	TRAV13-3
TRAV4-3	musmusculus	TRAV4-3
TRAV1*01	homosapiens	TRAV1-1*01
TRDAV1*01	homosapiens
TRAV26-2*02	homosapiens	TRAV26-2*02
TRAV9-2*02	homosapiens	TRAV9-2*02
TRAV8-4*06	homosapiens	TRAV8-4*06
TRAV7	homosapiens	TRAV7
TRAV6N-7	musmusculus	TRAV6N-7
TRAV9-4	musmusculus	TRAV9-4
TRAV6D-3	musmusculus	TRAV6D-3
TRAV13D-2	musmusculus	TRAV13D-2
TRAV7D-5	musmusculus	TRAV7D-5
TRAV7D-3	musmusculus	TRAV7D-3
TRAV8D-2	musmusculus	TRAV8D-2
TRAV6-4	musmusculus	TRAV6-4
TRAV13N-4	musmusculus	TRAV13N-4
TRAV13N-3	musmusculus	TRAV13N-3
TRAV13D-3	musmusculus	TRAV13D-3
TRAV14N-3	musmusculus	TRAV14N-3
TRAV14D-2	musmusculus	TRAV14D-2
TRAV10D	musmusculus	TRAV10D
TRAV9N-4	musmusculus	TRAV9N-4
TRAV9D-2	musmusculus	TRAV9D-2
TRAV9D-1	musmusculus	TRAV9D-1
TRAV5-1	musmusculus	TRAV5-1
TRAV6-1	musmusculus	TRAV6-1
TRAJ37*01	homosapiens	TRAJ37*01
TRAJ6*01	homosapiens	TRAJ6*01
TRAJ32*01	homosapiens	TRAJ32*01
TCRVJ9	homosapiens
TCRAJ34	homosapiens	TRAJ34
TCRAJ33	homosapiens	TRAJ33
TRAJ49*01	homosapiens	TRAJ49*01
TCRAJ36*01	homosapiens	TRAJ36*01
TCRAJ39*01	homosapiens	TRAJ39*01
TCRAJ5	homosapiens	TRAJ5
TCRAJ43	homosapiens	TRAJ43
TCRAJ35*01	homosapiens	TRAJ35*01
TCRAJ26	homosapiens	TRAJ26
TCRAJ57	homosapiens	TRAJ57
TCRAJ39	homosapiens	TRAJ39
TCRAJ49*01	homosapiens	TRAJ49*01
TCRAJ38	homosapiens	TRAJ38
TCRAJ49	homosapiens	TRAJ49
TCRAJ38*01	homosapiens	TRAJ38*01
TCRAJ43*01	homosapiens	TRAJ43*01
TCRAJ37	homosapiens	TRAJ37
TCRAJ50	homosapiens	TRAJ50
TCRAJ31*01	homosapiens	TRAJ31*01
TCRAJ48*01	homosapiens	TRAJ48*01
TCRAJ32*02	homosapiens	TRAJ32*02
TCRAJ30*01	homosapiens	TRAJ30*01
TCRAJ20*01	homosapiens	TRAJ20*01
TCRAJ26*01	homosapiens	TRAJ26*01
TCRAJ28*01	homosapiens	TRAJ28*01
TCRAJ9*01	homosapiens	TRAJ9*01
TCRAJ37*02	homosapiens	TRAJ37*02
TCRAJ21*01	homosapiens	TRAJ21*01
TCRAJ54*01	homosapiens	TRAJ54*01
TCRAJ41*01	homosapiens	TRAJ41*01
TCRAJ45*01	homosapiens	TRAJ45*01
TCRAJ56*01	homosapiens	TRAJ56*01
TCRAJ10*01	homosapiens	TRAJ10*01
TCRAJ47*01	homosapiens	TRAJ47*01
TCRAJ33*01	homosapiens	TRAJ33*01
TCRAJ27*01	homosapiens	TRAJ27*01
TCRAJ42*01	homosapiens	TRAJ42*01
TCRAJ58*01	homosapiens	TRAJ58*01
TCRAJ13*02	homosapiens	TRAJ13*02
TCRAJ52*01	homosapiens	TRAJ52*01
TCRAJ4*01	homosapiens	TRAJ4*01
TCRAJ50*01	homosapiens	TRAJ50*01
TCRAJ6*01	homosapiens	TRAJ6*01
TCRAJ29*01	homosapiens	TRAJ29*01
TCRAJ40*01	homosapiens	TRAJ40*01
TCRAJ44*01	homosapiens	TRAJ44*01
TRAJ16*01	musmusculus	TRAJ16*01
TRAJ42*01	musmusculus	TRAJ42*01
TRAJ9*01	musmusculus	TRAJ9*01
TRAJ35*02	musmusculus	TRAJ35*02
TRAJ15*01	musmusculus	TRAJ15*01
TRAJ34*02	musmusculus	TRAJ34*02
TRAJ48*01	musmusculus	TRAJ48*01
TRAJ13*01	musmusculus	TRAJ13*01
TRAJ15*01	musmusculus	TRAJ15*01
TRAJ40*01	musmusculus	TRAJ40*01
TRAJ21*01	homosapiens	TRAJ21*01
TRAJ40*01	homosapiens	TRAJ40*01
TRAJ26*01	musmusculus	TRAJ26*01
TRAJ37*01	musmusculus	TRAJ37*01
TRAJ32*02	musmusculus	TRAJ32*02
TRAJ57*01	musmusculus	TRAJ57*01
TRAJ53*01	musmusculus	TRAJ53*01
TRAJ56*01	musmusculus	TRAJ56*01
TRAJ22*01	musmusculus	TRAJ22*01
TRAJ33*01	musmusculus	TRAJ33*01
TRAJ23	homosapiens	TRAJ23
TRAJ3	homosapiens	TRAJ3
TRAJ30	homosapiens	TRAJ30
TRAJ37	homosapiens	TRAJ37
TRAJ11	homosapiens	TRAJ11
TRAJ5	homosapiens	TRAJ5
TRAJ34	homosapiens	TRAJ34
TRAJ26	homosapiens	TRAJ26
TRAJ49	homosapiens	TRAJ49
TRAJ43	homosapiens	TRAJ43
TRAJ50	homosapiens	TRAJ50
TRAJ31	homosapiens	TRAJ31
TRAJ29	homosapiens	TRAJ29
TRAJ33	homosapiens	TRAJ33
TRAJ18*01	musmusculus	TRAJ18*01
TRAJ12	homosapiens	TRAJ12
TRAJ27	homosapiens	TRAJ27
TRAJ36	homosapiens	TRAJ36
TRAJ9	homosapiens	TRAJ9
TRAJ16	homosapiens	TRAJ16
TRAJ24	homosapiens	TRAJ24
TRAJ42	homosapiens	TRAJ42
TRAJ40	homosapiens	TRAJ40
TRAJ17	homosapiens	TRAJ17
TRAJ41	homosapiens	TRAJ41
TRAJ48	homosapiens	TRAJ48
TRAJ54	homosapiens	TRAJ54
TRAJ20	homosapiens	TRAJ20
TRAJ32*01	musmusculus	TRAJ32*01
TRAJ49	musmusculus	TRAJ49
TRAJ31	musmusculus	TRAJ31
TRAJ47	homosapiens	TRAJ47
TRAJ4	homosapiens	TRAJ4
TRAJ45	homosapiens	TRAJ45
TRAJ44	homosapiens	TRAJ44
TRAJ6	homosapiens	TRAJ6
TRAJ22	homosapiens	TRAJ22
TRAJ28	homosapiens	TRAJ28
TRAJ21*01	musmusculus	TRAJ21*01
57	musmusculus
TRAJ34*01	musmusculus	TRAJ34*01
TRAJ43*01	musmusculus	TRAJ43*01
TRAJ42*01	homosapiens	TRAJ42*01
TRAJ52*01	homosapiens	TRAJ52*01
TCRAJ52*01&nbsp;	homosapiens	TRAJ52*01
TRAJ54*01	homosapiens	TRAJ54*01
TRAJ39*01	musmusculus	TRAJ39*01
TRAJ7*01	musmusculus	TRAJ7*01
TRAJ39	homosapiens	TRAJ39
TRAJ10	homosapiens	TRAJ10
TRAJ8	homosapiens	TRAJ8
TCRAJ54	homosapiens	TRAJ54
TCRAJ27-1	homosapiens	TRAJ27
TRAJ32	homosapiens	TRAJ32
TRAJ7	homosapiens	TRAJ7
TCRAJ23*01	homosapiens	TRAJ23*01
TCRAJ18*01	homosapiens	TRAJ18*01
TCRAJ37*01	homosapiens	TRAJ37*01
TCRAV37	homosapiens	TRAV37
TCRAJ40	homosapiens	TRAJ40
TCRAJ4	homosapiens	TRAJ4
TCRAV57*01	homosapiens
TCRAJ8*01	homosapiens	TRAJ8*01
TCRAJ12	homosapiens	TRAJ12
TCRAJ6	homosapiens	TRAJ6
TCRAJ10	homosapiens	TRAJ10
TCRAJ45	homosapiens	TRAJ45
TCRAJ31	homosapiens	TRAJ31
TCRAJ30	homosapiens	TRAJ30
TCRAJ9	homosapiens	TRAJ9
TCRAJ22	homosapiens	TRAJ22
TCRAJ18	homosapiens	TRAJ18
TCRAJ11	homosapiens	TRAJ11
TCRAJ41	homosapiens	TRAJ41
TCRAJ24	homosapiens	TRAJ24
TCRAJ36	homosapiens	TRAJ36
TCRAJ52	homosapiens	TRAJ52
TCRAJ42	homosapiens	TRAJ42
TCRAJ37-01	homosapiens	TRAJ37
TCRAJ17	homosapiens	TRAJ17
TCRAJ28	homosapiens	TRAJ28
TCRAJ15	homosapiens	TRAJ15
TCRAJ44	homosapiens	TRAJ44
TCRAJ32	homosapiens	TRAJ32
TCRAJ27	homosapiens	TRAJ27
TCRAJ23	homosapiens	TRAJ23
TCRAJ20	homosapiens	TRAJ20
TCRAJ48	homosapiens	TRAJ48
TCRAJ3	homosapiens	TRAJ3
TCRAJ47	homosapiens	TRAJ47
TCRAJ13	homosapiens	TRAJ13
TCRAJ29	homosapiens	TRAJ29
TCRAJ53	homosapiens	TRAJ53
TCRAJ7	homosapiens	TRAJ7
TCRAJ16	homosapiens	TRAJ16
TCRAJ56	homosapiens	TRAJ56
TCRAJ21	homosapiens	TRAJ21
TCRAJ8	homosapiens	TRAJ8
TCRAJ23-01	homosapiens	TRAJ23
TCRAJ35	homosapiens	TRAJ35
TCRAJ24*01	homosapiens	TRAJ24*01
TCRAJ9	musmusculus	TRAJ9
TCRAJ3	musmusculus	TRAJ3
TRAJ37-2	homosapiens
TRAJ21	homosapiens	TRAJ21
TRAJ56	homosapiens	TRAJ56
TCRAJ1-3	homosapiens
TCRAJ17-9	homosapiens
TCRAJ9-1	homosapiens	TRAJ9
TCRAJ16-5	homosapiens
TCRAJ1-8	homosapiens
TCRAJ10-1	homosapiens	TRAJ10
TCRAJ3-2	homosapiens
TCRAJ9-14	homosapiens
TCRAJ9-7	homosapiens
TCRAJ14-1	homosapiens	TRAJ14
TCRAJ16-1	homosapiens	TRAJ16
TCRAJ17-5	homosapiens
TCRAJ9-11	homosapiens
TCRAJ17-11	homosapiens
TCRAJ46	homosapiens	TRAJ46
TCRAJ42-1	homosapiens	TRAJ42
TCRAJ11-1	homosapiens	TRAJ11
TCRAJ18-1	homosapiens	TRAJ18
TCRAJ23-1	homosapiens	TRAJ23
TCRAJ47-1	homosapiens	TRAJ47
TCRAJ45-1	homosapiens	TRAJ45
TCRAJ52-1	homosapiens	TRAJ52
TCRAJ40-1	homosapiens	TRAJ40
TCRAJ22-1	homosapiens	TRAJ22
TCRAJ37-1	homosapiens	TRAJ37
TCRAJ49-1	homosapiens	TRAJ49
TCRAJ30-1	homosapiens	TRAJ30
TCRAJ20-1	homosapiens	TRAJ20
TCRAJ48-1	homosapiens	TRAJ48
TCRAJ33-1	homosapiens	TRAJ33
TCRAJ58-1	homosapiens	TRAJ58
TCRAJ50-1	homosapiens	TRAJ50
TCRAJ5-1	homosapiens	TRAJ5
TCRAJ39-1	homosapiens	TRAJ39
TCRAJ4-1	homosapiens	TRAJ4
TCRAJ54-1	homosapiens	TRAJ54
TCRAJ29-1	homosapiens	TRAJ29
TCRAJ31-1	homosapiens	TRAJ31
TCRAJ28-1	homosapiens	TRAJ28
TCRAJ12-1	homosapiens	TRAJ12
TCRAJ21-1	homosapiens	TRAJ21
TCRAJ431	homosapiens
TCRAJ13-1	homosapiens	TRAJ13
TCRAJ35-1	homosapiens	TRAJ35
TCRAJ32-1	homosapiens	TRAJ32
TCRAJ151	homosapiens
TCRAJ53-1	homosapiens	TRAJ53
TCRAJ8-1	homosapiens	TRAJ8
TCRAJ42-4	homosapiens
TCRAJ17-1	homosapiens	TRAJ17
TCRAJ41-1	homosapiens	TRAJ41
TCRAJ26-1	homosapiens	TRAJ26
TCRAJ43-1	homosapiens	TRAJ43
TCRAJ24-1	homosapiens	TRAJ24
TCRAJ7-1	homosapiens	TRAJ7
TCRAJ44-1	homosapiens	TRAJ44
TCRAJ42-2	homosapiens
TCRAJ15-1	homosapiens	TRAJ15
TCRAJ36-1	homosapiens	TRAJ36
TCRAJ38-1	homosapiens	TRAJ38
TCRAJ6-1	homosapiens	TRAJ6
TCRAJ22*01	musmusculus	TRAJ22*01
TCRAJ32*01	musmusculus	TRAJ32*01
TCRAJ42-01*01	homosapiens	TRAJ42*01
TCRAJ52-01*01	homosapiens	TRAJ52*01
TCRAJ27-01*01	homosapiens	TRAJ27*01
TCRAJ35-01*01	homosapiens	TRAJ35*01
TCRAJ47-01*01	homosapiens	TRAJ47*01
TCRAJ43-01*01	homosapiens	TRAJ43*01
TCRAJ58-01*01	homosapiens	TRAJ58*01
TCRAJ32-01	homosapiens	TRAJ32
TCRAJ39-01*01	homosapiens	TRAJ39*01
TCRAJ40-01*01	homosapiens	TRAJ40*01
TCRAJ36-01*01	homosapiens	TRAJ36*01
TCRAJ49-01*01	homosapiens	TRAJ49*01
TCRAJ10-01*01	homosapiens	TRAJ10*01
TCRAJ33-01*01	homosapiens	TRAJ33*01
TCRAJ29-01*01	homosapiens	TRAJ29*01
TCRAJ45-01*01	homosapiens	TRAJ45*01
TCRAJ54-01*01	homosapiens	TRAJ54*01
TCRAJ20-01*01	homosapiens	TRAJ20*01
TCRAJ44-01*01	homosapiens	TRAJ44*01
TCRAJ17-01*01	homosapiens	TRAJ17*01
TCRAJ31-01*01	homosapiens	TRAJ31*01
TCRAJ26-01*01	homosapiens	TRAJ26*01
TCRAJ48-01*01	homosapiens	TRAJ48*01
TCRAJ08-01*01	homosapiens	TRAJ8*01
TCRAJ15-01*01	homosapiens	TRAJ15*01
TCRAJ30-01*01	homosapiens	TRAJ30*01
TCRAJ05-01*01	homosapiens	TRAJ5*01
TCRAJ13-01*02	homosapiens	TRAJ13*02
TCRAJ34-01*01	homosapiens	TRAJ34*01
TCRAJ04-01*01	homosapiens	TRAJ4*01
TCRAJ41-01*01	homosapiens	TRAJ41*01
TCRAJ09-01*01	homosapiens	TRAJ9*01
TCRAJ16-01*01	homosapiens	TRAJ16*01
TCRAJ53-01*01	homosapiens	TRAJ53*01
TCRAJ56-01*01	homosapiens	TRAJ56*01
TCRAJ57-01*01	homosapiens	TRAJ57*01
TCRAJ24-01	homosapiens	TRAJ24
TCRAJ38-01*01	homosapiens	TRAJ38*01
TCRAJ02-01*01	homosapiens	TRAJ2*01
TCRAJ21-01*01	homosapiens	TRAJ21*01
TCRAJ07-01*01	homosapiens	TRAJ7*01
TCRAJ22-01*01	homosapiens	TRAJ22*01
TCRAJ18-01*01	homosapiens	TRAJ18*01
TCRAJ50-01*01	homosapiens	TRAJ50*01
TCRAJ11-01*01	homosapiens	TRAJ11*01
TCRAJ28-01*01	homosapiens	TRAJ28*01
TCRAJ06-01*01	homosapiens	TRAJ6*01
TCRAJ47-01*02	homosapiens	TRAJ47*02
TCRDJ01-01*01	homosapiens	TRDJ1*01
TCRDJ03-01*01	homosapiens	TRDJ3*01
TCRAJ47-01	homosapiens	TRAJ47
TCRAJ12-01*01	homosapiens	TRAJ12*01
TCRAJ61-01*01	homosapiens	TRAJ61*01
TCRAJ03-01*01	homosapiens	TRAJ3*01
TCRAJ13-01*01	homosapiens	TRAJ13*01
TCRDJ02-01*01	homosapiens	TRDJ2*01
TCRAJ22	musmusculus	TRAJ22
TCRAJ42	musmusculus	TRAJ42
TCRAJ49	musmusculus	TRAJ49
TCRAJ13	musmusculus	TRAJ13
TCRAJ15	musmusculus	TRAJ15
TCRAJ58	homosapiens	TRAJ58
TCRAJ34*01	homosapiens	TRAJ34*01
TCRAJ23	musmusculus	TRAJ23
TCRAJ33	musmusculus	TRAJ33
TCRAJ49*01	musmusculus	TRAJ49*01
TCRAJ52*01	musmusculus	TRAJ52*01
TCRAJ35	musmusculus	TRAJ35
TCRAJ45	musmusculus	TRAJ45
TCRAJ4	musmusculus	TRAJ4
TCRAJ6	musmusculus	TRAJ6
TCRAJ25	musmusculus	TRAJ25
TCRAJ36	musmusculus	TRAJ36
TCRAJ47	musmusculus	TRAJ47
TCRAJ32	musmusculus	TRAJ32
TCRAJ41	musmusculus	TRAJ41
TCRAJ14	musmusculus	TRAJ14
TCRAJ24	musmusculus	TRAJ24
TCRAJ17	musmusculus	TRAJ17
TCRAJ44	musmusculus	TRAJ44
TCRAJ20	musmusculus	TRAJ20
TCRAJ30	musmusculus	TRAJ30
TCRAJ27	musmusculus	TRAJ27
TCRAJ12*01	homosapiens	TRAJ12*01
TCRAJ12*01 F	homosapiens	TRAJ12*01
TRAJ48*01	homosapiens	TRAJ48*01
TCRAJ53	musmusculus	TRAJ53
TCRAJ58	musmusculus	TRAJ58
TCRAJ7	musmusculus	TRAJ7
TCRAJ26	musmusculus	TRAJ26
TCRAJ16	musmusculus	TRAJ16
TCRAJ40	musmusculus	TRAJ40
TCRAJ28	musmusculus	TRAJ28
TCRAJ53*01	homosapiens	TRAJ53*01
TCRAJ56	musmusculus	TRAJ56
TCRAJ34	musmusculus	TRAJ34
TCRAJ52	musmusculus	TRAJ52
TCRAJ31	musmusculus	TRAJ31
TCRAJ39	musmusculus	TRAJ39
TCRAJ38	musmusculus	TRAJ38
TCRAJ57	musmusculus	TRAJ57
TCRAJ21	musmusculus	TRAJ21
TCRAJ50	musmusculus	TRAJ50
TCRAJ2	musmusculus	TRAJ2
TCRAJ19	musmusculus	TRAJ19
TCRAJ29	musmusculus	TRAJ29
TCRAJ48*01	homosapiens	TRAJ48*01
TCRAJ24*02	homosapiens	TRAJ24*02
TCRAJ32*02	musmusculus	TRAJ32*02
TCRAJ50*01&nbsp;	musmusculus	TRAJ50*01
TCRAJ57*01	homosapiens	TRAJ57*01
TCRAJ32*01	homosapiens	TRAJ32*01
TCRAJ56*01	musmusculus	TRAJ56*01
TCRAJ16*01	musmusculus	TRAJ16*01
TCRAJ12*01&nbsp;	homosapiens	TRAJ12*01
TCRAJ49*01&nbsp;	homosapiens	TRAJ49*01
TCRAJ23*01&nbsp;	homosapiens	TRAJ23*01
TCRAJ22*01	homosapiens	TRAJ22*01
TCRAJ36*01&nbsp;	homosapiens	TRAJ36*01
TCRAJ43*01&nbsp;	homosapiens	TRAJ43*01
TCRAJ35*02	musmusculus	TRAJ35*02
TCRAJ45*01	musmusculus	TRAJ45*01
TRAJ6*01	musmusculus	TRAJ6*01
TRAJ50*01	musmusculus	TRAJ50*01
TRAJ33*01	musmusculus	TRAJ33*01
TRAJ12*01	musmusculus	TRAJ12*01
TRAJ24*01	musmusculus	TRAJ24*01
TRAJ49*01	musmusculus	TRAJ49*01
TRAJ5*01	musmusculus	TRAJ5*01
TRAJ2*01	musmusculus	TRAJ2*01
TRAJ31*01	musmusculus	TRAJ31*01
TRAJ23*01	musmusculus	TRAJ23*01
TRAJ17*01	musmusculus	TRAJ17*01
TRAJ21*01	musmusculus	TRAJ21*01
TRAJ11*01	musmusculus	TRAJ11*01
TRAJ38*01	musmusculus	TRAJ38*01
TRAJ30*01	musmusculus	TRAJ30*01
TRAJ28*01	musmusculus	TRAJ28*01
TRAJ27*01	musmusculus	TRAJ27*01
TRAJ58*01	musmusculus	TRAJ58*01
TRAJ52*01	musmusculus	TRAJ52*01
TRAJ40	musmusculus	TRAJ40
TRAJ12	musmusculus	TRAJ12
TRAJ45*01	musmusculus	TRAJ45*01
TRAJ35*01	musmusculus	TRAJ35*01
TRAJ38	musmusculus	TRAJ38
TRAJ22	musmusculus	TRAJ22
TRAJ26	musmusculus	TRAJ26
TRAJ31*01	homosapiens	TRAJ31*01
TRAJ3*01	homosapiens	TRAJ3*01
TRAJ41*01	homosapiens	TRAJ41*01
TRAJ20*01	homosapiens	TRAJ20*01
TRAJ39*01	homosapiens	TRAJ39*01
TRAJ26*01	homosapiens	TRAJ26*01
TRAJ15*01	homosapiens	TRAJ15*01
TRAJ43*01	homosapiens	TRAJ43*01
TRAJ11*01	homosapiens	TRAJ11*01
TRAJ23*01	homosapiens	TRAJ23*01
TRAJ24*02	homosapiens	TRAJ24*02
TRAJ29*01	homosapiens	TRAJ29*01
TRAJ10*01	homosapiens	TRAJ10*01
TRAJ30*01	homosapiens	TRAJ30*01
TRAJ48*01	homosapiens	TRAJ48*01
TRAJ27*01	homosapiens	TRAJ27*01
TRAJ53*01	homosapiens	TRAJ53*01
TRAJ50*01	homosapiens	TRAJ50*01
TRAJ17*01	homosapiens	TRAJ17*01
TRAJ57*01	homosapiens	TRAJ57*01
TRAJ45*01	homosapiens	TRAJ45*01
TRAJ36*01	homosapiens	TRAJ36*01
TRAJ28*01	homosapiens	TRAJ28*01
TRAJ8*01	homosapiens	TRAJ8*01
TRAJ13*02	homosapiens	TRAJ13*02
TRAJ56*01	homosapiens	TRAJ56*01
TRAJ33*01	homosapiens	TRAJ33*01
TRAJ12*01	homosapiens	TRAJ12*01
TRAJ4*01	homosapiens	TRAJ4*01
TRAJ47*01	homosapiens	TRAJ47*01
TRAJ18*01	homosapiens	TRAJ18*01
TRAJ44*01	homosapiens	TRAJ44*01
TRAJ9*01	homosapiens	TRAJ9*01
TRAJ34*01	homosapiens	TRAJ34*01
TRAJ57	homosapiens	TRAJ57
TRAJ53	homosapiens	TRAJ53
TRAJ7	musmusculus	TRAJ7
TRAJ6	musmusculus	TRAJ6
TRAJ9	musmusculus	TRAJ9
TRAJ11	musmusculus	TRAJ11
TRAJ57	musmusculus	TRAJ57
TRAJ32	musmusculus	TRAJ32
TRAJ56	musmusculus	TRAJ56
TRAJ32*02	homosapiens	TRAJ32*02
TRAJ37*02	homosapiens	TRAJ37*02
TRAJ2*01	homosapiens	TRAJ2*01
TRAJ22*01	homosapiens	TRAJ22*01
TRAJ16*01	homosapiens	TRAJ16*01
TRAJ38*01	homosapiens	TRAJ38*01
TRAJ47*02	homosapiens	TRAJ47*02
TRAJ47*01	musmusculus	TRAJ47*01
TRAJ58	homosapiens	TRAJ58
TRAJ35	homosapiens	TRAJ35
TRAJ15	homosapiens	TRAJ15
TRAJ13	homosapiens	TRAJ13
TRAJ52	homosapiens	TRAJ52
TRAJ58*01	homosapiens	TRAJ58*01
TRAJ7*01	homosapiens	TRAJ7*01
TRAJ5*01	homosapiens	TRAJ5*01
TRAJ21	musmusculus	TRAJ21
TRAJ33	musmusculus	TRAJ33
TRAJ13	musmusculus	TRAJ13
TRAJ15	musmusculus	TRAJ15
TRAJ45	musmusculus	TRAJ45
TRAJ58	musmusculus	TRAJ58
TRAJ4	musmusculus	TRAJ4
TRAJ30	musmusculus	TRAJ30
TRAJ27	musmusculus	TRAJ27
TRAJ39	musmusculus	TRAJ39
TRAJ34	musmusculus	TRAJ34
TRAJ42	musmusculus	TRAJ42
TRAJ38	homosapiens	TRAJ38
TRAJ24*01	homosapiens	TRAJ24*01
TRAJ48	musmusculus	TRAJ48
TRAJ47	musmusculus	TRAJ47
TRAJ23	musmusculus	TRAJ23
TRAJ17	musmusculus	TRAJ17
TRAJ14	homosapiens	TRAJ14
TRAJ50	musmusculus	TRAJ50
TRAJ43	musmusculus	TRAJ43
TRAJ53	musmusculus	TRAJ53
TRAJ37	musmusculus	TRAJ37
TRAJ2	homosapiens	TRAJ2
TRAJ13*01	homosapiens	TRAJ13*01
TRAJ18	homosapiens	TRAJ18
TRAJ35*01	homosapiens	TRAJ35*01
TRAJ42.1	homosapiens	TRAJ42
TRAJ50.1	homosapiens	TRAJ50
TRAJA5.1	homosapiens
TRAJ49.1	homosapiens	TRAJ49
TRAJ47.1	homosapiens	TRAJ47
TRAJ38.1	homosapiens	TRAJ38
TRAJ58.1	homosapiens	TRAJ58
TRAJ35.1	homosapiens	TRAJ35
TRAJ5.1	homosapiens	TRAJ5
TRAJ15.1	homosapiens	TRAJ15
TRAJ16	musmusculus	TRAJ16
TRAJ44	musmusculus	TRAJ44
TRAJ52	musmusculus	TRAJ52
TRAJ25	homosapiens	TRAJ25
TRAJ3	musmusculus	TRAJ3
TRAJ1	homosapiens	TRAJ1
TRAJ60*01	homosapiens	TRAJ60*01
TRAJ46*01	homosapiens	TRAJ46*01
TRAJ61*01	homosapiens	TRAJ61*01
TRAJ01-1*01	homosapiens	TRAJ1*01
TRAJ19*01	homosapiens	TRAJ19*01
TRAJ04-1*01	homosapiens	TRAJ4*01
TRAJ03-1*01	homosapiens	TRAJ3*01
TRAJ14*01	homosapiens	TRAJ14*01
TRAJ02-1*01	homosapiens	TRAJ2*01
TRAJ51*01	homosapiens	TRAJ51*01
TRAJ25*01	homosapiens	TRAJ25*01
TRAJ55*01	homosapiens	TRAJ55*01
TRAJ59*01	homosapiens	TRAJ59*01
TRAJ5	musmusculus	TRAJ5
TRAJ2	musmusculus	TRAJ2
TRAJ18	musmusculus	TRAJ18
TRAJ35	musmusculus	TRAJ35
TRGJ2	homosapiens	TRGJ2
TRGJ1	homosapiens	TRGJ1
TRAJ2-7	homosapiens
TRAJ46	homosapiens	TRAJ46
TRAJ28	musmusculus	TRAJ28
TRAVJ4	musmusculus
TRAJ10	musmusculus
TRAJ24	musmusculus	TRAJ24
TRBV14*01	homosapiens	TRBV14*01
TCRBV5-06	homosapiens	TRBV5-6
TRBV6-5*01	homosapiens	TRBV6-5*01
TCRBV20-1	homosapiens	TRBV20-1
TRBV20-1*01&nbsp;	homosapiens	TRBV20-1*01
TRBV13-2*01	musmusculus	TRBV13-2*01
TCRBV30	homosapiens	TRBV30
TCRBV6-2	homosapiens	TRBV6-2
TCRBV29-1	homosapiens	TRBV29-1
TCRBV11-3	homosapiens	TRBV11-3
TRBV10-3	homosapiens	TRBV10-3
TCRBV6-1*01	homosapiens	TRBV6-1*01
TCRBV7-3	homosapiens	TRBV7-3
TCRBV27*01	homosapiens	TRBV27*01
TCRBV7-6	homosapiens	TRBV7-6
TCRBV12-3*01	homosapiens	TRBV12-3*01
TCRBV6-5*01	homosapiens	TRBV6-5*01
TCRBV24-1*01	homosapiens	TRBV24-1*01
TCRBV25-1*01	homosapiens	TRBV25-1*01
TCRBV3-1*01	homosapiens	TRBV3-1*01
TCRBV20-1*01	homosapiens	TRBV20-1*01
TCRBV7-2*02	homosapiens	TRBV7-2*02
TCRBV7-2*01	homosapiens	TRBV7-2*01
TCRBV7-6*02	homosapiens	TRBV7-6*02
TCRBV4-1*01	homosapiens	TRBV4-1*01
TCRBV15*02	homosapiens	TRBV15*02
TCRBV4-2*01	homosapiens	TRBV4-2*01
TCRBV5-4*01	homosapiens	TRBV5-4*01
TCRBV30*01	homosapiens	TRBV30*01
TCRBV9*01	homosapiens	TRBV9*01
TCRBV5-5*02	homosapiens	TRBV5-5*02
TCRBV1-1*01	homosapiens	TRBV1*01
TCRBV20-1*02	homosapiens	TRBV20-1*02
TCRBV2*01	homosapiens	TRBV2*01
TCRBV14*01	homosapiens	TRBV14*01
TCRBV19*01	homosapiens	TRBV19*01
TCRBV7-9*01	homosapiens	TRBV7-9*01
TCRBV5-1*01	homosapiens	TRBV5-1*01
TCRBV28*01	homosapiens	TRBV28*01
TCRBV20-1*03	homosapiens	TRBV20-1*03
TCRBV6-2*01	homosapiens	TRBV6-2*01
TCRBV10-3*01	homosapiens	TRBV10-3*01
TCRBV11-1*01	homosapiens	TRBV11-1*01
TCRBV5-5*01	homosapiens	TRBV5-5*01
TRBV26*01	musmusculus	TRBV26*01
TRBV13-2*03	musmusculus	TRBV13-2*03
TRBV19*03	musmusculus	TRBV19*03
TRBV16*04	musmusculus	TRBV16*04
TRBV13-1	musmusculus	TRBV13-1
TRBV13-3*01	musmusculus	TRBV13-3*01
TRBV13-2*01&nbsp;	musmusculus	TRBV13-2*01
TRBV12-1*01	musmusculus	TRBV12-1*01
TRBV9*01	homosapiens	TRBV9*01
TRBV20-1*01	homosapiens	TRBV20-1*01
TRBV1*01	musmusculus	TRBV1*01
TRBV29*01&nbsp;	musmusculus	TRBV29*01
TRBV2*01	musmusculus	TRBV2*01
TRBV14*01	musmusculus	TRBV14*01
TRBV16*01 F	musmusculus	TRBV16*01
TRVB13-1*02	musmusculus
TRBV4-2	homosapiens	TRBV4-2
TRBV6-4, TRBV6-5	homosapiens	TRBV6-4
TRBV27	homosapiens	TRBV27
TRBV6-5, TRBV6-1	homosapiens	TRBV6-5
TRBV7-2	homosapiens	TRBV7-2
TRBV2	homosapiens	TRBV2
TRBV6-6, TRBV6-3, TRBV6-2	homosapiens	TRBV6-6
TRBV6-1	homosapiens	TRBV6-1
TRBV7-8	homosapiens	TRBV7-8
TRBV15	homosapiens	TRBV15
TRBV12-4, TRBV12-3	homosapiens	TRBV12-4
TRBV4-3	homosapiens	TRBV4-3
TRBV6-4, TRBV6-6, TRBV12-4, TRBV6-5, TRBV6-3, TRBV12-3, TRBV6-2, TRBV6-1	homosapiens	TRBV6-4
TRBV6-5	homosapiens	TRBV6-5
TRBV20-1	homosapiens	TRBV20-1
TRBV6-3, TRBV6-2	homosapiens	TRBV6-3
TRBV9	homosapiens	TRBV9
TRBV14	homosapiens	TRBV14
TRBV16*01	musmusculus	TRBV16*01
TRBV6-4	homosapiens	TRBV6-4
TRBV10-1	homosapiens	TRBV10-1
TRBV18	homosapiens	TRBV18
TRBV29-1	homosapiens	TRBV29-1
TRBV3-1	homosapiens	TRBV3-1
TRBV5-8	homosapiens	TRBV5-8
TRBV6-6	homosapiens	TRBV6-6
TRBV6-4, TRBV6-6, TRBV6-5, TRBV10-3, TRBV6-1	homosapiens	TRBV6-4
TRBV19	homosapiens	TRBV19
TRBV5-4	homosapiens	TRBV5-4
TRBV6-6, TRBV6-5, TRBV6-1	homosapiens	TRBV6-6
TRBV30	homosapiens	TRBV30
TRBV5-4, TRBV5-6, TRBV4-2	homosapiens	TRBV5-4
TRBV5-6	homosapiens	TRBV5-6
TRBV6-4, TRBV6-1	homosapiens	TRBV6-4
TRBV5	musmusculus	TRBV5
TRBV12-2	musmusculus	TRBV12-2
TRBV5-1	homosapiens	TRBV5-1
TRBV6-6, TRBV6-5	homosapiens	TRBV6-6
TRBV7-6	homosapiens	TRBV7-6
TRBV2*01	musmusculus	TRBV2*01
TRBV11-2	homosapiens	TRBV11-2
TRBV25-1	homosapiens	TRBV25-1
TRBV13-3	musmusculus	TRBV13-3
1	musmusculus
TRBV19	musmusculus	TRBV19
TRBV13-2	musmusculus	TRBV13-2
TRBV19*01&nbsp;	homosapiens	TRBV19*01
TRBV7-8*03	homosapiens	TRBV7-8*03
TCRBV7-8*01	homosapiens	TRBV7-8*01
TCRBV7-8	homosapiens	TRBV7-8
TRBJ2-7*01	homosapiens	TRBJ2-7*01
TRVB13-2*01	musmusculus
TRBV13	homosapiens	TRBV13
TRBV6-4, TRBV6-3, TRBV6-2, TRBV6-1	homosapiens	TRBV6-4
TRBV4-1	homosapiens	TRBV4-1
TRBV10-2	homosapiens	TRBV10-2
TCRBV19	homosapiens	TRBV19
TCRBV4-1	homosapiens	TRBV4-1
TCRBV7-2	homosapiens	TRBV7-2
TCRBV2	homosapiens	TRBV2
TCRBV12-3*01/12-4*01	homosapiens	TRBV12-3*01
TCRBV11-2*01	homosapiens	TRBV11-2*01
TCRBV2*01/2*02	homosapiens	TRBV2*01
TCRBV20-1*01/02/04/05/06	homosapiens	TRBV20-1*01
TCRBV20-1*/04/05/06	homosapiens	TRBV20-1
TCRBV6-1	homosapiens	TRBV6-1
TCRBV27	homosapiens	TRBV27
TCRBV6-5	homosapiens	TRBV6-5
TCRBV12-3	homosapiens	TRBV12-3
TCRBV28	homosapiens	TRBV28
TCRBV15	homosapiens	TRBV15
TCRBV23	homosapiens	TRBV23-1
TCRBV20	homosapiens	TRBV20-1
TCRBV14	homosapiens	TRBV14
TCRBV7	homosapiens	TRBV7-1
TCRBV9	homosapiens	TRBV9
TCRBV11-1	homosapiens	TRBV11-1
TCRBV25-1	homosapiens	TRBV25-1
TCRBV13-3	musmusculus	TRBV13-3
TCRBV31	musmusculus	TRBV31
TCRBV15-2	homosapiens
TCRBV4-2	homosapiens	TRBV4-2
TCRBV5-4	homosapiens	TRBV5-4
TCRBV5-8	homosapiens	TRBV5-8
TCRBV2*01	musmusculus	TRBV2*01
TCRBV20*01	musmusculus	TRBV20*01
TCRBV19*01	musmusculus	TRBV19*01
TCRBV18	homosapiens	TRBV18
TCRBV29-1*03	homosapiens	TRBV29-1*03
TCRBV17	musmusculus	TRBV17
TCRBV13-1	musmusculus	TRBV13-1
TCRBV13	homosapiens	TRBV13
TCRBV1	homosapiens	TRBV1
TCRBV3	homosapiens	TRBV3-1
TCRBV8	homosapiens	TRBV8-1
TCRBV6-3	homosapiens	TRBV6-3
TCRBV12-4	homosapiens	TRBV12-4
TCRBV24-1	homosapiens	TRBV24-1
TCRBV5-1	homosapiens	TRBV5-1
TCRBV5-5	homosapiens	TRBV5-5
TCRBV5-7	homosapiens	TRBV5-7
TCRBV10-3	homosapiens	TRBV10-3
TCRBV16	homosapiens	TRBV16
TCRBV6-4	homosapiens	TRBV6-4
TCRBV26	musmusculus	TRBV26
TCRBV13-3*01	musmusculus	TRBV13-3*01
TCRBV1*01	musmusculus	TRBV1*01
TCRBV15	musmusculus	TRBV15
TCRBV10	musmusculus	TRBV10
TCRBV4	musmusculus	TRBV4
TCRBV1	musmusculus	TRBV1
TCRBV8	musmusculus	TRBV8
TCRBV2	musmusculus	TRBV2
TCRBV18	musmusculus	TRBV18
TCRBV7-9*03	homosapiens	TRBV7-9*03
TCRBV6-6*01	homosapiens	TRBV6-6*01
TCRBV7-3*01	homosapiens	TRBV7-3*01
TCRBV2*01 F	homosapiens	TRBV2*01
TCRBV11-2	homosapiens	TRBV11-2
TRBV13-2*01	homosapiens
TRBV28*01	homosapiens	TRBV28*01
TCRB6-2	homosapiens
TCRBV16	musmusculus	TRBV16
TCRBV12-2	musmusculus	TRBV12-2
TCRBV19	musmusculus	TRBV19
TCRBV5	musmusculus	TRBV5
TCRBV12-1	musmusculus	TRBV12-1
TCRBV29	musmusculus	TRBV29
TCRBV13-2	musmusculus	TRBV13-2
TCRBV7-3*01	homosapiens	TRBV7-3*01
TCRBV20-1*01&nbsp;	homosapiens	TRBV20-1*01
TCRBV26*01	musmusculus	TRBV26*01
TCRBV12-4*01	homosapiens	TRBV12-4*01
TCRBV5-6*01&nbsp;	homosapiens	TRBV5-6*01
TCRBV13-2*01	musmusculus	TRBV13-2*01
TCRBV11-2*03	homosapiens	TRBV11-2*03
TCRBV27*01&nbsp;	homosapiens	TRBV27*01
TCRBV7-6*01	homosapiens	TRBV7-6*01
TCRBV6-5*01&nbsp;	homosapiens	TRBV6-5*01
TCRBV13-3	homosapiens
TCRBV13-1	homosapiens	TRBV13
TCRBV14-1	homosapiens	TRBV14
TCRBV1-1	homosapiens	TRBV1
TCRBV3-1	homosapiens	TRBV3-1
TCRBV8-1	homosapiens	TRBV8-1
TCRBV2-1	homosapiens	TRBV2
TCRBV15-1	homosapiens	TRBV15
TCRBV23-1	homosapiens	TRBV23-1
TCRBV5		TRBV5-1
TCRBV7		TRBV7-1
TCRBV10		TRBV10-1
TCRBV20		TRBV20-1
TCRBV13		TRBV13
TCRBV27		TRBV27
TCRBV4		TRBV4-1
TCRBV30		TRBV30
TCRBV28		TRBV28
TCRBV14		TRBV14
TCRBV2		TRBV2
TCRBV6		TRBV6-1
TCRBV12		TRBV12-1
TCRBV22		TRBV22-1
TCRBV11.3		TRBV11-3
TCRBV6.5		TRBV6-5
TCRBV6.6		TRBV6-6
TCRBV25.1		TRBV25-1
TCRBV6.2		TRBV6-2
TCRBV27*01		TRBV27*01
TCRBV18*01		TRBV18*01
TCRBV7-8*01 or TCRBV7-8*03		TRBV7-8*01
TCRBV3-1 or TCRBV3-2
TCRBV20-1		TRBV20-1
TCRBV9		TRBV9
TCRBV24-1*01		TRBV24-1*01
TCRBV19		TRBV19
TCRBV7-8		TRBV7-8
TCRBV6-6*01		TRBV6-6*01
TCRBV6-6*01 or *03		TRBV6-6*01
TCRBV5-1*01		TRBV5-1*01
TCRBV6-1*01		TRBV6-1*01
TCRBV12-3 or TCRBV12-4
TCRBV4-2*01 or TCRBV4-2*02		TRBV4-2*01
TCRBV5-1*01 or TCRBV5-1*02		TRBV5-1*01
TCRBV7-2		TRBV7-2
TCRBV7-9		TRBV7-9
TRBV13-2
TRBV13-3*01
TRBV13-2*01&nbsp;
TRBV12-1		TRBV12-1
TRBV1*01		TRBV1*01
TRBV13-3
TRBV13-2*01
TRBV19*01		TRBV19*01
TRBV5*01		TRBV5-1*01
TCRBV7-2*01/*04		TRBV7-2*01
TRBV19		TRBV19
TCRBV6-5		TRBV6-5
TCRBV7-6		TRBV7-6
TCRBV12-3		TRBV12-3
TCRBV6-1		TRBV6-1
TCRBV29-1		TRBV29-1
TCRBV10-1		TRBV10-1
TCRBV6-2		TRBV6-2
TCRBV3-1		TRBV3-1
TCRBV6-6		TRBV6-6
TCRBV4-3		TRBV4-3
TCRBV15		TRBV15
TCRBV4-1		TRBV4-1
TCRBV5-1		TRBV5-1
TCRBV5-6		TRBV5-6
TCRBV11-2		TRBV11-2
TCRBV10-3		TRBV10-3
TCRBV25-1		TRBV25-1
TCRBV7-7		TRBV7-7
TCRBV5-4		TRBV5-4
TCRBV6-4		TRBV6-4
TCRBV7-3		TRBV7-3
TRBV7-3		TRBV7-3
TCRBV11-3		TRBV11-3
TCRBV24-1		TRBV24-1
TCRBV18		TRBV18
TCRBV4-2		TRBV4-2
TCRBV5-5		TRBV5-5
TCRBV12-5		TRBV12-5
TCRBV5-8		TRBV5-8
TCRBV6-8		TRBV6-8
TCRBV16		TRBV16
TRBV29-1		TRBV29-1
TCRBV11-1		TRBV11-1
TCRBV10-2		TRBV10-2
TRBV5-1		TRBV5-1
TRBV27		TRBV27
TRBV15		TRBV15
TRBV24-1		TRBV24-1
TRBV7-2		TRBV7-2
TRBV20-1		TRBV20-1
TRBV9		TRBV9
TRBV2		TRBV2
TCRBV6-9		TRBV6-9
TRBV7-8		TRBV7-8
TRBV6-5		TRBV6-5
TRBV11-2		TRBV11-2
TRBV7-6		TRBV7-6
TRBV28		TRBV28
TRBV5-6		TRBV5-6
TRBV6-1		TRBV6-1
TRBV5-4		TRBV5-4
TCRBV7-4		TRBV7-4
TCRBV8		TRBV8-1
TCRBV3		TRBV3-1
TCRBV6-3		TRBV6-3
TCRBV12-4		TRBV12-4
TCRBV23		TRBV23-1
TCRBV21		TRBV21-1
TCRBV17-1		TRBV17
TCRBV5-7		TRBV5-7
TCRBV1		TRBV1
TCRBV5-3		TRBV5-3
TCRBV11		TRBV11-1
TCRBV6-6*02		TRBV6-6*02
TCRBV6-5*01		TRBV6-5*01
TCRBV28*01		TRBV28*01
TCRBV20-1*01		TRBV20-1*01
TCRBV25-1*01		TRBV25-1*01
TCRBV7-3*01		TRBV7-3*01
TCRBV12-4*01		TRBV12-4*01
TCRBV21-1		TRBV21-1
TCRBV29		TRBV29-1
TCRBV24		TRBV24-1
TCRBV5.5		TRBV5-5
TCRBV1-1		TRBV1
TCRBV2-1		TRBV2
TCRBV4-01*01		TRBV4-1*01
TCRBV20-1*01-*05		TRBV20-1*01
TCRBV14-1		TRBV14
TCRBV16-1		TRBV16
TCRBV18-1		TRBV18
TCRBV22-1		TRBV22-1
TCRBV12-2		TRBV12-2
TCRBV13-1		TRBV13
TCRBV21-3
TCRBV7-1		TRBV7-1
TCRBV13-6
TCRBV8-2		TRBV8-2
TCRB17-1
TRBV4-1		TRBV4-1
TCRBV13-3
TCRBV15-1		TRBV15
TCRBV23-1		TRBV23-1
TCRBV8-1		TRBV8-1
TCRBV28-01		TRBV28
TRBV3		TRBV3-1
TCRVB6
TCRBV6-05		TRBV6-5
TCRBV29-01		TRBV29-1
TCRBV10-01		TRBV10-1
TRBV10-1		TRBV10-1
TCRBV09-01		TRBV9
TCRVB06
TCRBV5-06		TRBV5-6
TCRBV7-06		TRBV7-6
TCRBV19-01		TRBV19
TCRBV13-01		TRBV13
TRBV13		TRBV13
TCRBV30-01		TRBV30
TRBV30		TRBV30
TCRBV4-01		TRBV4-1
TCRBV10-02		TRBV10-2
TCRBV27-01		TRBV27
TCRBV9-01		TRBV9
TCRBV5-04		TRBV5-4
TCRBV4-03		TRBV4-3
TCRBV7-08		TRBV7-8
TCRBV12-02		TRBV12-2
TCRBV7-02		TRBV7-2
TCRBV6-01		TRBV6-1
TCRBV23-01		TRBV23-1
TCRBV2-01		TRBV2
TCRBV20-01		TRBV20-1
TCRBV15-01		TRBV15
TCRBV10-03		TRBV10-3
TCRVB12
TRBV10-2		TRBV10-2
TCRBV21-01		TRBV21-1
TRBV21-1		TRBV21-1
TRBV12		TRBV12-1
TCRBV7-9*03		TRBV7-9*03
TCRBV4-3*04		TRBV4-3*04
TCRBV4-1*02		TRBV4-1*02
TCRBV25		TRBV25-1
TCRBV11-02		TRBV11-2
TCRBV5-05		TRBV5-5
TCRBV14-01		TRBV14
TCRBV7-09		TRBV7-9
TCRBV7-2*04		TRBV7-2*04
TCRBV9*03		TRBV9*03
TCRBV5-8*02		TRBV5-8*02
TCRBV11-2*01		TRBV11-2*01
TCRBV11-3*04		TRBV11-3*04
TCRBV20-1*02		TRBV20-1*02
TCRBV14*01		TRBV14*01
TCRBV2-1*01		TRBV2*01
TCRBV2*02		TRBV2*02
TCRBV5-1*02		TRBV5-1*02
TCRBV5-4*03		TRBV5-4*03
TCRBV5-5*03		TRBV5-5*03
TCRBV6-3*01		TRBV6-3*01
TCRBV13*01		TRBV13*01
TCRBV16*3		TRBV16*03
TCRBV20-1*07		TRBV20-1*07
TCRBV28*1		TRBV28*01
TCRBV29-1*03		TRBV29-1*03
TCRBV30*5		TRBV30*05
TCRBV28-01*01		TRBV28*01
TCRBV21-01*01		TRBV21-1*01
TCRBV07-02*01		TRBV7-2*01
TCRBV10-02*01		TRBV10-2*01
TCRBV05-04*01		TRBV5-4*01
TCRBV07-09		TRBV7-9
TCRBV11-01*01		TRBV11-1*01
TCRBV03		TRBV3-1
TCRBV06		TRBV6-1
TCRBV06-05*01		TRBV6-5*01
TCRBV07-06*01		TRBV7-6*01
TCRBV07-08*01		TRBV7-8*01
TCRBV12-02*01		TRBV12-2*01
TCRBV06-01*01		TRBV6-1*01
TCRBV15-01*01		TRBV15*01
TCRBV27-01*01		TRBV27*01
TCRBV14-01*01		TRBV14*01
TCRBV25-01*01		TRBV25-1*01
TCRBV05-01*01		TRBV5-1*01
TCRBV04-02*01		TRBV4-2*01
TCRBV29-01*01		TRBV29-1*01
TCRBV30-01*01		TRBV30*01
TCRBV02-01*01		TRBV2*01
TCRBV12-05*01		TRBV12-5*01
TCRBV13-01*01		TRBV13*01
TCRBV06-06		TRBV6-6
TCRBV05-06*01		TRBV5-6*01
TCRBV07		TRBV7-1
TCRBV11-02*02		TRBV11-2*02
TCRBV18-01*01		TRBV18*01
TCRBV04-01*01		TRBV4-1*01
TCRBV11-03*01		TRBV11-3*01
TCRBV07-07*01		TRBV7-7*01
TCRBV07-03*01		TRBV7-3*01
TCRBV30-01*02		TRBV30*02
TCRBV05-02*01		TRBV5-2*01
TCRBV04-03*01		TRBV4-3*01
TRBV20		TRBV20-1
TCRBV07-04*01		TRBV7-4*01
TCRBV26-01*01		TRBV26*01
TCRBV01-01*01		TRBV1*01
TCRBV08-02*01		TRBV8-2*01
TCRBV10-03*01		TRBV10-3*01
TCRBV23-01*01		TRBV23-1*01
TCRBV06-04		TRBV6-4
TCRBV07-01*01		TRBV7-1*01
TCRBV12-01*01		TRBV12-1*01
TCRBV05-05*01		TRBV5-5*01
TCRBV8-3
TCRBV8.3
TCRBV16-01		TRBV16
TCRBV05-03		TRBV5-3
TCRBV07-03*03		TRBV7-3*03
TCRBV05-08*01		TRBV5-8*01
TCRBV07-05*01		TRBV7-5*01
TCRBV20-01*01		TRBV20-1*01
TCRBV9-1		TRBV9
TCRBV31
TCRBV7-03		TRBV7-3
TCRBV4-02		TRBV4-2
TCRBV5-01		TRBV5-1
TCRBV6-06		TRBV6-6
TCRVB8-2
TCRBV3-3
TCRBV2S1		TRBV2
TCRBV17S1		TRBV17
TCRBV23S1		TRBV23-1
TCRBV19-1		TRBV19
TCRBV5-08*01		TRBV5-8*01
TCRBV3-2		TRBV3-2
TCRBV18-01		TRBV18
TCRBV12-05		TRBV12-5
TCRBV5.1		TRBV5-1
TCRBV27*01 F		TRBV27*01
TCRBV12-3/4
TCRBV6.1		TRBV6-1
TCRBV8.2		TRBV8-2
TCRBB27
TRBV19*01	musmusculus	TRBV19*01
TRBV5*01	musmusculus	TRBV5*01
TRBV15*01	musmusculus	TRBV15*01
TRBV29*01	musmusculus	TRBV29*01
TRBV17*01	musmusculus	TRBV17*01
TRBV4*01	musmusculus	TRBV4*01
TRBV3*01	musmusculus	TRBV3*01
TRBV31*01	musmusculus	TRBV31*01
TRBV13-1*02	musmusculus	TRBV13-1*02
TRBV16*01	musmusculus	TRBV16*01
TRBV20*01	musmusculus	TRBV20*01
TRBV12-2*01	musmusculus	TRBV12-2*01
TRBV24*01	musmusculus	TRBV24*01
TRBV29	musmusculus	TRBV29
TRBV12-1	musmusculus	TRBV12-1
TRBV30*01	musmusculus	TRBV30*01
TRBV23*01	musmusculus	TRBV23*01
TRBV26	musmusculus	TRBV26
TRBV2	musmusculus	TRBV2
TRBV14	musmusculus	TRBV14
TRBV11-2*01	homosapiens	TRBV11-2*01
TRBV9*02	homosapiens	TRBV9*02
TRBV7-8*01	homosapiens	TRBV7-8*01
TRBV5-8*01	homosapiens	TRBV5-8*01
TRBV29-1*01	homosapiens	TRBV29-1*01
TRBV4-2*01	homosapiens	TRBV4-2*01
TRBV2*01	homosapiens	TRBV2*01
TRBV4-1*01	homosapiens	TRBV4-1*01
TRBV3-1*01	homosapiens	TRBV3-1*01
TRBV19*01	homosapiens	TRBV19*01
TRBV19*02	homosapiens	TRBV19*02
TRBV27*01	homosapiens	TRBV27*01
TRBV7-2*01	homosapiens	TRBV7-2*01
TRBV12-5*01	homosapiens	TRBV12-5*01
TRBV13*01	homosapiens	TRBV13*01
TRBV6-3*01	homosapiens	TRBV6-3*01
TRBV30*01	homosapiens	TRBV30*01
TRBV5-4*01	homosapiens	TRBV5-4*01
TRBV12-4*01	homosapiens	TRBV12-4*01
TRBV5-6*01	homosapiens	TRBV5-6*01
TRBV6-1*01	homosapiens	TRBV6-1*01
TRBV10-2*01	homosapiens	TRBV10-2*01
TRBV6-4*02	homosapiens	TRBV6-4*02
TRBV7-6*01	homosapiens	TRBV7-6*01
TRBV24-1*01	homosapiens	TRBV24-1*01
TRBV15*01	homosapiens	TRBV15*01
TRBV25-1*01	homosapiens	TRBV25-1*01
TRBV4-3*01	homosapiens	TRBV4-3*01
TRBV18*01	homosapiens	TRBV18*01
TRBV6-6*01	homosapiens	TRBV6-6*01
TRBV7-9*01	homosapiens	TRBV7-9*01
TRBV12-3	homosapiens	TRBV12-3
TRBV28	homosapiens	TRBV28
TRBV6-2	homosapiens	TRBV6-2
TRBV7-9	homosapiens	TRBV7-9
TRBV7-3	homosapiens	TRBV7-3
TRBV11-3	homosapiens	TRBV11-3
TRBV24-1	homosapiens	TRBV24-1
TRBV4-3		TRBV4-3
TRBV14		TRBV14
TRBV6-6		TRBV6-6
TRBV7-4		TRBV7-4
TRBV7-7		TRBV7-7
TRBV6-2		TRBV6-2
TRBV7-9		TRBV7-9
TRBV4-2		TRBV4-2
TRBV12-3		TRBV12-3
TRBV12-5		TRBV12-5
TRBV10-3		TRBV10-3
TRBV25-1		TRBV25-1
TRBV6-4		TRBV6-4
TRBV18		TRBV18
TRBV11-1		TRBV11-1
TRBV11-3		TRBV11-3
TRBV16		TRBV16
TRBV6-8		TRBV6-8
TRBV3-1		TRBV3-1
TRBV5-8		TRBV5-8
TRBV6-9		TRBV6-9
TRBV28*01		TRBV28*01
TRBV14*01		TRBV14*01
TRBV24-1*01		TRBV24-1*01
TRBV6-5*01		TRBV6-5*01
TRBV20-1*03		TRBV20-1*03
TRBV19*01		TRBV19*01
TRBV7-8*01		TRBV7-8*01
TRBV25-1*01		TRBV25-1*01
TRBV4-1*01		TRBV4-1*01
TRBV5-8*01		TRBV5-8*01
TRBV30*01		TRBV30*01
TRBV4-2*01		TRBV4-2*01
TRBV11-2*01		TRBV11-2*01
TRBV6-1*01		TRBV6-1*01
TRBV26		TRBV26
TRBV10-3*01	homosapiens	TRBV10-3*01
TRBV19*03	homosapiens	TRBV19*03
TRBV13-2	musmusculus	TRBV13-2
TRBV6-2*01	homosapiens	TRBV6-2*01
TRBV12-3*01	homosapiens	TRBV12-3*01
TRBV12	homosapiens	TRBV12-1
TRBV5-5	homosapiens	TRBV5-5
TRBV12-4	homosapiens	TRBV12-4
TRBV2-1*01	homosapiens	TRBV2*01
TRBV11-2*02	homosapiens	TRBV11-2*02
TRBV5-5*01	homosapiens	TRBV5-5*01
TRBV3	homosapiens	TRBV3-1
TRBV6-6*02	homosapiens	TRBV6-6*02
TRBV5-1*01	homosapiens	TRBV5-1*01
TRBV7-8*03		TRBV7-8*03
TRBV5-1*01		TRBV5-1*01
TRBV27*01		TRBV27*01
TRBV12-2		TRBV12-2
TRBV7-2*01		TRBV7-2*01
TRBV2*01		TRBV2*01
TRBV12-3*01		TRBV12-3*01
TRBV6-2*01		TRBV6-2*01
TRBV5-5*01		TRBV5-5*01
TRBV29-1*01		TRBV29-1*01
TRBV10-2*01		TRBV10-2*01
TRBV10-3*01		TRBV10-3*01
TRBV7-6*01		TRBV7-6*01
TRBV4-3*01		TRBV4-3*01
TRBV30*05		TRBV30*05
TRBV17*01		TRBV17*01
TRBV13-1*01		TRBV13*01
TRBV20*01		TRBV20-1*01
TRBV31*01		TRBV3-1*01
TRBV4*01		TRBV4-1*01
TRBV13-2*04
TRBV29*01		TRBV29-1*01
TRBV3*01		TRBV3-1*01
TRBV12-4		TRBV12-4
TRBV24		TRBV24-1
TRBV7		TRBV7-1
TRBV3-2		TRBV3-2
TRBV4		TRBV4-1
TRBV8-1		TRBV8-1
TRBV1		TRBV1
TRBV22-1		TRBV22-1
TRBV23-1		TRBV23-1
TRBV6		TRBV6-1
TRBV20	homosapiens	TRBV20-1
TRBV3-2*02	homosapiens	TRBV3-2*02
TRBV5-4*02	homosapiens	TRBV5-4*02
TRBV12-5	homosapiens	TRBV12-5
TRBV4	homosapiens	TRBV4-1
TRBV13-1		TRBV13
TRBV5-5		TRBV5-5
TRBV10-3*02	homosapiens	TRBV10-3*02
TRBV12-2	homosapiens	TRBV12-2
TRBV25	homosapiens	TRBV25-1
TRBV16	musmusculus	TRBV16
TRBV17	musmusculus	TRBV17
TRBV20	musmusculus	TRBV20
TRBV1	musmusculus	TRBV1
TRBV4	musmusculus	TRBV4
TRBV20/OR9-2	homosapiens	TRBV20/OR9-2
TRBV7-1	homosapiens	TRBV7-1
TRBV6-8	homosapiens	TRBV6-8
TRBV31	musmusculus	TRBV31
TRBV15	musmusculus	TRBV15
TRBV5-7	homosapiens	TRBV5-7
TRBV10		TRBV10-1
TRBV29		TRBV29-1
TRBV6-4*01	homosapiens	TRBV6-4*01
TRBV10-1*01	homosapiens	TRBV10-1*01
TRBV5	homosapiens	TRBV5-1
TRBV5-3	homosapiens	TRBV5-3
TRBV16*01	homosapiens	TRBV16*01
TRBV16	homosapiens	TRBV16
TRBV21		TRBV21-1
TRBV6	homosapiens	TRBV6-1
TRBV7-7*01	homosapiens	TRBV7-7*01
TRBV11-1	homosapiens	TRBV11-1
TRBV7-3*01	homosapiens	TRBV7-3*01
TRBV11-3*01	homosapiens	TRBV11-3*01
TRBV7-4*01	homosapiens	TRBV7-4*01
TRBV11-1*01	homosapiens	TRBV11-1*01
TRBV9*01		TRBV9*01
TRBV3-1*01		TRBV3-1*01
TRBV7-9*01		TRBV7-9*01
TRBV20-1*01		TRBV20-1*01
TRBV13*01		TRBV13*01
TRBV5-4*01		TRBV5-4*01
TRBV5-6*01		TRBV5-6*01
TRBV6-6*01		TRBV6-6*01
TRBV15*01		TRBV15*01
TRBV11-3*01		TRBV11-3*01
TRBV18*01		TRBV18*01
TRBV29	homosapiens	TRBV29-1
TRBV8		TRBV8-1
TRBV11		TRBV11-1
TRBV7-2*02		TRBV7-2*02
TRBV8	musmusculus	TRBV8
TRBV6-3		TRBV6-3
TRBV6-3	homosapiens	TRBV6-3
TRBV7-5		TRBV7-5
TRBV11-2*02		TRBV11-2*02
TRBV22-1*01		TRBV22-1*01
TRBV5-2*01		TRBV5-2*01
TRBV23-1*01		TRBV23-1*01
TRBV21-1*01		TRBV21-1*01
TRBV11-1*01		TRBV11-1*01
TRBV8-2*01		TRBV8-2*01
TRBV7-4*01		TRBV7-4*01
TRBV12-5*01		TRBV12-5*01
TRBV7-7*01		TRBV7-7*01
TRBV7-3*01		TRBV7-3*01
TRBV7-5*01		TRBV7-5*01
TRBV12-2*01		TRBV12-2*01
TRBV7-1*01		TRBV7-1*01
TRBV26*01		TRBV26*01
TRBV5		TRBV5-1
TRBV5-7*01		TRBV5-7*01
TRBV5-3		TRBV5-3
TRBV6-9*01		TRBV6-9*01
TRBV6-8*01		TRBV6-8*01
TRBV12-1*01		TRBV12-1*01
TRBV6-7*01		TRBV6-7*01
TRBV30*02		TRBV30*02
TRBV17		TRBV17
TRBV31		TRBV3-1
TRDV1*01		TRDV1*01
TRBV7	homosapiens	TRBV7-1
TRBV10	homosapiens	TRBV10-1
TRBV24	homosapiens	TRBV24-1
TRBV11	homosapiens	TRBV11-1
TRBV12	musmusculus	TRBV12-1
TRBV23		TRBV23-1
TRBV20-1*02		TRBV20-1*02
TRBV25		TRBV25-1
TRBV7-2*04		TRBV7-2*04
TRBV7-2*02	homosapiens	TRBV7-2*02
TRBV20-1*02	homosapiens	TRBV20-1*02
TRBV3-2	homosapiens	TRBV3-2
TRBV8-2		TRBV8-2
TRBV15*02	homosapiens	TRBV15*02
TRBV7-9*03	homosapiens	TRBV7-9*03
TRBV6-7		TRBV6-7
TRBV5-7		TRBV5-7
TRBV7-1		TRBV7-1
TRBV16*01		TRBV16*01
TRBV5-04*01, 05-07*01		TRBV5-4*01
TRBV7-3*02		TRBV7-3*02
TRBV4-3*04	homosapiens	TRBV4-3*04
TRBV3	musmusculus	TRBV3
TRDV1	homosapiens	TRDV1
TRBV13	musmusculus	TRBV13-1
TRBV11-2		TRBV11-2
TRBV23-1	homosapiens	TRBV23-1
TRBV7-7	homosapiens	TRBV7-7
TRBV1	homosapiens	TRBV1
TRBV6-4*01		TRBV6-4*01
TRBV12-4*01		TRBV12-4*01
TRBV14*02		TRBV14*02
TRBV6-6*02		TRBV6-6*02
TRBV15*02		TRBV15*02
TRBV9*02		TRBV9*02
TRBV29-1*03		TRBV29-1*03
TRBV4-1*02	homosapiens	TRBV4-1*02
TRBV7-9*07	homosapiens	TRBV7-9*07
TRBV23-1*01	homosapiens	TRBV23-1*01
TRBV6-7*01	homosapiens	TRBV6-7*01
TRBV10-1*02	homosapiens	TRBV10-1*02
TRBV7-9*03		TRBV7-9*03
TRBV4-3*04		TRBV4-3*04
TRBV7-9*07		TRBV7-9*07
TRBV17	homosapiens	TRBV17
TRBJ2-3*01	homosapiens	TRBJ2-3*01
TCRBJ1-02	homosapiens	TRBJ1-2
TRBJ2-2*01	homosapiens	TRBJ2-2*01
TCRBJ1-2	homosapiens	TRBJ1-2
TRBJ1-6*01	homosapiens	TRBJ1-6*01
TRBJ2-4*01	musmusculus	TRBJ2-4*01
TCRBJ2-3	homosapiens	TRBJ2-3
TCRBJ2-2	homosapiens	TRBJ2-2
TCRBJ2-1	homosapiens	TRBJ2-1
TRBJ1-5*01	homosapiens	TRBJ1-5*01
TCRBJ2-1*01	homosapiens	TRBJ2-1*01
TCRBJ1-4	homosapiens	TRBJ1-4
TCRBJ1-4*01	homosapiens	TRBJ1-4*01
TCRBJ2-5*01	homosapiens	TRBJ2-5*01
TCRBJ1-1*01	homosapiens	TRBJ1-1*01
TCRBJ2-2*01	homosapiens	TRBJ2-2*01
TCRBJ1-2*01	homosapiens	TRBJ1-2*01
TCRBJ2-3*01	homosapiens	TRBJ2-3*01
TCRBJ2-7*01	homosapiens	TRBJ2-7*01
TCRBJ1-6*02	homosapiens	TRBJ1-6*02
TCRBJ1-3*01	homosapiens	TRBJ1-3*01
TRBJ1-2*01	musmusculus	TRBJ1-2*01
TRBJ2-2*01	musmusculus	TRBJ2-2*01
TRBJ2-7	musmusculus	TRBJ2-7
TRBJ2-1*01	musmusculus	TRBJ2-1*01
TRBJ2-5*01	musmusculus	TRBJ2-5*01
TRBJ1-3*01	musmusculus	TRBJ1-3*01
TRBJ2-7*01&nbsp;	musmusculus	TRBJ2-7*01
TRBJ2-7*01	musmusculus	TRBJ2-7*01
TRBJ2-5*01	homosapiens	TRBJ2-5*01
TRBJ2-1*01&nbsp;	homosapiens	TRBJ2-1*01
TRBJ2-3*01	musmusculus	TRBJ2-3*01
TRBJ2-3*01	musmusculus	TRBJ2-3*01
TRBJ1-6*01	musmusculus	TRBJ1-6*01
TRBJ2-4*01 F	musmusculus	TRBJ2-4*01
TRBJ1-2	homosapiens	TRBJ1-2
TRBJ2-7	homosapiens	TRBJ2-7
TRBJ2-1	homosapiens	TRBJ2-1
TRBJ1-1	homosapiens	TRBJ1-1
TRBJ1-5	homosapiens	TRBJ1-5
TRBJ2-3	homosapiens	TRBJ2-3
TRBJ2-2	homosapiens	TRBJ2-2
TRBJ1-4	homosapiens	TRBJ1-4
TRBJ1-6	homosapiens	TRBJ1-6
TRBJ1-3	homosapiens	TRBJ1-3
TRBJ1&ndash;1*01	musmusculus	TRBJ1-1*01
TRBJ1-1*01	musmusculus	TRBJ1-1*01
TRBJ2-5	homosapiens	TRBJ2-5
2-1 (two-one)	musmusculus
TRBJ1-5*01	musmusculus	TRBJ1-5*01
TRBJ1-4	musmusculus	TRBJ1-4
TCRBJ2-4*01	homosapiens	TRBJ2-4*01
TCRBJ2-7	homosapiens	TRBJ2-7
TCRBJ2-5	homosapiens	TRBJ2-5
TCRBJ2-6*01	homosapiens	TRBJ2-6*01
TCRBJ2-6	homosapiens	TRBJ2-6
TCRBJ1-1	homosapiens	TRBJ1-1
TCRBJ1-5	homosapiens	TRBJ1-5
TCRBJ2-6	musmusculus	TRBJ2-6
TCRBJ1-2	musmusculus	TRBJ1-2
TCRBJ1-6	homosapiens	TRBJ1-6
TCRBJ1-3	homosapiens	TRBJ1-3
TCRBJ1-2*01	musmusculus	TRBJ1-2*01
TCRBJ2-5*01	musmusculus	TRBJ2-5*01
TCRBJ2-1*01	musmusculus	TRBJ2-1*01
TCRBJ1-5*01	homosapiens	TRBJ1-5*01
TCRBJ2-5	musmusculus	TRBJ2-5
TCRBJ2-1	musmusculus	TRBJ2-1
TCRBJ2-2	musmusculus	TRBJ2-2
TCRBJ1-3	musmusculus	TRBJ1-3
TCRBJ2-4	homosapiens	TRBJ2-4
TCRBJ2-7	musmusculus	TRBJ2-7
TCRBJ2S1	musmusculus	TRBJ2-1
TCRBJ1S1	musmusculus	TRBJ1-1
TCRBJ1S3	musmusculus	TRBJ1-3
TCRBJ2S7	musmusculus	TRBJ2-7
TCRBJ2S5	musmusculus	TRBJ2-5
TCRBJ2S4	musmusculus	TRBJ2-4
TCRBJ1S4	musmusculus	TRBJ1-4
TCRBJ2S3	musmusculus	TRBJ2-3
TCRBJ2S2	musmusculus	TRBJ2-2
TCRBJ1-6*01	homosapiens	TRBJ1-6*01
TRBJ2-4*01	homosapiens	TRBJ2-4*01
TRBJ1-2*01	homosapiens	TRBJ1-2*01
TCRJ1-4*01	homosapiens
TCRBJ1-1	musmusculus	TRBJ1-1
TCRBJ2-4	musmusculus	TRBJ2-4
TCRBJ1-6	musmusculus	TRBJ1-6
TCRBJ2-3	musmusculus	TRBJ2-3
TCRBJ1-4	musmusculus	TRBJ1-4
TCRBJ1-5	musmusculus	TRBJ1-5
TCRBJ2-1*01&nbsp;	homosapiens	TRBJ2-1*01
TCRBJ2-3*01	homosapiens	TRBJ2-3*01
TCRBJ1-3*01	musmusculus	TRBJ1-3*01
TCRBJ2-7*01&nbsp;	musmusculus	TRBJ2-7*01
TCRBJ2-2*01&nbsp;	homosapiens	TRBJ2-2*01
TCRBJ2-4*01&nbsp;	homosapiens	TRBJ2-4*01
TCRBJ2-7*01&nbsp;	homosapiens	TRBJ2-7*01
TCRBJ1-1*01&nbsp;	homosapiens	TRBJ1-1*01
TCRBJ1-2*01&nbsp;	homosapiens	TRBJ1-2*01
TCRBJ2-7*01	homosapiens	TRBJ2-7*01
TCRBJ2-5	homosapiens	TRBJ2-5
TCRBJ2-4*01	musmusculus	TRBJ2-4*01
[truncated: 226 more rows]
